# Supplementary material for: Genetic Mapping of Millions of SNPs in Safflower (Carthamus tinctorius L.) via Whole-Genome Resequencing
Source: G3 (Bethesda). 2016 May 24;6(7):2203–11. doi: 10.1534/g3.115.026690 (PMC4938673; doi:10.1534/g3.115.026690)
Supplement: Supplemental Material [file supp_g3.115.026690_FileS3.txt]

<-- Information for assembly Scaffold 'safT1.scafSeq'.(cut_off_length < 100bp) -->

Size_includeN	865937202
Size_withoutN	839175902
Scaffold_Num	2195958
Mean_Size	394
Median_Size	127
Longest_Seq	55505
Shortest_Seq	100
Singleton_Num	1888733
Average_length_of_break(N)_in_scaffold	12

Known_genome_size	NaN
Total_scaffold_length_as_percentage_of_known_genome_size	NaN

scaffolds>100 	2166198	98.64%
scaffolds>500 	237229	10.80%
scaffolds>1K  	148318	6.75%
scaffolds>10K 	6786	0.31%
scaffolds>100K	0	0.00%
scaffolds>1M  	0	0.00%

Nucleotide_A	265685297	30.68%
Nucleotide_C	157953231	18.24%
Nucleotide_G	154661701	17.86%
Nucleotide_T	260875673	30.13%
GapContent_N	26761300	3.09%
Non_ACGTN	0	0.00%
GC_Content	37.25%		(G+C)/(A+C+G+T)

N10	10510	5930
N20	6836	16326
N30	4662	31765
N40	3106	54556
N50	1885	90320
N60	936	155298
N70	340	312212
N80	131	763773
N90	127	1445041

NG50	NaN	NaN
N50_scaffold-NG50_scaffold_length_difference	NaN

<-- Information for assembly Contig 'safT1.contig'.(cut_off_length < 100bp) -->

Size_includeN	905549625
Size_withoutN	905549625
Contig_Num	3254412
Mean_Size	278
Median_Size	139
Longest_Seq	25165
Shortest_Seq	100

Contig>100 	3224420	99.08%
Contig>500 	291398	8.95%
Contig>1K  	139942	4.30%
Contig>10K 	470	0.01%
Contig>100K	0	0.00%
Contig>1M  	0	0.00%

Nucleotide_A	288211987	31.83%
Nucleotide_C	172047308	19.00%
Nucleotide_G	166030733	18.33%
Nucleotide_T	279259597	30.84%
GapContent_N	0	0.00%
Non_ACGTN	0	0.00%
GC_Content	37.33%		(G+C)/(A+C+G+T)

N10	3366	18143
N20	1957	54241
N30	1181	114296
N40	672	216736
N50	368	402542
N60	236	717633
N70	177	1164740
N80	131	1760145
N90	127	2471629

NG50	NaN	NaN
N50_contig-NG50_contig_length_difference	NaN

Number_of_contigs_in_scaffolds	1365679
Number_of_contigs_not_in_scaffolds(Singleton)	1888733
Average_number_of_contigs_per_scaffold	4.4
