# Supplementary material for: Genetic Mapping of Millions of SNPs in Safflower (Carthamus tinctorius L.) via Whole-Genome Resequencing
Source: G3 (Bethesda). 2016 May 24;6(7):2203–11. doi: 10.1534/g3.115.026690 (PMC4938673; doi:10.1534/g3.115.026690)
Supplement: Supplemental Material [file supp_g3.115.026690_FileS4.xlsx]

## Sheet: Sheet9
Row Labels	Sum of SNPS	Count of SNPS
1	162	8
1.002	606	12
1.003	3641	97
1.005	1399	34
1.007	232	6
1.009	307	9
1.011	2073	38
1.013	164	2
1.017	615	18
1.021	177	10
1.023	1777	41
1.024	2228	52
1.026	66	4
1.032	702	20
1.034	411	12
1.038	9	1
1.04	1569	57
1.042	36	5
1.043	346	7
1.045	16	2
1.047	312	14
1.049	813	20
1.051	3651	108
1.055	6	1
1.059	4297	129
1.061	664	17
1.063	2057	76
1.065	686	17
1.069	32	2
1.072	86	9
1.073	233	6
1.075	2034	42
1.076	23711	609
1.077	4007	141
1.079	102	10
1.081	14586	542
1.089	93	4
1.097	2117	67
1.101	280	17
1.102	1423	26
1.106	47	5
1.107	17	1
1.108	707	12
1.11	50	4
1.115	1365	55
1.116	2265	45
1.117	27	3
1.119	667	12
1.12	35	1
1.128	853	14
1.13	1091	32
1.132	334	11
1.134	358	14
1.136	473	11
1.138	354	16
1.139	415	8
1.142	713	21
1.143	154	5
1.146	1259	23
1.147	1291	32
1.148	268	10
1.154	194	7
1.155	353	6
1.156	164	6
1.158	53	3
1.161	133	1
1.167	331	6
1.168	16	1
1.181	467	7
1.195	479	12
1.197	42	3
1.205	170	5
1.209	69	3
1.211	125	3
1.215	238	6
1.219	510	11
1.244	92	5
1.245	622	11
1.253	90	7
1.254	1601	18
2	94	13
2.001	4354	126
2.003	5498	167
2.004	79	6
2.009	22	3
2.011	5097	173
2.013	8940	268
2.015	21	3
2.016	66	11
2.026	10350	426
2.028	1670	75
2.03	31460	1087
2.032	5276	264
2.035	108	5
2.037	2355	138
2.038	5287	111
2.052	26	4
2.055	1810	74
2.057	899	27
2.059	120	8
2.063	845	25
2.068	209	7
2.072	193	6
2.074	123	4
2.075	498	13
2.086	17	1
2.088	4633	107
2.09	399	9
2.091	12	1
2.1	683	26
2.102	446	10
2.108	2191	53
2.11	112	5
2.116	992	17
2.12	302	5
2.122	196	5
2.124	2267	57
2.126	362	5
2.128	1100	28
2.144	288	7
2.146	384	5
2.152	226	5
2.154	300	6
2.17	371	16
2.171	770	16
2.173	533	13
2.175	164	3
2.177	161	5
2.189	1195	19
2.195	9	1
2.199	563	14
2.203	188	3
2.205	654	6
2.207	18	1
2.209	128	1
2.214	607	10
2.215	959	24
2.217	194	3
2.219	405	12
2.222	578	15
2.223	255	5
2.224	40	1
2.226	148	3
2.227	26	2
2.229	17	3
3	26	2
3.004	848	13
3.006	2148	26
3.008	142	5
3.029	1449	34
3.032	285	9
3.036	158	5
3.04	27	2
3.045	267	3
3.047	455	7
3.048	13	1
3.052	62	2
3.068	10	1
3.07	569	11
3.071	12	1
3.074	7	1
3.081	350	9
3.085	578	13
3.087	336	9
3.089	14	1
3.091	360	12
3.092	250	7
3.094	1466	22
3.095	20	2
3.101	1154	31
3.103	26	2
3.107	690	24
3.108	215	5
3.11	384	29
3.111	1859	44
3.113	1044	18
3.117	32	1
3.127	3716	109
3.129	331	9
3.131	82	5
3.135	29	3
3.137	3434	80
3.141	251	13
3.143	2716	111
3.145	5115	126
3.147	70	7
3.149	4031	109
3.151	1059	43
3.161	42	6
3.162	87	15
3.164	5	1
3.169	31	4
3.171	3090	98
3.173	4844	154
3.175	5857	147
3.176	128	12
3.178	15	2
3.183	749	20
3.185	10	2
3.187	1738	36
3.19	166	13
3.192	1311	71
3.194	77	6
3.195	457	8
3.205	940	22
3.206	2620	54
3.208	1908	40
3.21	302	11
3.214	550	4
3.216	933	16
3.218	349	11
3.22	2150	45
3.222	518	10
3.224	5	1
3.226	608	15
3.23	1392	20
3.232	1341	32
3.234	2427	54
3.235	631	39
3.236	2423	58
3.24	9	1
3.244	145	6
3.246	619	16
3.254	56	5
3.255	764	11
3.256	16	1
3.26	475	11
3.262	22	1
3.264	2641	39
3.266	2488	59
3.267	45	4
3.269	4269	92
3.27	385	11
3.272	315	11
3.274	332	10
3.276	841	10
3.277	2140	33
3.279	856	24
3.281	655	18
3.283	3245	68
3.285	6052	97
3.287	2229	40
3.289	134	8
3.291	1808	23
3.293	201	4
3.295	670	5
3.297	1188	25
3.298	751	5
3.3	2902	52
3.301	30	4
3.303	5095	99
3.305	1521	31
3.307	2855	43
3.309	6924	122
4	12	2
4.002	8169	140
4.004	463	16
4.006	3633	81
4.008	2807	54
4.009	192	9
4.01	3514	46
4.012	605	13
4.015	625	20
4.017	6151	149
4.019	4969	296
4.02	113	5
4.022	611	59
4.023	213339	6185
4.025	7723	285
4.027	2395	80
4.028	75	3
4.03	1607	91
4.031	8878	262
4.032	3607	156
4.034	7481	266
4.035	251	23
4.039	190	19
4.04	167	7
4.044	156	18
4.045	5	1
4.046	103	11
4.047	16	3
4.074	13	2
4.076	79	11
4.078	48	4
4.08	134	10
4.082	281	26
4.083	1232	130
4.085	431	43
4.1	606	27
4.101	132	4
4.104	252	9
4.107	23	1
4.109	16	2
4.11	876	19
4.12	14	1
4.123	20	4
4.125	706	31
4.126	376	4
4.128	823	22
4.13	1452	21
4.131	733	19
4.132	316	9
4.137	21	2
4.138	240	1
4.14	986	23
4.141	37	3
4.143	23	3
4.144	525	8
4.146	8	1
4.156	211	19
4.157	2268	36
4.161	651	15
5	878	22
5.002	507	15
5.003	8	1
5.006	394	1
5.01	607	16
5.012	295	7
5.014	75	3
5.02	60	4
5.021	840	12
5.027	31	4
5.028	394	8
5.03	13	1
5.032	177	7
5.033	85	2
5.035	758	27
5.038	46	1
5.04	25	1
5.044	33	3
5.045	296	4
5.046	346	8
5.049	630	12
5.051	853	20
5.055	243	13
5.056	812	9
5.06	94	4
5.072	974	40
5.078	438	10
5.092	280	21
5.094	75	4
5.101	1398	53
5.103	2740	73
5.107	161	6
5.113	24	2
5.118	616	37
5.119	5617	207
5.121	2278	79
5.123	49	6
5.128	2357	153
5.133	7221	418
5.134	135029	4834
5.136	9332	264
5.137	1436	65
5.139	3406	71
5.141	6782	142
5.143	6153	151
5.145	7494	255
5.146	9178	177
5.147	865	14
5.148	99	5
5.15	3770	91
5.152	2744	61
5.153	440	12
5.155	195	5
5.157	15498	355
5.161	6544	164
5.162	4677	96
5.164	825	11
5.166	1975	66
5.168	2353	58
5.17	1559	50
5.171	1169	32
5.173	6170	153
5.175	3818	102
5.176	420	25
5.177	1233	23
5.179	457	7
5.181	972	14
5.183	1888	34
5.185	1190	26
5.187	3116	66
5.189	753	9
5.191	4062	75
5.193	1730	46
5.195	1738	32
5.197	4062	86
5.199	2679	47
5.201	3694	83
5.203	2173	45
5.205	746	19
5.207	4853	94
5.209	7502	161
5.211	1237	25
5.213	1813	34
5.215	2398	38
5.216	1282	16
5.218	1401	26
5.219	4008	59
5.221	1539	49
5.222	3640	57
5.223	68	6
5.231	175	11
5.232	942	15
5.234	238	6
5.237	772	15
5.238	31	2
5.26	453	3
5.261	170	4
5.263	61	1
5.264	878	14
5.268	283	8
5.27	778	11
5.272	13	1
5.274	701	9
5.276	1165	20
5.278	373	6
5.28	41	3
5.284	913	15
5.286	58	1
5.29	290	8
5.302	373	11
5.303	2487	47
5.305	74	1
5.309	1024	28
5.311	498	10
5.313	865	17
5.315	164	4
5.317	292	6
6	76	3
6.004	183	7
6.013	40	1
6.014	57	1
6.02	2100	39
6.022	1197	27
6.024	1970	36
6.026	287	10
6.034	521	10
6.051	168	8
6.054	227	5
6.06	630	5
6.067	259	7
6.071	89	5
6.072	255	6
6.077	119	10
6.078	109	3
6.079	1281	60
6.081	1346	60
6.082	149	5
6.084	2209	71
6.085	54	4
6.096	166	19
6.097	118	9
6.099	396	35
6.1	520	13
6.102	168	12
6.106	289	13
6.111	491	6
6.112	20	2
6.119	786	16
6.121	264	10
6.135	1137	40
6.141	67	6
6.142	622	8
6.144	1377	41
6.148	14	1
6.15	221	5
6.16	235	3
6.162	654	18
6.164	397	5
6.166	5	1
6.17	98	2
6.172	456	6
6.178	533	12
6.182	951	104
6.183	2313	68
6.184	144	4
6.188	404	15
6.189	4076	142
6.191	1580	28
6.193	4969	125
6.194	3263	95
6.196	2626	68
6.197	751	19
6.199	1754	65
6.201	6505	202
6.203	6997	216
6.205	271	7
6.207	4414	108
6.209	31896	945
6.211	2389	107
6.212	68	3
6.213	85996	2895
6.214	121	20
6.216	19782	1026
6.217	40206	804
6.218	27	2
6.219	343	20
6.22	4858	92
6.222	905	31
6.223	7061	175
6.224	17604	400
6.226	2216	59
6.228	824	27
6.23	3576	86
6.232	43	4
6.233	48	1
6.235	544	11
6.241	358	11
6.243	2187	42
6.247	375	11
6.249	268	11
6.252	2704	55
6.257	77	2
6.262	1035	24
6.263	535	17
6.265	49	2
6.269	513	19
6.271	98	6
6.275	17	1
6.277	246	6
6.278	545	11
6.28	629	15
6.284	143	6
6.288	4497	75
6.291	541	10
6.298	13	1
6.301	815	18
6.302	5	1
6.304	50	4
6.305	105	4
6.307	222	2
6.312	6	1
6.316	332	10
6.318	210	4
6.32	464	8
6.322	1387	37
6.323	422	9
6.325	168	5
6.329	6	1
6.331	723	19
6.333	439	3
6.335	262	6
6.337	343	8
6.339	305	9
6.341	8	1
6.346	875	26
6.348	1523	54
6.362	34	2
6.365	37	2
6.367	1665	31
6.369	356	19
6.37	1413	26
6.374	19	2
7	279	8
7.001	191	3
7.002	153	3
7.01	26	1
7.011	3401	67
7.013	795	14
7.015	226	4
7.017	3943	91
7.018	200	3
7.02	222	7
7.024	208	5
7.026	511	14
7.028	874	28
7.03	397	14
7.032	5	1
7.037	274	16
7.04	88	6
7.041	57	1
7.044	242	4
7.046	834	22
7.05	88	2
7.052	1241	30
7.053	40	3
7.054	9	1
7.057	43	4
7.058	96	4
7.06	321	8
7.064	258	13
7.065	801	15
7.067	249	5
7.069	2762	65
7.071	119	6
7.073	113	4
7.08	94	1
7.085	111	3
7.088	683	24
7.089	557	9
7.093	124	9
7.095	44	2
7.098	484	12
7.102	402	6
7.104	256	10
7.105	231	4
7.107	1237	27
7.109	452	8
7.112	437	15
7.115	886	25
7.117	905	33
7.12	107	3
7.132	418	17
7.134	253	4
7.136	5215	141
7.139	1194	36
7.141	345	5
7.142	772	26
7.144	2763	77
7.145	550	17
7.151	508	18
7.157	471	10
7.159	4215	105
7.161	12	1
7.164	1883	55
7.17	1728	41
7.171	1353	40
7.173	33	2
7.175	868	17
7.18	163	24
7.181	130	5
7.183	11843	381
7.186	12815	359
7.187	10131	319
7.191	390	15
7.193	634	62
7.194	2119	46
7.196	37	3
7.197	470	11
7.2	424	11
7.202	592	15
7.203	1032	21
7.205	582	12
7.207	1336	22
7.212	1468	28
7.214	481	14
7.216	80	2
7.22	55	2
7.222	1033	20
7.225	44	5
7.232	161	6
7.234	25	2
7.247	11	1
7.253	674	19
7.265	246	6
7.277	92	4
7.279	1056	24
7.281	2871	63
7.282	3180	57
7.284	524	7
7.288	245	4
7.292	4810	75
8	98	5
8.002	141	3
8.006	179	2
8.008	168	4
8.009	29	1
8.013	5	1
8.017	2797	70
8.019	334	17
8.02	1794	27
8.022	996	15
8.024	2380	37
8.027	1483	31
8.029	1267	14
8.031	3272	49
8.032	751	10
8.034	1002	26
8.036	207	10
8.037	1713	22
8.039	247	7
8.045	197	9
8.047	2284	32
8.051	448	6
8.053	6	1
8.054	65	2
8.055	34	1
8.063	139	5
8.064	818	9
8.076	146	3
8.078	318	5
8.08	2004	32
8.086	296	12
8.088	951	32
8.09	253	5
8.092	333	8
8.093	49	5
8.099	89	5
8.1	502	8
8.105	76	1
8.111	531	6
8.124	601	6
8.125	231	7
8.127	269	7
8.129	6	1
8.135	5	1
8.139	5	1
8.143	27	1
8.147	84	6
8.148	426	6
8.149	79	4
8.175	106	3
8.176	53	2
8.178	425	15
8.181	742	16
8.183	425	8
8.189	581	11
8.191	5	1
8.193	238	7
8.195	459	10
8.199	1249	24
8.204	9	1
8.214	3154	64
8.216	1376	30
8.218	620	16
8.224	56	3
8.226	2614	61
8.228	1144	19
8.23	256	6
8.232	7914	202
8.234	64	2
8.236	562	19
8.238	69	1
8.24	116	1
8.241	469	10
8.247	2593	72
8.255	564	24
8.257	1114	22
8.259	917	26
8.263	13	1
8.265	249	1
8.267	793	17
8.273	5	1
8.281	1154	27
8.285	83	3
8.289	972	25
8.291	170	7
8.293	61	6
8.296	3412	101
8.303	975	34
8.313	8	1
8.317	103	12
8.319	389	9
8.325	773	26
8.332	213	28
8.333	10049	281
8.341	5980	216
8.343	715	18
8.345	361	17
8.347	4887	138
8.349	1294	38
8.357	335	18
8.359	2070	70
8.36	3474	118
8.362	1375	39
8.364	3199	54
8.365	25	2
8.377	23	3
8.379	2358	71
8.381	853	26
8.383	874	18
8.385	1329	33
8.386	4114	113
8.387	634	9
8.388	1125	30
9	2931	45
9.001	2689	23
9.003	578	11
9.005	433	6
9.007	3087	50
9.008	14	2
9.02	2499	46
9.023	208	5
9.03	129	2
9.032	526	14
9.036	217	6
9.042	414	15
9.048	142	5
9.052	245	4
9.061	856	17
9.063	322	9
9.067	1770	35
9.069	703	15
9.071	697	6
9.073	263	6
9.075	127	2
9.077	1493	26
9.085	287	6
9.087	1180	24
9.091	15	3
9.095	18	1
9.099	765	8
9.101	117	3
9.103	292	11
9.105	298	7
9.106	172	4
9.107	6	1
9.113	291	18
9.114	2953	52
9.12	599	25
9.121	1922	21
9.123	7093	111
9.125	4741	97
9.126	337	7
9.128	189	4
9.129	905	17
9.131	11	1
9.135	1087	22
9.137	291	11
9.139	1732	35
9.141	1226	25
9.148	143	5
9.15	1746	55
9.174	501	14
9.176	300	13
9.178	728	21
9.184	1067	33
9.188	725	14
9.189	973	19
9.191	82	3
9.193	206	7
9.194	2595	52
9.202	426	3
9.208	127	4
9.21	552	13
9.213	21	1
9.215	357	9
9.217	547	15
9.232	5	1
9.237	337	8
9.239	3488	80
9.241	928	25
9.247	203	5
9.251	54	10
9.255	69	12
9.258	7	1
9.263	29	5
9.265	392	44
9.266	694	37
9.271	1115	19
9.277	524	11
9.279	5	1
9.291	309	29
9.292	2446	48
9.294	292	7
9.296	943	17
9.298	1062	29
9.3	687	21
9.303	74	3
9.307	249	6
9.309	1671	48
9.317	257	4
9.319	415	7
9.325	933	20
9.326	29	2
9.338	20	2
9.341	298	11
9.362	12	2
9.363	421	6
10	23	4
10.002	1203	40
10.005	71	1
10.009	2563	42
10.011	843	23
10.013	276	5
10.017	41	1
10.021	969	11
10.023	317	18
10.027	178	6
10.028	591	12
10.029	156	7
10.035	165	9
10.036	38	3
10.045	123	6
10.05	80	5
10.051	34	2
10.053	442	17
10.054	32	2
10.058	375	11
10.062	5	1
10.067	58	5
10.073	773	24
10.077	2447	61
10.079	517	9
10.08	92	8
10.081	241	7
10.087	375	20
10.088	798	17
10.092	2146	39
10.093	239	8
10.099	822	18
10.104	30	1
10.106	5089	110
10.108	2036	64
10.109	3265	54
10.111	894	27
10.112	320	3
10.114	395	11
10.116	20	2
10.119	5	1
10.123	571	15
10.125	1842	50
10.126	333	5
10.128	207	6
10.13	1561	39
10.132	880	22
10.133	333	8
10.135	1568	31
10.138	381	8
10.14	130	4
10.149	66	5
10.15	32	1
10.152	908	19
10.154	1498	35
10.156	2651	55
10.157	484	27
10.163	6778	166
10.164	11	1
10.169	37	6
10.171	36	6
10.172	17	3
10.176	1098	29
10.178	4722	94
10.18	3042	64
10.182	9698	220
10.184	29652	634
10.185	486	43
10.187	17	2
10.212	12	2
10.214	1783	54
10.216	1371	27
10.217	83	8
10.22	17	2
10.226	611	7
10.23	22	1
10.24	26	4
10.241	681	7
10.243	3983	99
10.244	1442	49
10.245	263	8
10.249	159	3
10.251	186	4
10.257	1370	24
10.258	998	32
10.262	13	2
10.264	5	1
10.266	194	15
10.267	134	4
10.271	176	13
10.272	745	12
10.274	1574	29
10.276	704	13
10.278	137	2
10.28	1205	31
10.287	990	17
10.289	495	10
10.291	2947	73
10.292	18	3
10.296	108	10
10.297	614	19
10.304	1117	20
10.306	1579	38
10.308	259	5
10.309	534	5
10.311	320	9
10.312	717	11
10.314	239	7
10.316	453	10
10.317	34	3
10.319	452	26
10.32	1797	24
10.322	485	8
10.324	387	8
10.326	2265	52
10.327	74	3
10.328	1606	36
10.33	240	4
10.332	1711	33
10.336	1976	29
10.337	739	8
10.338	1673	30
11	5	1
11.002	134	5
11.004	405	19
11.007	1213	20
11.011	94	4
11.013	488	11
11.015	359	9
11.019	33	1
11.021	490	7
11.025	424	5
11.026	69	2
11.03	228	7
11.032	577	12
11.034	671	13
11.036	99	3
11.038	169	5
11.04	6294	134
11.042	1619	29
11.044	343	10
11.046	113	2
11.048	464	14
11.05	18	2
11.052	296	11
11.054	461	17
11.058	604	9
11.059	73	2
11.063	378	15
11.064	33	2
11.069	124	4
11.07	309	16
11.072	862	40
11.073	59	5
11.075	218	8
11.083	196	10
11.085	60	3
11.087	19	2
11.089	788	27
11.091	1901	58
11.093	1896	59
11.095	386	12
11.096	84	3
11.098	332	5
11.102	9	1
11.104	41	1
11.106	37	2
11.108	597	8
11.11	6	1
11.112	569	16
11.118	470	12
11.119	9	1
11.126	52	2
11.128	483	13
11.134	230	6
11.136	479	20
11.14	10	2
11.144	805	30
11.145	120	8
11.148	287	21
11.149	1223	29
11.151	1682	48
11.154	85	2
11.156	333	7
11.16	197	2
11.161	34	3
11.175	224	5
11.178	86	3
11.18	395	17
11.181	6	1
11.186	6	1
11.192	10	2
11.199	441	52
11.2	1751	45
11.202	20	3
11.204	289	17
11.21	285	17
11.212	9533	270
11.214	5596	136
11.216	8	1
11.218	355	11
11.222	39	5
11.224	58	3
11.226	2370	42
11.228	493	14
11.23	159	4
11.249	948	21
11.252	426	8
11.254	157	14
11.255	1149	22
11.261	34	2
11.275	75	3
11.277	356	12
11.286	241	22
11.287	781	18
11.288	1333	15
11.289	58	5
11.298	909	25
11.3	340	11
11.302	269	9
11.306	500	11
11.309	118	10
11.31	877	18
11.312	945	15
11.313	5706	109
11.315	1358	10
11.317	2335	42
11.319	1981	32
11.321	111	4
11.322	293	8
11.325	1264	18
11.327	391	4
11.328	1768	33
12	2365	41
12.002	1200	27
12.004	374	9
12.008	384	11
12.009	15	1
12.017	37	1
12.025	479	24
12.026	37	2
12.03	59	4
12.032	26	2
12.034	304	19
12.035	803	21
12.037	1320	26
12.043	101	8
12.045	129	10
12.053	185	8
12.055	424	29
12.057	482	29
12.059	1788	99
12.061	524	35
12.063	88	4
12.073	172	5
12.08	57	4
12.082	121	13
12.088	1130	21
12.089	1177	24
12.091	4693	81
12.115	47	2
12.123	5	1
12.125	15	1
12.129	690	12
12.131	145	5
12.132	16	1
12.135	589	11
12.137	571	10
12.139	50	6
12.14	509	12
12.142	44	2
12.146	588	11
12.148	852	23
12.152	191	3
12.154	108	2
12.156	560	14
12.158	183	5
12.16	12	1
12.161	67	1
12.165	77	5
12.168	10	2
12.171	164	7
12.173	60	3
12.176	454	35
12.178	535	47
12.18	436	27
12.19	8	1
12.194	1567	125
12.196	262	14
12.202	93	9
12.204	366	30
12.205	110	5
12.207	10	1
12.216	49	5
12.219	9632	261
12.221	173	19
12.223	22101	637
12.224	1335	28
12.226	9054	278
12.228	35185	1067
12.23	43359	1782
12.232	13446	453
12.236	15	2
12.24	4905	141
12.241	864	42
12.243	12413	355
12.245	5085	147
12.247	1306	77
12.248	3618	78
12.256	37	5
12.258	2487	60
12.262	1560	53
12.264	919	40
12.268	345	38
12.27	27462	681
12.273	28	4
Grand Total	2008196	57388

## Sheet: Sheet11
Row Labels	Sum of SNPS	Count of SNPS
0	1912756	51387	1912756	0.952475	51387	0.895431
1	51220	2720	1963976	0.97798	54107	0.942828
2	15280	734	1979256	0.985589	54841	0.955618
3	21922	1822	2001178	0.996505	56663	0.987367
4	2497	267	2003675	0.997749	56930	0.992019
5	252	28	2003927	0.997874	56958	0.992507
6	1675	157	2005602	0.998708	57115	0.995243
7	213	27	2005815	0.998814	57142	0.995713
8	420	56	2006235	0.999024	57198	0.996689
9	180	19	2006415	0.999113	57217	0.99702
10	29	5	2006444	0.999128	57222	0.997107
11	145	21	2006589	0.9992	57243	0.997473
12	114	14	2006703	0.999257	57257	0.997717
13	7	1	2006710	0.99926	57258	0.997735
14	11	2	2006721	0.999266	57260	0.99777
15	41	4	2006762	0.999286	57264	0.997839
16	20	3	2006782	0.999296	57267	0.997892
17	177	12	2006959	0.999384	57279	0.998101
20	5	1	2006964	0.999387	57280	0.998118
21	20	3	2006984	0.999396	57283	0.99817
22	19	3	2007003	0.999406	57286	0.998223
24	5	1	2007008	0.999408	57287	0.99824
25	7	1	2007015	0.999412	57288	0.998257
28	49	1	2007064	0.999436	57289	0.998275
33	16	3	2007080	0.999444	57292	0.998327
36	10	1	2007090	0.999449	57293	0.998345
38	808	53	2007898	0.999852	57346	0.999268
39	181	25	2008079	0.999942	57371	0.999704
40	9	1	2008088	0.999946	57372	0.999721
41	97	14	2008185	0.999995	57386	0.999965
42	6	1	2008191	0.999998	57387	0.999983
46	5	1	2008196	1	57388	1
(blank)
Grand Total	2008196	57388

## Sheet: Sheet12
Row Labels	Count of SNPS
Grand Total	57388
C19160079	2
C19198514	2
C19247673	2
scaffold100667	2
scaffold104002	2
scaffold104042	2
scaffold105081	2
scaffold112354	2
scaffold114476	2
scaffold11765	2
scaffold11773	2
scaffold119252	2
scaffold1202	2
scaffold133005	2
scaffold133336	2
scaffold133363	2
scaffold13394	2
scaffold1381	2
scaffold13876	2
scaffold141931	2
scaffold142255	2
scaffold14503	2
scaffold145202	2
scaffold145504	2
scaffold146487	2
scaffold150355	2
scaffold150787	2
scaffold153062	2
scaffold153508	2
scaffold154004	2
scaffold159434	2
scaffold160244	2
scaffold161079	2
scaffold161686	2
scaffold162675	2
scaffold163379	2
scaffold165182	2
scaffold16575	2
scaffold1705	2
scaffold171207	2
scaffold173136	2
scaffold175036	2
scaffold175879	2
scaffold177213	2
scaffold177841	2
scaffold178573	2
scaffold182377	2
scaffold183220	2
scaffold185416	2
scaffold18891	2
scaffold193097	2
scaffold195721	2
scaffold200651	2
scaffold204364	2
scaffold215900	2
scaffold217175	2
scaffold218241	2
scaffold220507	2
scaffold231730	2
scaffold238908	2
scaffold24107	2
scaffold243708	2
scaffold24495	2
scaffold246508	2
scaffold250949	2
scaffold251264	2
scaffold255528	2
scaffold256852	2
scaffold257605	2
scaffold259646	2
scaffold26027	2
scaffold265078	2
scaffold268112	2
scaffold269386	2
scaffold271656	2
scaffold272008	2
scaffold272407	2
scaffold274715	2
scaffold281632	2
scaffold285012	2
scaffold287227	2
scaffold29094	2
scaffold290968	2
scaffold292503	2
scaffold292576	2
scaffold292903	2
scaffold295655	2
scaffold295920	2
scaffold296073	2
scaffold303246	2
scaffold305226	2
scaffold30999	2
scaffold33404	2
scaffold33517	2
scaffold39683	2
scaffold40451	2
scaffold44880	2
scaffold46216	2
scaffold48884	2
scaffold49146	2
scaffold53437	2
scaffold53636	2
scaffold5389	2
scaffold56474	2
scaffold60927	2
scaffold62690	2
scaffold63385	2
scaffold63812	2
scaffold65903	2
scaffold73351	2
scaffold74229	2
scaffold77677	2
scaffold83942	2
scaffold89212	2
scaffold89900	2
scaffold91052	2
scaffold91336	2
scaffold99823	2
C13103342	1
C13697143	1
C15626951	1
C15627697	1
C15982671	1
C16185575	1
C16743447	1
C16866016	1
C16874668	1
C16986372	1
C17022386	1
C17094737	1
C17126937	1
C17151245	1
C17183160	1
C17395535	1
C17419841	1
C17424624	1
C17440352	1
C17447936	1
C17454666	1
C17460056	1
C17466221	1
C17489602	1
C17492468	1
C17518916	1
C17519742	1
C17545166	1
C17553374	1
C17594002	1
C17601094	1
C17613852	1
C17623260	1
C17625652	1
C17641742	1
C17653824	1
C17671636	1
C17689112	1
C17691926	1
C17703918	1
C17719636	1
C17733232	1
C17736964	1
C17751918	1
C17752854	1
C17754562	1
C17763354	1
C17768498	1
C17769350	1
C17775670	1
C17778134	1
C17783716	1
C17789766	1
C17792198	1
C17797618	1
C17798938	1
C17803224	1
C17806048	1
C17807546	1
C17812580	1
C17829157	1
C17829201	1
C17834639	1
C17849441	1
C17850921	1
C17859961	1
C17866637	1
C17869895	1
C17872427	1
C17876977	1
C17886344	1
C17888246	1
C17894004	1
C17904280	1
C17904336	1
C17906236	1
C17912100	1
C17918572	1
C17919354	1
C17921960	1
C17940416	1
C17943040	1
C17947470	1
C17968358	1
C17971764	1
C17972900	1
C17974942	1
C17978418	1
C17981966	1
C17982762	1
C17983290	1
C17988414	1
C17990214	1
C17990660	1
C17997682	1
C18010832	1
C18012586	1
C18014204	1
C18018389	1
C18019221	1
C18023069	1
C18031553	1
C18032751	1
C18039533	1
C18040535	1
C18040729	1
C18042647	1
C18043147	1
C18047781	1
C18052179	1
C18052779	1
C18056291	1
C18068445	1
C18073481	1
C18073603	1
C18080781	1
C18089985	1
C18093049	1
C18094293	1
C18095471	1
C18103113	1
C18104815	1
C18106600	1
C18108040	1
C18110182	1
C18114170	1
C18114598	1
C18115078	1
C18115350	1
C18115924	1
C18120306	1
C18120332	1
C18121422	1
C18129712	1
C18129732	1
C18131738	1
C18132154	1
C18132266	1
C18140270	1
C18147318	1
C18150398	1
C18153428	1
C18159108	1
C18160900	1
C18161594	1
C18165600	1
C18165742	1
C18167034	1
C18168194	1
C18169668	1
C18170996	1
C18174442	1
C18177362	1
C18178050	1
C18182852	1
C18183566	1
C18185430	1
C18186368	1
C18192038	1
C18193560	1
C18198468	1
C18202626	1
C18203058	1
C18205598	1
C18206578	1
C18206750	1
C18211320	1
C18213420	1
C18213868	1
C18218966	1
C18219358	1
C18220632	1
C18222236	1
C18224184	1
C18224978	1
C18225940	1
C18226252	1
C18226432	1
C18228158	1
C18228182	1
C18229784	1
C18232048	1
C18234416	1
C18235496	1
C18239144	1
C18239526	1
C18241684	1
C18242388	1
C18250040	1
C18252960	1
C18253106	1
C18253464	1
C18254060	1
C18254876	1
C18254994	1
C18257480	1
C18259516	1
C18267676	1
C18269854	1
C18270924	1
C18272192	1
C18276338	1
C18279506	1
C18281292	1
C18282106	1
C18283020	1
C18286038	1
C18286372	1
C18286802	1
C18288522	1
C18289600	1
C18290938	1
C18299507	1
C18299935	1
C18300407	1
C18301255	1
C18301479	1
C18303561	1
C18306571	1
C18307141	1
C18307537	1
C18311907	1
C18315530	1
C18317410	1
C18317562	1
C18317686	1
C18320436	1
C18320664	1
C18322090	1
C18323632	1
C18328640	1
C18330002	1
C18330702	1
C18332566	1
C18333790	1
C18335250	1
C18340186	1
C18342056	1
C18345202	1
C18346076	1
C18350702	1
C18353134	1
C18353548	1
C18353562	1
C18355096	1
C18356078	1
C18357926	1
C18358394	1
C18360016	1
C18360764	1
C18361146	1
C18361768	1
C18363622	1
C18365362	1
C18365846	1
C18366585	1
C18367031	1
C18367607	1
C18368613	1
C18369159	1
C18369683	1
C18370103	1
C18370565	1
C18371211	1
C18371615	1
C18371729	1
C18371991	1
C18372291	1
C18377923	1
C18378553	1
C18379551	1
C18379809	1
C18380939	1
C18380973	1
C18383587	1
C18384853	1
C18385533	1
C18386341	1
C18388411	1
C18388653	1
C18389103	1
C18389413	1
C18391503	1
C18391923	1
C18392103	1
C18392137	1
C18392179	1
C18396949	1
C18398301	1
C18398457	1
C18398603	1
C18400187	1
C18401641	1
C18404815	1
C18407721	1
C18408617	1
C18409731	1
C18410169	1
C18411475	1
C18412501	1
C18415357	1
C18418678	1
C18419098	1
C18419390	1
C18419944	1
C18420402	1
C18422744	1
C18423234	1
C18424832	1
C18425664	1
C18426594	1
C18427960	1
C18428892	1
C18429418	1
C18429528	1
C18429812	1
C18429880	1
C18430270	1
C18431050	1
C18431414	1
C18432342	1
C18433456	1
C18435486	1
C18435866	1
C18436674	1
C18436680	1
C18436682	1
C18436902	1
C18437536	1
C18437580	1
C18438174	1
C18440336	1
C18441046	1
C18443576	1
C18444394	1
C18446684	1
C18446882	1
C18447774	1
C18449106	1
C18449188	1
C18449570	1
C18451510	1
C18451520	1
C18452254	1
C18452356	1
C18452414	1
C18453412	1
C18453652	1
C18455670	1
C18458424	1
C18459818	1
C18460338	1
C18460710	1
C18463012	1
C18463054	1
C18464728	1
C18464986	1
C18465498	1
C18466516	1
C18467482	1
C18467950	1
C18469352	1
C18469818	1
C18469846	1
C18469928	1
C18470542	1
C18470872	1
C18471162	1
C18471292	1
C18472022	1
C18472456	1
C18473312	1
C18475388	1
C18475978	1
C18477570	1
C18477720	1
C18477728	1
C18478184	1
C18479002	1
C18480300	1
C18481820	1
C18482106	1
C18482114	1
C18484358	1
C18484672	1
C18486212	1
C18486426	1
C18486848	1
C18487088	1
C18489142	1
C18491196	1
C18491538	1
C18492914	1
C18493142	1
C18493316	1
C18493414	1
C18495200	1
C18495260	1
C18498904	1
C18499310	1
C18499340	1
C18499654	1
C18500022	1
C18500106	1
C18500454	1
C18500864	1
C18500952	1
C18502056	1
C18502460	1
C18502736	1
C18503410	1
C18503532	1
C18503994	1
C18505812	1
C18506024	1
C18506094	1
C18506508	1
C18506794	1
C18507836	1
C18507950	1
C18508160	1
C18508482	1
C18510626	1
C18510700	1
C18510924	1
C18511034	1
C18511490	1
C18512872	1
C18513988	1
C18514322	1
C18515312	1
C18516412	1
C18516888	1
C18516980	1
C18517704	1
C18518452	1
C18519500	1
C18519806	1
C18520662	1
C18522708	1
C18523384	1
C18523610	1
C18523918	1
C18526996	1
C18527066	1
C18527930	1
C18528062	1
C18530060	1
C18530660	1
C18531078	1
C18531188	1
C18531466	1
C18532668	1
C18534672	1
C18534744	1
C18537832	1
C18538176	1
C18538378	1
C18540764	1
C18540824	1
C18540996	1
C18541568	1
C18541848	1
C18543398	1
C18544280	1
C18544338	1
C18544544	1
C18545470	1
C18546212	1
C18546628	1
C18546658	1
C18546994	1
C18547022	1
C18547042	1
C18547504	1
C18548104	1
C18548134	1
C18549110	1
C18549246	1
C18549312	1
C18550420	1
C18551110	1
C18551370	1
C18552156	1
C18552574	1
C18553390	1
C18553686	1
C18554300	1
C18554368	1
C18555148	1
C18555416	1
C18555738	1
C18555972	1
C18556320	1
C18556622	1
C18557370	1
C18558032	1
C18558116	1
C18558404	1
C18559658	1
C18560480	1
C18560550	1
C18560932	1
C18561046	1
C18561944	1
C18562274	1
C18562948	1
C18563858	1
C18564336	1
C18565506	1
C18566042	1
C18566236	1
C18566292	1
C18566752	1
C18567236	1
C18567242	1
C18567648	1
C18567692	1
C18568200	1
C18569692	1
C18569738	1
C18570616	1
C18571348	1
C18571530	1
C18572414	1
C18572476	1
C18573254	1
C18574124	1
C18574514	1
C18574562	1
C18575222	1
C18575864	1
C18575918	1
C18576080	1
C18576240	1
C18576490	1
C18576806	1
C18577298	1
C18577560	1
C18577946	1
C18578300	1
C18579088	1
C18579106	1
C18580054	1
C18580418	1
C18580686	1
C18580690	1
C18582004	1
C18582338	1
C18582610	1
C18582650	1
C18582716	1
C18583142	1
C18583354	1
C18584090	1
C18584264	1
C18584786	1
C18584992	1
C18585848	1
C18586280	1
C18587654	1
C18588324	1
C18589672	1
C18589886	1
C18590312	1
C18590932	1
C18591344	1
C18591382	1
C18591588	1
C18591878	1
C18594178	1
C18594264	1
C18595898	1
C18595910	1
C18596582	1
C18597228	1
C18598322	1
C18598772	1
C18600020	1
C18600080	1
C18600084	1
C18600126	1
C18600314	1
C18600472	1
C18600808	1
C18601384	1
C18601470	1
C18602072	1
C18602420	1
C18602772	1
C18603138	1
C18603640	1
C18603698	1
C18605170	1
C18605430	1
C18606124	1
C18606166	1
C18606298	1
C18606706	1
C18607118	1
C18608140	1
C18608142	1
C18608202	1
C18608374	1
C18608576	1
C18608578	1
C18608950	1
C18609354	1
C18609700	1
C18610158	1
C18611288	1
C18611474	1
C18611638	1
C18612072	1
C18612276	1
C18612640	1
C18612654	1
C18612772	1
C18614188	1
C18615726	1
C18616206	1
C18616300	1
C18616616	1
C18616628	1
C18616672	1
C18616732	1
C18617106	1
C18617578	1
C18618880	1
C18618902	1
C18619114	1
C18619570	1
C18620262	1
C18620924	1
C18621184	1
C18622362	1
C18622730	1
C18623206	1
C18623760	1
C18623830	1
C18624692	1
C18625636	1
C18625638	1
C18626322	1
C18626910	1
C18627780	1
C18628004	1
C18628128	1
C18628168	1
C18628480	1
C18629122	1
C18629456	1
C18629600	1
C18629710	1
C18630208	1
C18630226	1
C18630428	1
C18630566	1
C18630812	1
C18631298	1
C18631418	1
C18631662	1
C18632250	1
C18633106	1
C18633681	1
C18634025	1
C18634163	1
C18634237	1
C18634623	1
C18635043	1
C18635075	1
C18635161	1
C18635911	1
C18636263	1
C18636475	1
C18636691	1
C18636695	1
C18636719	1
C18637177	1
C18637193	1
C18637357	1
C18638023	1
C18638137	1
C18638955	1
C18638979	1
C18639157	1
C18639381	1
C18639633	1
C18639905	1
C18640025	1
C18640675	1
C18640733	1
C18640997	1
C18641393	1
C18641847	1
C18642463	1
C18642561	1
C18642943	1
C18642983	1
C18643057	1
C18643421	1
C18643525	1
C18644237	1
C18644327	1
C18644817	1
C18645437	1
C18645499	1
C18645589	1
C18646185	1
C18646981	1
C18647051	1
C18647119	1
C18647237	1
C18647741	1
C18647831	1
C18648195	1
C18648611	1
C18649153	1
C18649213	1
C18649413	1
C18649509	1
C18649533	1
C18649637	1
C18649659	1
C18649805	1
C18651057	1
C18651279	1
C18651533	1
C18652165	1
C18652769	1
C18652773	1
C18652991	1
C18653383	1
C18653527	1
C18653743	1
C18654867	1
C18655039	1
C18655185	1
C18655387	1
C18655771	1
C18656109	1
C18656391	1
C18657271	1
C18658697	1
C18659647	1
C18659833	1
C18660365	1
C18660561	1
C18660840	1
C18661102	1
C18662530	1
C18662532	1
C18662782	1
C18663142	1
C18663282	1
C18663306	1
C18663524	1
C18664750	1
C18665769	1
C18666243	1
C18666787	1
C18666861	1
C18667341	1
C18667675	1
C18667761	1
C18667931	1
C18668097	1
C18668299	1
C18668463	1
C18668727	1
C18668747	1
C18668771	1
C18669187	1
C18670451	1
C18670569	1
C18671657	1
C18671757	1
C18672277	1
C18672339	1
C18672477	1
C18672939	1
C18673407	1
C18673429	1
C18673541	1
C18673621	1
C18673801	1
C18674111	1
C18674571	1
C18674631	1
C18674965	1
C18675259	1
C18676145	1
C18676253	1
C18677023	1
C18677035	1
C18677201	1
C18677255	1
C18677589	1
C18677647	1
C18677773	1
C18677817	1
C18678151	1
C18678737	1
C18679223	1
C18679863	1
C18679889	1
C18680285	1
C18680499	1
C18680605	1
C18681249	1
C18681955	1
C18682237	1
C18682363	1
C18682423	1
C18682551	1
C18682871	1
C18682991	1
C18683013	1
C18683169	1
C18683645	1
C18683757	1
C18684173	1
C18684217	1
C18684519	1
C18684667	1
C18684729	1
C18685049	1
C18685873	1
C18686099	1
C18686275	1
C18687067	1
C18687089	1
C18687481	1
C18687633	1
C18687661	1
C18687717	1
C18687771	1
C18688305	1
C18688317	1
C18688589	1
C18688789	1
C18689533	1
C18689737	1
C18690141	1
C18690165	1
C18690329	1
C18690345	1
C18691307	1
C18691691	1
C18691731	1
C18691871	1
C18691895	1
C18691909	1
C18691939	1
C18692213	1
C18692417	1
C18692817	1
C18692851	1
C18693085	1
C18693391	1
C18693577	1
C18693587	1
C18694387	1
C18694801	1
C18694925	1
C18695079	1
C18695389	1
C18695501	1
C18695609	1
C18695709	1
C18695865	1
C18695947	1
C18696031	1
C18696113	1
C18696313	1
C18696373	1
C18697059	1
C18697171	1
C18697579	1
C18697737	1
C18697907	1
C18697943	1
C18698175	1
C18698753	1
C18698869	1
C18699007	1
C18699367	1
C18699571	1
C18699589	1
C18699859	1
C18699981	1
C18700429	1
C18700649	1
C18700883	1
C18701037	1
C18701125	1
C18701565	1
C18702059	1
C18702071	1
C18702283	1
C18702569	1
C18702593	1
C18702695	1
C18702835	1
C18703373	1
C18703725	1
C18703817	1
C18703827	1
C18703855	1
C18703877	1
C18704225	1
C18704303	1
C18704799	1
C18704991	1
C18705105	1
C18705141	1
C18705169	1
C18705221	1
C18705253	1
C18705399	1
C18705661	1
C18705803	1
C18705869	1
C18706895	1
C18707183	1
C18707583	1
C18708021	1
C18708521	1
C18708679	1
C18709157	1
C18709375	1
C18709825	1
C18710019	1
C18711039	1
C18711187	1
C18711511	1
C18712047	1
C18712131	1
C18712305	1
C18712743	1
C18713259	1
C18713847	1
C18713987	1
C18714047	1
C18714125	1
C18714145	1
C18714175	1
C18714513	1
C18714959	1
C18715433	1
C18716115	1
C18716455	1
C18717407	1
C18717623	1
C18717761	1
C18717883	1
C18718335	1
C18718825	1
C18719207	1
C18719411	1
C18719757	1
C18720273	1
C18720283	1
C18720657	1
C18720661	1
C18720767	1
C18720853	1
C18721159	1
C18721389	1
C18722513	1
C18722763	1
C18723437	1
C18723509	1
C18723619	1
C18723875	1
C18724085	1
C18724337	1
C18724533	1
C18724551	1
C18724901	1
C18725421	1
C18725693	1
C18726219	1
C18726385	1
C18726869	1
C18726929	1
C18727011	1
C18727353	1
C18727555	1
C18727683	1
C18727749	1
C18728145	1
C18728293	1
C18728369	1
C18728673	1
C18728747	1
C18728767	1
C18728809	1
C18729001	1
C18729951	1
C18730071	1
C18730099	1
C18730173	1
C18730293	1
C18730479	1
C18730593	1
C18730949	1
C18731441	1
C18731627	1
C18731631	1
C18731797	1
C18732171	1
C18732327	1
C18732475	1
C18732489	1
C18732991	1
C18733243	1
C18733411	1
C18733825	1
C18734141	1
C18734607	1
C18734609	1
C18735093	1
C18735385	1
C18735391	1
C18735525	1
C18735983	1
C18736137	1
C18736187	1
C18736303	1
C18736315	1
C18737273	1
C18737503	1
C18737615	1
C18737695	1
C18739307	1
C18739371	1
C18740247	1
C18740603	1
C18740959	1
C18741247	1
C18741491	1
C18741861	1
C18742187	1
C18742193	1
C18742703	1
C18742901	1
C18742975	1
C18743115	1
C18743185	1
C18743637	1
C18743775	1
C18743919	1
C18743969	1
C18744117	1
C18744181	1
C18744881	1
C18745247	1
C18746305	1
C18746485	1
C18746487	1
C18746533	1
C18746561	1
C18747021	1
C18747089	1
C18747201	1
C18747713	1
C18747809	1
C18748095	1
C18748455	1
C18748495	1
C18748549	1
C18748661	1
C18748775	1
C18748845	1
C18749127	1
C18749139	1
C18749665	1
C18750077	1
C18750161	1
C18750205	1
C18750473	1
C18750495	1
C18750583	1
C18750929	1
C18750941	1
C18751101	1
C18751223	1
C18751239	1
C18751285	1
C18751905	1
C18751931	1
C18751939	1
C18752035	1
C18752203	1
C18752429	1
C18752751	1
C18752881	1
C18753105	1
C18753243	1
C18753327	1
C18753473	1
C18753571	1
C18753791	1
C18753995	1
C18754063	1
C18754157	1
C18754293	1
C18754323	1
C18754363	1
C18754615	1
C18755121	1
C18755419	1
C18755898	1
C18756014	1
C18756522	1
C18756534	1
C18756702	1
C18756778	1
C18756822	1
C18756972	1
C18757342	1
C18757576	1
C18757778	1
C18757878	1
C18757930	1
C18758032	1
C18758098	1
C18758128	1
C18758166	1
C18758270	1
C18758376	1
C18758452	1
C18758772	1
C18758778	1
C18759164	1
C18759506	1
C18759950	1
C18760100	1
C18760396	1
C18760470	1
C18760472	1
C18760538	1
C18760596	1
C18760606	1
C18760942	1
C18761398	1
C18761592	1
C18761922	1
C18762022	1
C18762316	1
C18762340	1
C18762394	1
C18762452	1
C18762534	1
C18762660	1
C18762764	1
C18762776	1
C18762930	1
C18763052	1
C18763136	1
C18763424	1
C18763620	1
C18763686	1
C18764062	1
C18764296	1
C18764548	1
C18764746	1
C18765300	1
C18765480	1
C18765618	1
C18765802	1
C18765852	1
C18765992	1
C18766074	1
C18766636	1
C18766812	1
C18766816	1
C18767170	1
C18767238	1
C18767268	1
C18767478	1
C18767586	1
C18767678	1
C18767918	1
C18767998	1
C18768760	1
C18768932	1
C18769104	1
C18769372	1
C18770138	1
C18770654	1
C18770756	1
C18770856	1
C18770952	1
C18771188	1
C18771212	1
C18771286	1
C18771310	1
C18771406	1
C18771766	1
C18771994	1
C18772070	1
C18772108	1
C18772228	1
C18772244	1
C18772434	1
C18772736	1
C18772952	1
C18772958	1
C18772992	1
C18773430	1
C18774022	1
C18774098	1
C18774732	1
C18775040	1
C18775044	1
C18775284	1
C18775330	1
C18775428	1
C18775466	1
C18775638	1
C18775680	1
C18775770	1
C18776200	1
C18776996	1
C18777326	1
C18777330	1
C18777502	1
C18777532	1
C18777760	1
C18777772	1
C18777842	1
C18777986	1
C18778084	1
C18778190	1
C18779008	1
C18779098	1
C18779120	1
C18779138	1
C18779560	1
C18779638	1
C18779652	1
C18779778	1
C18780586	1
C18780888	1
C18780908	1
C18781414	1
C18781492	1
C18781616	1
C18781778	1
C18782514	1
C18782544	1
C18782780	1
C18782796	1
C18782944	1
C18783738	1
C18783772	1
C18783804	1
C18783806	1
C18783998	1
C18784338	1
C18784378	1
C18784518	1
C18784548	1
C18784728	1
C18785392	1
C18785402	1
C18785540	1
C18785740	1
C18785856	1
C18785890	1
C18786228	1
C18786278	1
C18786350	1
C18786352	1
C18786670	1
C18786736	1
C18787192	1
C18787282	1
C18787832	1
C18787862	1
C18788094	1
C18788282	1
C18788328	1
C18788370	1
C18788440	1
C18788556	1
C18788770	1
C18788966	1
C18788982	1
C18789008	1
C18789014	1
C18789700	1
C18789744	1
C18790188	1
C18790290	1
C18790308	1
C18790586	1
C18790964	1
C18791112	1
C18791200	1
C18791632	1
C18791638	1
C18791656	1
C18791696	1
C18791900	1
C18792090	1
C18792482	1
C18792640	1
C18792994	1
C18793214	1
C18793410	1
C18793746	1
C18793858	1
C18794592	1
C18794850	1
C18794870	1
C18794880	1
C18794932	1
C18795150	1
C18795618	1
C18796338	1
C18796600	1
C18796902	1
C18796940	1
C18797074	1
C18797096	1
C18797602	1
C18797726	1
C18797806	1
C18797836	1
C18798332	1
C18798416	1
C18798548	1
C18799074	1
C18799162	1
C18799396	1
C18799754	1
C18799858	1
C18799920	1
C18799992	1
C18800022	1
C18800106	1
C18800122	1
C18800212	1
C18800224	1
C18800544	1
C18800580	1
C18801098	1
C18801278	1
C18801376	1
C18801510	1
C18801666	1
C18801714	1
C18801856	1
C18802144	1
C18802224	1
C18802328	1
C18802430	1
C18802782	1
C18802860	1
C18802868	1
C18802886	1
C18802908	1
C18802992	1
C18803004	1
C18803252	1
C18803546	1
C18803682	1
C18803704	1
C18803800	1
C18804106	1
C18804158	1
C18804972	1
C18805032	1
C18805112	1
C18805194	1
C18805242	1
C18805272	1
C18805274	1
C18805402	1
C18806014	1
C18806104	1
C18806140	1
C18806266	1
C18806296	1
C18806732	1
C18807104	1
C18807252	1
C18807510	1
C18807894	1
C18807942	1
C18807958	1
C18808100	1
C18808526	1
C18808536	1
C18808654	1
C18808666	1
C18808748	1
C18808822	1
C18809270	1
C18809794	1
C18809990	1
C18810150	1
C18810294	1
C18810324	1
C18810648	1
C18810778	1
C18811150	1
C18811258	1
C18811922	1
C18812088	1
C18812104	1
C18812440	1
C18812560	1
C18812566	1
C18812614	1
C18812652	1
C18812814	1
C18813170	1
C18813306	1
C18813310	1
C18813356	1
C18813416	1
C18813484	1
C18813608	1
C18813718	1
C18814072	1
C18814260	1
C18814286	1
C18814306	1
C18814416	1
C18814498	1
C18814682	1
C18814702	1
C18814838	1
C18815208	1
C18815340	1
C18815392	1
C18815514	1
C18815516	1
C18815824	1
C18816116	1
C18816384	1
C18816530	1
C18816636	1
C18816698	1
C18817070	1
C18817276	1
C18817582	1
C18817614	1
C18817910	1
C18817928	1
C18817960	1
C18818216	1
C18818218	1
C18818578	1
C18818774	1
C18819110	1
C18819384	1
C18819434	1
C18819664	1
C18819728	1
C18819826	1
C18819926	1
C18820070	1
C18820072	1
C18820138	1
C18820144	1
C18820380	1
C18820548	1
C18820632	1
C18820764	1
C18820980	1
C18821062	1
C18821180	1
C18821322	1
C18821858	1
C18821888	1
C18822010	1
C18822198	1
C18822284	1
C18822738	1
C18822764	1
C18822824	1
C18823068	1
C18823078	1
C18823130	1
C18823250	1
C18823338	1
C18823570	1
C18823866	1
C18823974	1
C18824014	1
C18824104	1
C18824224	1
C18824290	1
C18824310	1
C18824348	1
C18824436	1
C18824542	1
C18824544	1
C18824698	1
C18824768	1
C18824802	1
C18824882	1
C18824942	1
C18824978	1
C18824994	1
C18825886	1
C18825920	1
C18826044	1
C18826064	1
C18826304	1
C18826354	1
C18826522	1
C18826644	1
C18826668	1
C18826708	1
C18826754	1
C18826772	1
C18826776	1
C18827068	1
C18827164	1
C18827302	1
C18827366	1
C18827466	1
C18827812	1
C18828084	1
C18828392	1
C18828518	1
C18828772	1
C18829240	1
C18829274	1
C18829446	1
C18829560	1
C18829662	1
C18829676	1
C18829782	1
C18829814	1
C18829854	1
C18829902	1
C18829986	1
C18830012	1
C18830226	1
C18830280	1
C18830580	1
C18830586	1
C18830762	1
C18830764	1
C18830772	1
C18830908	1
C18831078	1
C18831104	1
C18831170	1
C18831184	1
C18831316	1
C18831766	1
C18831954	1
C18832762	1
C18833016	1
C18833368	1
C18833520	1
C18833606	1
C18833966	1
C18834092	1
C18834118	1
C18834232	1
C18834696	1
C18835842	1
C18835890	1
C18836886	1
C18836980	1
C18836992	1
C18837464	1
C18837470	1
C18837472	1
C18837508	1
C18837526	1
C18837706	1
C18837908	1
C18838260	1
C18839050	1
C18839204	1
C18839212	1
C18839220	1
C18839260	1
C18839460	1
C18839718	1
C18839738	1
C18839764	1
C18840338	1
C18840466	1
C18840502	1
C18840690	1
C18840960	1
C18840984	1
C18841062	1
C18841102	1
C18841184	1
C18841208	1
C18841392	1
C18841508	1
C18841556	1
C18841614	1
C18842394	1
C18842442	1
C18842568	1
C18842580	1
C18842766	1
C18842834	1
C18843068	1
C18843070	1
C18843380	1
C18843408	1
C18843666	1
C18843710	1
C18843712	1
C18843714	1
C18843832	1
C18843930	1
C18844232	1
C18844514	1
C18844524	1
C18844544	1
C18844698	1
C18844774	1
C18845084	1
C18845094	1
C18845154	1
C18845238	1
C18845344	1
C18845640	1
C18845660	1
C18845832	1
C18845852	1
C18845860	1
C18846124	1
C18846310	1
C18846336	1
C18846356	1
C18846628	1
C18847382	1
C18847546	1
C18847992	1
C18848078	1
C18848332	1
C18848338	1
C18848450	1
C18848538	1
C18848542	1
C18848734	1
C18848820	1
C18849098	1
C18849114	1
C18849236	1
C18849324	1
C18849456	1
C18849862	1
C18850192	1
C18850254	1
C18850280	1
C18850400	1
C18850416	1
C18850640	1
C18850684	1
C18850720	1
C18850810	1
C18850912	1
C18851080	1
C18851098	1
C18851262	1
C18851292	1
C18851726	1
C18851820	1
C18851940	1
C18851986	1
C18852026	1
C18852062	1
C18852206	1
C18852330	1
C18852354	1
C18852376	1
C18852418	1
C18852668	1
C18852736	1
C18852938	1
C18853008	1
C18853126	1
C18853144	1
C18853154	1
C18853282	1
C18853322	1
C18853324	1
C18853408	1
C18853456	1
C18853616	1
C18853670	1
C18853782	1
C18853884	1
C18853948	1
C18854040	1
C18854298	1
C18854648	1
C18854794	1
C18854872	1
C18855326	1
C18855404	1
C18855430	1
C18855526	1
C18855718	1
C18855916	1
C18855934	1
C18856432	1
C18856472	1
C18856560	1
C18856574	1
C18856628	1
C18856714	1
C18856832	1
C18856834	1
C18857022	1
C18857228	1
C18857350	1
C18857358	1
C18857552	1
C18857862	1
C18858058	1
C18858240	1
C18858262	1
C18858768	1
C18858774	1
C18858912	1
C18859044	1
C18859202	1
C18859260	1
C18859404	1
C18859538	1
C18859596	1
C18859726	1
C18859898	1
C18859906	1
C18860076	1
C18860886	1
C18860894	1
C18860910	1
C18861036	1
C18861284	1
C18861328	1
C18861456	1
C18861486	1
C18861550	1
C18861554	1
C18861680	1
C18861746	1
C18861774	1
C18861790	1
C18861914	1
C18861994	1
C18862326	1
C18862374	1
C18862502	1
C18862504	1
C18862684	1
C18862704	1
C18862782	1
C18862826	1
C18863050	1
C18863200	1
C18863204	1
C18863276	1
C18863518	1
C18863584	1
C18863686	1
C18863698	1
C18863822	1
C18863840	1
C18863884	1
C18863900	1
C18864186	1
C18864344	1
C18864720	1
C18864814	1
C18864918	1
C18865142	1
C18865306	1
C18865510	1
C18865754	1
C18865840	1
C18866180	1
C18866280	1
C18866284	1
C18866392	1
C18866442	1
C18866504	1
C18866638	1
C18866642	1
C18866650	1
C18866922	1
C18867136	1
C18867218	1
C18867292	1
C18867408	1
C18867680	1
C18867722	1
C18867790	1
C18867806	1
C18867816	1
C18868000	1
C18868052	1
C18868118	1
C18868186	1
C18868192	1
C18868234	1
C18868266	1
C18868304	1
C18868308	1
C18868456	1
C18868482	1
C18868632	1
C18868666	1
C18868678	1
C18869030	1
C18869102	1
C18869132	1
C18869250	1
C18869384	1
C18869410	1
C18869428	1
C18869630	1
C18870054	1
C18870056	1
C18870144	1
C18870252	1
C18870364	1
C18870422	1
C18870656	1
C18871020	1
C18871056	1
C18871082	1
C18871254	1
C18871514	1
C18871592	1
C18871634	1
C18871744	1
C18871776	1
C18871796	1
C18871884	1
C18871910	1
C18872158	1
C18872220	1
C18872224	1
C18872466	1
C18872686	1
C18872694	1
C18872696	1
C18872760	1
C18872790	1
C18872798	1
C18872916	1
C18872928	1
C18872972	1
C18873154	1
C18873206	1
C18873282	1
C18873458	1
C18873556	1
C18873698	1
C18873808	1
C18873816	1
C18873948	1
C18873970	1
C18874190	1
C18874306	1
C18874402	1
C18874734	1
C18874748	1
C18874864	1
C18874866	1
[truncated: 55,273 more rows]

## Sheet: Sheet13
Row Labels	Count of SNPS
5	4012
6	3135
7	2673
8	2417
9	2063
10	1875
11	1668
12	1525
13	1332
14	1334
15	1280
16	1244
17	1161
18	1045
19	1046
20	975
21	895
22	899
23	821
24	804
25	754
26	710
27	666
28	646
29	660
30	607
31	613
32	570
33	532
34	530
35	539
36	499
37	459
38	487
39	473
40	411
41	409
42	366
43	375
44	386
45	375
46	376
47	359
48	318
49	336
50	314
51	296
52	278
53	308
54	290
55	241
56	251
57	288
58	250
59	239
60	230
61	230
62	219
63	243
64	219
65	213
66	195
67	219
68	189
69	174
70	183
71	177
72	162
73	175
74	149
75	172
76	160
77	156
78	137
79	138
80	157
81	146
82	136
83	138
84	134
85	128
86	144
87	123
88	117
89	100
90	118
91	114
92	120
93	114
94	99
95	103
96	108
97	104
98	92
99	90
100	81
101	88
102	44
103	79
104	75
105	76
106	77
107	64
108	70
109	72
110	64
111	71
112	60
113	75
114	42
115	53
116	54
117	54
118	51
119	62
120	57
121	50
122	38
123	55
124	52
125	59
126	36
127	41
128	47
129	44
130	38
131	53
132	38
133	31
134	33
135	51
136	32
137	35
138	41
139	43
140	33
141	35
142	25
143	33
144	33
145	33
146	25
147	28
148	32
149	33
150	35
151	31
152	31
153	23
154	32
155	23
156	29
157	19
158	9
159	17
160	26
161	19
162	24
163	21
164	25
165	20
166	17
167	17
168	26
169	13
170	21
171	21
172	12
173	18
174	16
175	22
176	14
177	14
178	13
179	13
180	18
181	15
182	10
183	11
184	15
185	17
186	10
187	7
188	6
189	16
190	15
191	13
192	5
193	8
194	11
195	7
196	13
197	9
198	8
199	8
200	11
201	9
202	7
203	9
204	12
205	6
206	7
207	13
208	7
209	12
210	9
211	9
212	1
213	12
214	5
215	7
216	9
217	9
218	6
219	5
220	9
221	7
222	7
223	4
224	8
225	7
226	4
227	7
228	4
229	4
230	6
231	5
232	4
233	7
234	4
235	5
236	3
237	4
238	1
239	7
240	4
241	2
242	4
243	4
244	2
245	3
246	6
247	3
248	4
249	3
250	6
251	8
252	1
253	4
254	2
255	8
256	8
257	2
258	1
259	2
260	3
261	2
262	3
263	5
264	2
265	2
266	3
267	3
268	5
269	4
270	2
271	2
272	1
273	2
275	4
276	4
277	4
279	2
280	2
281	1
282	3
283	3
284	1
285	2
286	1
287	1
288	2
289	5
290	1
291	1
292	2
293	1
296	1
297	1
298	2
300	2
301	3
302	3
303	1
304	2
305	1
306	2
307	2
308	1
309	1
310	2
311	1
313	2
315	1
316	1
317	2
318	1
319	1
320	1
321	1
322	2
323	1
324	1
325	1
326	1
328	1
329	1
333	1
335	1
336	1
339	2
341	1
345	1
347	1
348	1
351	2
355	1
359	1
363	1
367	1
370	2
371	1
374	1
378	1
385	1
387	2
392	1
393	1
394	1
396	1
412	2
420	1
426	1
435	1
440	2
449	1
480	1
499	1
760	1
(blank)
Grand Total	57388

## Sheet: Sheet1
0	213339
1	162	1	3	3	1	1	1	1	3	3	1	1	3	3	3	1	1	1	3	1	3	1	1	3	1	1	1	1	3	1	1	3	1	3	1	3	3	1	3	1	1	1	1	1	3	2	1	1	1
1.002	606	1.002	3	3	1	1	1	1	3	3	1	1	3	3	3	1	1	1	3	1	3	1	1	3	1	1	1	1	3	1	1	3	1	3	1	3	3	1	3	1	1	1	1	1	3	2	1	1	1
1.003	3641	1.003	3	3	1	1	1	1	3	3	1	1	3	3	3	1	1	1	3	1	3	1	1	3	1	1	1	1	3	1	1	3	1	3	1	3	3	1	3	1	1	1	1	1	3	1	1	1	1
1.005	1399	1.005	3	3	1	1	1	1	3	3	3	1	3	3	3	1	1	1	3	1	3	1	1	3	1	1	1	1	3	1	1	3	1	3	1	3	3	1	3	1	1	1	1	1	3	1	1	1	1
1.007	232	1.007	3	3	1	1	1	1	3	3	3	1	3	3	3	1	1	1	3	1	3	1	1	3	1	1	1	1	3	1	1	3	1	3	1	3	3	1	3	1	1	1	1	1	3	1	1	1	1
1.009	307	1.009	3	3	1	1	1	1	3	3	3	1	3	3	3	1	1	1	3	1	3	1	1	3	1	1	1	1	3	1	1	3	1	3	1	3	3	1	3	1	1	1	1	1	3	1	1	1	1
1.011	2073	1.011	3	3	1	1	1	1	3	3	3	1	3	3	3	1	1	1	3	1	3	1	1	3	1	1	1	1	3	1	1	3	1	3	1	3	3	1	3	1	1	1	1	1	3	1	1	1	1
1.013	164	1.013	1	3	1	1	1	1	3	3	3	1	3	3	3	1	1	1	3	1	3	1	1	3	1	1	1	1	3	1	1	3	1	3	1	3	3	1	3	1	1	1	1	1	3	1	1	1	1
1.017	615	1.017	1	3	1	1	1	1	3	3	3	1	3	3	3	1	1	1	3	1	3	1	1	3	1	1	1	1	3	1	1	3	1	3	1	3	3	1	3	1	1	1	1	1	3	1	1	1	1
1.018		1.018	1	3	1	1	1	1	3	3	3	1	3	3	3	1	1	1	3	1	3	1	1	3	1	1	1	1	3	1	1	3	1	3	1	3	3	1	3	1	1	1	1	1	3	1	1	1	1
1.021	177	1.021	1	3	1	1	1	1	3	3	3	1	3	3	3	1	1	1	3	1	3	1	1	3	1	1	1	1	3	1	1	3	1	3	1	3	3	1	3	1	1	1	1	1	3	1	1	1	1
1.023	1777	1.023	1	3	1	1	1	1	3	3	3	1	3	3	3	1	1	1	3	1	3	1	1	3	1	1	1	1	3	1	1	3	1	3	1	3	3	1	3	1	1	1	1	1	3	1	1	1	1
1.024	2228	1.024	1	3	1	1	1	1	3	3	3	1	3	3	3	1	1	1	3	1	3	1	1	3	1	1	1	1	3	1	1	3	1	3	1	3	3	1	3	1	1	1	1	1	3	1	1	1	1
1.026	66	1.026	1	3	1	1	1	1	3	3	3	1	3	3	3	1	1	1	3	1	3	1	1	3	1	1	1	1	3	1	1	3	1	3	1	3	3	1	3	1	1	1	1	1	3	1	1	1	1
1.032	702	1.032	1	3	1	1	1	1	3	3	3	1	3	3	3	1	1	1	3	1	3	1	1	3	1	1	1	1	3	1	1	3	1	3	1	3	3	1	3	1	1	1	1	1	3	1	1	1	1
1.034	411	1.034	1	3	1	1	1	1	3	3	3	1	3	3	3	1	1	1	3	1	3	1	1	3	1	1	1	1	3	1	1	3	1	3	1	3	3	1	3	1	1	1	1	1	1	1	1	1	1
1.038	9	1.038	1	3	1	1	1	1	3	3	3	1	3	3	3	1	1	1	3	1	3	1	1	3	1	1	1	1	3	1	1	1	1	3	1	3	3	1	3	1	1	1	1	1	1	1	1	1	1
1.04	1569	1.04	1	3	1	1	1	1	3	3	3	1	3	3	3	1	1	1	3	1	3	1	1	3	1	1	1	1	3	1	1	1	1	3	1	3	3	1	3	1	1	1	1	1	1	1	1	1	1
1.042	36	1.042	1	3	1	1	1	1	3	3	3	1	3	3	3	1	1	1	3	1	3	1	1	3	1	1	1	1	3	1	1	1	1	3	1	3	3	1	3	1	1	1	1	1	1	1	1	1	1
1.043	346	1.043	1	3	1	1	1	1	3	3	3	1	3	3	3	1	1	1	3	1	3	1	1	3	1	1	1	1	3	1	1	1	1	3	1	3	3	1	3	1	1	1	1	1	1	1	1	1	1
1.045	16	1.045	1	3	1	1	1	1	3	3	3	1	3	3	3	1	1	1	3	1	3	1	1	3	1	1	1	1	3	1	1	1	1	3	1	3	3	1	3	1	1	1	1	1	1	1	1	1	1
1.047	312	1.047	1	3	1	1	1	1	3	3	3	1	3	3	3	1	1	1	3	1	3	1	1	3	1	1	1	1	3	1	1	1	1	3	1	3	3	1	3	1	1	1	1	1	1	1	1	1	1
1.049	813	1.049	1	3	1	1	1	1	3	3	3	1	3	3	3	1	1	1	3	1	3	1	1	3	1	1	1	1	3	1	1	1	1	3	3	3	3	1	3	1	1	1	1	1	1	1	1	1	1
1.051	3651	1.051	1	3	1	1	1	3	3	3	3	1	3	3	3	1	1	1	3	1	3	1	1	3	1	1	1	1	3	1	1	1	1	3	3	3	3	1	3	1	1	1	1	1	1	1	1	1	1
1.055	6	1.055	1	3	1	1	1	3	3	3	3	1	3	3	3	1	1	1	3	1	3	1	1	3	1	1	1	1	3	1	3	1	1	3	3	3	3	1	3	1	1	1	1	1	1	1	1	1	1
1.059	4297	1.059	1	3	1	1	1	3	3	3	3	1	3	3	3	3	1	1	3	1	3	1	1	3	1	1	1	1	3	1	3	1	1	3	3	3	3	1	3	1	1	1	1	1	1	1	1	1	3
1.061	664	1.061	1	3	1	1	1	3	3	3	3	1	3	3	3	3	1	1	3	1	3	1	1	3	1	1	1	1	3	1	3	1	1	3	3	3	3	1	1	1	1	1	1	1	1	1	1	1	3
1.063	2057	1.063	1	3	1	1	1	1	3	3	3	1	3	3	3	3	1	1	3	1	3	1	1	3	1	1	1	1	3	1	3	1	1	3	3	3	3	1	1	1	1	1	1	1	1	1	1	1	3
1.065	686	1.065	1	3	1	1	1	1	3	3	3	1	3	3	3	3	1	1	3	1	3	1	3	3	1	1	1	1	3	1	3	1	1	3	3	3	3	1	1	1	1	1	1	1	1	1	1	1	3
1.069	32	1.069	1	3	1	1	1	1	3	3	3	1	3	3	3	3	1	1	3	1	3	1	3	3	1	1	1	1	3	1	3	3	1	3	3	3	3	1	1	1	1	1	1	1	1	1	1	1	3
1.072	86	1.072	1	3	1	1	1	1	3	3	1	1	3	3	3	3	1	1	3	1	3	1	3	3	1	1	1	1	3	1	3	3	1	3	3	3	3	1	1	1	2	1	1	1	1	1	1	1	3
1.073	233	1.073	1	3	1	1	1	1	3	3	1	1	3	3	3	3	1	1	3	1	3	1	3	3	1	1	1	1	3	1	3	2	1	3	3	3	3	1	1	1	2	1	1	1	1	1	1	1	3
1.075	2034	1.075	1	3	1	1	1	1	3	3	1	1	3	3	3	3	1	1	3	1	3	1	3	3	1	1	1	1	3	1	3	2	1	3	3	3	3	1	1	1	3	1	1	1	1	1	1	1	3
1.076	23711	1.076	1	3	1	1	1	1	3	3	1	1	3	3	3	3	1	1	3	1	3	1	3	3	1	1	1	1	3	1	3	3	1	3	3	3	3	1	1	1	3	1	1	1	1	1	1	1	3
1.077	4007	1.077	1	3	1	1	1	1	3	3	1	1	3	3	3	3	1	1	3	1	3	1	3	3	1	1	1	1	3	1	3	3	1	3	3	3	3	1	1	1	3	1	1	1	1	1	1	1	3
1.079	102	1.079	1	3	1	1	1	1	3	3	1	1	3	3	3	3	3	1	3	1	3	1	3	3	1	1	1	1	3	1	3	3	1	3	3	3	3	1	1	1	3	1	1	1	1	1	1	1	3
1.081	14586	1.081	1	3	1	1	1	1	3	3	1	1	3	3	3	3	3	1	3	1	3	1	3	3	1	1	1	1	3	1	3	3	1	3	3	3	3	1	1	1	3	1	1	1	1	1	1	1	3
1.089	93	1.089	1	1	1	1	1	1	3	3	1	1	3	3	3	3	3	1	3	1	3	1	3	3	1	1	1	1	3	1	3	3	1	3	3	3	3	3	1	1	3	1	1	1	1	1	1	1	3
1.097	2117	1.097	1	1	1	1	1	1	3	3	1	1	3	3	3	3	3	1	1	1	3	1	3	3	1	1	1	1	3	1	3	3	1	3	3	3	1	3	1	1	3	1	1	1	1	1	1	1	3
1.101	280	1.101	1	1	1	1	1	1	3	3	1	1	3	3	3	3	3	1	1	1	3	1	3	3	1	1	1	1	3	1	3	3	1	3	3	3	1	3	1	1	3	1	1	1	1	1	1	1	3
1.102	1423	1.102	1	1	1	1	1	1	3	3	1	1	3	3	3	3	3	1	1	1	3	1	3	3	1	1	1	1	3	1	3	3	1	3	3	3	1	3	1	1	3	1	1	1	1	1	1	1	3
1.106	47	1.106	1	1	1	1	1	1	3	3	1	1	3	3	3	3	3	1	1	1	3	1	3	3	1	1	1	1	3	1	3	3	1	3	3	3	1	3	1	3	3	1	1	1	1	1	1	1	3
1.107	17	1.107	1	1	1	1	1	1	3	3	1	1	3	3	3	3	3	1	1	1	3	1	3	3	1	1	1	1	3	1	3	3	1	3	3	3	1	3	1	3	3	1	1	1	1	1	1	1	2
1.108	707	1.108	1	1	1	1	1	1	3	3	1	1	3	3	3	3	3	1	1	1	3	1	3	3	1	1	1	1	3	1	3	3	1	3	3	3	1	3	1	3	3	1	1	1	1	1	1	1	2
1.11	50	1.11	1	1	1	1	1	1	3	3	1	1	3	3	3	3	3	1	1	1	3	1	3	3	1	1	1	1	3	1	3	3	1	3	3	3	1	3	1	3	3	1	1	1	1	1	1	1	2
1.115	1365	1.115	1	1	1	1	1	1	3	3	1	1	3	3	3	3	3	1	1	1	2	1	3	3	1	1	1	1	3	1	3	3	1	3	3	3	1	3	1	3	3	1	1	1	1	1	1	1	2
1.116	2265	1.116	1	1	1	1	1	1	3	3	1	1	3	3	3	3	3	1	1	1	2	1	3	3	1	1	1	2	3	1	3	3	1	3	3	3	1	3	1	3	3	1	1	1	1	1	1	1	2
1.117	27	1.117	1	1	1	1	1	1	3	3	1	1	3	3	3	3	3	1	1	1	3	1	3	3	1	1	1	2	3	1	3	3	1	3	3	3	1	3	1	3	3	1	1	1	1	1	1	1	2
1.119	667	1.119	1	1	1	1	1	1	3	3	1	1	3	3	3	3	3	1	1	1	3	3	3	3	1	1	1	2	3	1	3	3	1	3	3	3	1	3	1	3	3	1	1	1	1	1	1	1	2
1.12	35	1.12	1	1	1	1	1	1	3	3	1	1	3	3	3	3	3	1	1	1	3	3	3	3	1	1	1	2	3	1	3	3	1	3	3	3	1	3	1	3	3	1	1	1	1	1	1	1	2
1.128	853	1.128	1	1	1	1	1	1	3	3	1	1	3	3	3	3	3	1	1	1	3	3	3	3	1	1	1	2	3	1	3	3	1	3	3	3	1	3	3	3	3	1	1	1	1	1	1	1	2
1.13	1091	1.13	1	1	1	1	1	1	3	3	1	1	3	3	3	3	3	1	1	1	3	3	3	3	1	1	1	2	3	1	3	3	1	3	3	3	1	3	3	3	3	1	1	1	1	1	1	1	2
1.132	334	1.132	1	1	1	1	1	1	3	3	1	1	3	3	3	3	3	1	1	1	3	3	3	3	1	1	1	2	1	1	3	3	1	3	3	3	1	3	3	3	3	1	1	1	1	1	1	1	2
1.134	358	1.134	1	1	1	1	1	1	3	3	1	1	3	3	3	3	3	1	1	1	3	3	3	3	1	1	1	2	1	1	3	3	1	3	3	3	1	3	3	3	3	1	1	1	1	1	1	1	2
1.136	473	1.136	1	1	1	1	1	1	3	3	1	1	3	3	3	3	3	1	1	1	3	3	3	3	1	1	1	2	1	1	3	3	1	3	3	3	1	3	3	3	3	1	1	1	1	1	1	1	2
1.138	354	1.138	1	1	1	1	1	1	3	3	1	1	3	3	3	3	3	1	1	1	3	3	3	3	1	1	1	2	1	1	3	3	1	3	3	3	1	3	3	3	3	1	1	1	1	1	1	1	2
1.139	415	1.139	1	1	1	1	1	1	3	3	1	1	3	3	3	3	3	1	1	1	3	3	3	3	1	1	1	2	1	1	3	3	1	3	3	3	1	3	3	3	3	1	1	1	1	1	1	1	2
1.142	713	1.142	1	1	1	1	1	1	3	3	1	1	3	3	3	2	1	1	1	1	3	3	3	3	1	1	1	2	1	1	3	3	1	3	3	3	1	3	3	3	3	1	1	1	1	1	1	1	2
1.143	154	1.143	1	1	1	1	1	1	3	3	1	1	3	3	3	2	1	1	1	1	3	3	3	3	1	1	1	2	1	1	3	3	1	3	3	3	1	3	3	3	3	1	1	1	1	1	1	1	2
1.146	1259	1.146	1	1	1	1	3	1	3	3	1	1	3	3	3	2	1	1	1	1	3	3	3	3	1	1	1	2	1	1	3	3	1	3	3	3	1	3	3	3	3	1	1	1	1	1	1	1	2
1.147	1291	1.147	1	1	1	1	3	1	3	3	1	1	3	3	3	2	1	1	1	1	3	3	3	3	1	1	1	2	1	1	3	3	1	3	3	3	1	3	3	3	3	1	1	1	1	1	1	1	1
1.148	268	1.148	1	1	1	1	3	1	3	3	1	1	3	3	3	2	1	1	1	1	3	3	3	3	1	1	1	2	1	1	3	3	1	3	3	3	1	3	3	3	3	1	1	1	1	1	1	1	1
1.154	194	1.154	3	1	1	1	3	1	3	3	1	1	3	3	3	3	1	1	1	1	3	3	3	3	1	1	1	2	1	1	3	3	1	3	3	3	1	3	3	3	3	1	1	1	1	1	1	1	1
1.155	353	1.155	3	1	1	1	3	1	3	3	1	1	3	3	3	3	1	1	1	1	3	3	3	3	1	1	1	2	1	1	3	3	1	3	3	3	1	3	3	3	3	1	1	1	1	1	1	1	1
1.156	164	1.156	3	1	1	1	3	1	3	3	1	1	3	3	3	3	1	1	1	1	3	3	3	3	1	1	1	2	1	1	3	3	1	3	3	3	1	3	3	3	3	1	1	1	1	1	1	1	1
1.158	53	1.158	3	1	1	1	3	1	3	3	1	1	3	3	3	3	1	1	1	1	3	3	3	3	1	1	1	2	1	1	3	3	1	3	3	3	1	3	3	3	3	1	1	1	1	1	1	1	1
1.161	133	1.161	3	1	1	1	3	1	3	3	1	1	3	3	3	3	1	1	1	1	3	3	3	3	1	1	1	2	1	1	3	3	1	3	3	2	1	3	3	3	3	1	1	1	1	1	1	1	1
1.167	331	1.167	3	1	1	1	3	1	3	3	1	1	3	3	3	3	1	1	1	3	3	3	3	3	1	1	1	2	1	1	3	3	1	3	3	2	1	3	3	3	3	1	1	1	1	1	1	1	1
1.168	16	1.168	3	1	1	1	3	1	3	3	1	1	3	3	3	3	1	1	1	3	3	3	3	3	1	1	1	1	1	1	3	3	1	3	3	2	1	3	3	3	3	1	1	1	1	1	1	1	1
1.181	467	1.181	3	3	1	1	3	1	3	1	1	1	1	3	3	3	1	1	1	3	3	3	3	2	1	1	1	1	1	1	3	1	1	3	3	1	1	3	3	3	3	1	1	1	1	1	1	1	1
1.195	479	1.195	3	1	1	1	3	1	3	1	1	1	1	3	3	3	1	1	1	3	3	3	3	2	1	1	1	1	1	1	3	1	3	1	3	1	1	3	3	3	1	1	1	1	1	1	1	1	1
1.197	42	1.197	3	1	1	1	3	1	3	1	1	1	1	3	3	3	1	1	1	3	3	3	3	2	1	1	1	1	1	1	3	1	3	1	3	1	1	3	3	3	1	1	1	1	1	1	1	1	1
1.205	170	1.205	1	1	1	1	3	1	3	1	1	1	1	3	1	3	1	1	1	3	3	3	3	2	1	1	1	1	1	1	3	1	3	1	3	1	1	3	3	3	1	1	1	1	1	1	1	1	1
1.209	69	1.209	1	1	1	1	3	1	3	1	1	1	1	3	1	3	1	1	1	3	3	3	3	2	1	1	1	1	1	1	3	1	3	1	3	1	1	3	3	3	1	1	1	1	3	1	1	1	1
1.211	125	1.211	1	1	1	1	3	1	3	1	1	1	1	3	1	3	1	1	1	3	3	3	3	2	1	1	1	1	1	1	3	1	3	1	3	1	1	3	3	3	1	1	1	1	3	1	1	1	1
1.215	238	1.215	1	1	1	1	3	1	3	1	1	1	1	3	1	3	1	1	1	3	3	3	3	3	1	1	1	1	1	3	3	1	3	1	3	1	1	3	3	3	1	1	1	1	3	1	1	1	2
1.219	510	1.219	1	1	1	1	3	1	3	1	1	1	1	3	1	3	1	1	1	3	3	3	3	3	1	1	1	1	1	3	3	1	3	1	3	1	1	3	3	3	1	1	1	1	3	1	1	1	2
1.244	92	1.244	1	1	1	1	3	1	1	1	3	1	1	3	1	2	1	1	1	3	3	3	3	3	1	3	1	1	1	3	1	1	3	1	3	1	1	3	3	1	1	1	1	3	3	1	1	1	1
1.245	622	1.245	1	1	1	1	3	1	1	1	3	1	1	3	1	2	1	1	1	3	3	3	3	3	1	3	1	1	1	3	1	1	3	1	3	1	1	3	3	1	2	1	1	3	3	1	1	1	1
1.253	90	1.253	1	1	1	1	3	1	1	1	3	1	1	3	1	3	1	1	1	3	3	3	3	3	1	3	1	1	1	3	1	1	3	3	3	1	1	3	3	1	1	1	1	3	3	1	1	1	1
1.254	1601	1.254	1	1	1	1	3	1	1	1	3	1	1	3	1	3	1	1	1	3	3	3	3	3	1	3	1	1	1	3	1	1	3	3	3	1	1	3	3	1	1	1	1	3	3	1	1	1	1
1.999			0	0	0	0	0	0	0	0	0	0	0	0	0	0	0	0	0	0	0	0	0	0	0	0	0	0	0	0	0	0	0	0	0	0	0	0	0	0	0	0	0	0	0	0	0	0	0
2	94	2	3	3	1	3	1	1	3	3	3	3	1	1	1	1	3	3	3	3	3	3	1	3	1	1	1	1	1	1	1	1	3	3	2	3	1	1	1	1	3	3	3	1	2	3	3	1	3
2.001	4354	2.001	3	3	1	3	1	1	3	3	3	3	1	1	1	1	3	3	3	3	3	3	1	3	1	1	1	1	1	1	1	1	3	3	2	3	1	1	1	1	3	3	3	1	2	3	3	1	3
2.003	5498	2.003	3	3	1	3	1	1	3	3	3	3	1	1	1	1	3	3	3	3	3	3	1	3	1	1	1	1	1	1	3	1	3	3	2	3	1	1	1	1	3	3	3	1	2	3	3	1	3
2.004	79	2.004	3	3	1	3	1	1	3	3	3	3	1	1	1	1	3	3	3	3	3	3	1	3	1	1	1	1	1	1	3	1	3	3	1	3	1	1	1	1	3	3	3	1	2	3	3	1	3
2.009	22	2.009	3	3	1	3	1	1	3	3	3	3	1	1	1	1	3	3	3	3	3	3	3	3	1	1	1	1	1	1	3	1	3	2	1	3	1	3	1	1	3	3	3	1	2	3	3	1	3
2.011	5097	2.011	3	3	1	3	1	1	3	3	3	3	1	1	1	1	3	3	3	3	3	3	3	3	1	1	1	1	1	1	3	1	3	2	1	3	1	3	1	1	3	3	3	1	2	3	3	1	3
2.013	8940	2.013	3	3	1	3	1	1	3	3	3	3	1	1	1	1	3	3	3	3	3	3	3	3	1	1	1	1	1	1	3	1	3	2	1	3	1	3	1	3	3	3	3	1	2	3	3	1	3
2.015	21	2.015	3	3	1	3	1	1	3	3	3	3	1	1	1	1	3	3	3	3	3	3	3	3	1	1	1	1	1	1	3	1	3	2	3	3	1	3	1	3	3	3	3	1	2	3	3	1	3
2.016	66	2.016	3	3	1	3	1	1	3	3	3	3	1	1	1	1	3	3	3	3	3	3	3	3	1	1	1	1	1	1	3	1	3	2	3	3	1	3	1	3	3	3	3	1	3	3	3	1	3
2.026	10350	2.026	3	3	1	3	1	1	3	3	3	3	1	1	1	1	3	3	3	3	3	3	3	3	1	1	1	1	1	1	3	1	3	2	3	3	1	3	1	3	3	3	1	1	3	3	3	1	3
2.028	1670	2.028	3	3	1	3	1	1	3	3	3	3	1	1	1	1	3	3	3	3	3	3	3	3	1	1	1	1	1	1	3	1	3	2	3	3	1	3	1	3	3	3	3	1	3	3	3	1	3
2.03	31460	2.03	3	3	1	3	1	1	3	3	3	3	1	1	1	1	3	3	3	3	3	3	3	3	1	1	1	1	1	1	3	1	3	2	3	3	1	3	1	3	3	3	3	1	3	3	3	1	3
2.032	5276	2.032	3	3	1	3	1	1	3	3	3	3	1	1	1	1	3	3	3	3	3	3	3	3	1	1	1	1	1	1	3	1	3	2	3	3	1	3	1	3	3	3	3	1	3	3	3	1	3
2.035	108	2.035	3	3	1	3	1	1	3	3	3	3	1	1	1	1	3	3	3	3	3	3	3	3	1	1	1	1	1	1	3	1	3	2	3	3	1	3	1	3	3	3	3	1	3	3	3	1	3
2.037	2355	2.037	3	3	1	3	1	1	3	3	3	3	1	1	1	1	3	3	3	3	3	3	3	3	1	1	1	1	1	1	3	1	3	2	3	3	1	3	1	3	3	3	3	1	3	3	3	1	3
2.038	5287	2.038	3	3	1	3	1	1	3	3	3	3	1	1	1	1	3	3	3	3	3	3	3	3	1	1	1	1	1	1	3	1	3	2	3	3	1	3	1	3	3	3	3	1	3	3	3	1	3
2.052	26	2.052	3	3	1	3	1	1	3	2	3	1	1	1	1	1	3	3	3	3	3	3	3	3	1	1	1	1	1	1	1	1	3	3	2	3	1	1	1	1	3	3	3	1	2	3	3	1	3
2.055	1810	2.055	3	3	1	3	1	1	3	2	3	1	1	1	1	1	3	3	3	3	3	3	3	3	1	1	1	1	1	1	1	1	3	3	2	3	1	1	1	1	3	3	3	1	2	3	3	1	3
2.057	899	2.057	3	3	1	3	1	1	3	2	3	1	1	1	1	1	3	3	3	3	3	3	3	3	1	3	1	1	1	1	1	1	3	3	2	3	1	1	1	1	3	3	3	1	2	3	3	1	3
2.059	120	2.059	3	3	1	3	1	1	3	2	3	1	1	1	1	1	3	3	3	3	3	3	3	3	1	3	1	1	1	1	1	1	3	3	2	3	1	1	1	1	3	3	3	1	2	3	3	1	3
2.063	845	2.063	3	3	1	3	1	1	1	2	3	1	1	1	1	1	3	3	3	3	3	3	3	3	1	3	1	1	1	1	1	1	3	3	2	3	1	1	1	3	3	3	3	1	2	3	3	1	3
2.068	209	2.068	3	3	1	3	1	1	1	2	3	1	1	1	1	1	3	3	3	3	3	3	3	3	1	3	1	1	1	1	1	1	3	3	2	3	1	1	1	3	3	3	3	1	2	3	3	1	3
2.072	193	2.072	3	3	1	3	1	1	1	2	3	1	1	1	1	1	3	3	3	3	3	3	3	3	1	3	1	1	1	1	1	1	3	3	2	3	1	1	1	3	3	3	3	1	2	3	3	1	3
2.074	123	2.074	3	3	1	3	1	1	1	2	3	1	1	1	1	1	3	3	3	3	3	3	3	3	1	3	1	1	1	1	1	1	3	3	2	3	1	1	1	3	3	3	3	1	2	3	3	1	3
2.075	498	2.075	3	3	1	3	1	1	1	2	3	1	1	1	1	1	3	3	3	3	3	3	3	3	1	3	1	1	1	1	1	1	3	3	1	3	1	1	1	3	3	3	3	1	2	3	3	1	3
2.086	17	2.086	3	3	3	3	1	1	1	1	3	1	1	1	1	1	3	3	3	3	3	3	3	3	1	3	1	3	1	1	1	1	3	3	1	3	1	1	1	3	3	3	3	1	2	1	3	1	3
2.088	4633	2.088	3	3	3	3	1	1	1	1	3	1	3	1	1	1	3	3	3	3	3	3	3	3	1	3	1	3	1	1	1	1	3	3	1	3	1	1	1	3	3	3	3	1	2	1	3	1	3
2.09	399	2.09	3	3	3	3	1	1	1	1	3	1	3	1	1	1	3	3	3	3	3	3	3	3	1	3	1	3	1	1	1	1	3	3	1	3	1	1	1	3	3	3	3	1	2	1	3	1	3
2.091	12	2.091	3	3	3	3	1	1	1	1	3	1	3	1	1	1	3	3	3	3	3	3	3	3	1	3	1	3	1	1	1	1	3	3	1	3	1	1	1	3	3	3	3	1	1	1	3	1	3
2.1	683	2.1	3	3	3	3	1	1	1	1	3	1	3	1	1	1	3	1	3	3	3	3	3	3	1	3	1	3	1	1	1	1	3	3	1	3	1	1	1	3	3	3	3	1	1	1	3	1	3
2.102	446	2.102	3	3	3	3	1	1	1	1	3	1	3	1	1	1	3	1	3	3	3	3	3	3	1	3	1	3	1	1	1	3	3	3	1	3	1	1	1	3	3	3	3	1	1	1	3	1	3
2.108	2191	2.108	3	1	3	3	1	1	1	1	3	1	3	1	1	1	3	1	3	3	3	3	3	3	1	3	1	3	1	1	1	3	3	3	1	3	1	1	1	3	3	3	3	1	1	1	3	3	3
2.11	112	2.11	3	1	3	3	1	1	1	1	3	1	3	1	1	1	3	1	3	3	3	3	3	3	1	3	1	3	1	1	1	3	3	3	1	3	1	1	1	3	3	3	3	1	1	1	3	3	3
2.116	992	2.116	3	1	3	3	1	1	1	1	3	1	3	1	1	1	3	1	3	3	3	3	3	1	1	3	1	3	1	1	1	3	3	3	3	3	1	1	1	3	3	3	3	1	1	1	3	3	3
2.12	302	2.12	3	1	3	3	1	1	1	1	3	1	3	1	1	1	3	1	3	3	3	3	3	1	1	3	1	3	1	1	1	3	3	3	3	3	1	1	1	3	3	3	3	1	1	1	3	3	3
2.122	196	2.122	3	1	3	3	1	1	1	1	3	1	3	1	1	1	3	1	3	3	3	3	3	1	1	3	1	3	1	1	1	3	3	3	3	3	1	1	1	3	3	3	3	1	1	1	3	3	3
2.124	2267	2.124	3	1	3	3	1	1	1	1	3	1	3	1	1	1	3	1	3	3	3	3	3	1	1	3	1	3	1	1	1	3	3	3	3	3	1	1	1	3	3	3	3	1	1	1	3	3	3
2.126	362	2.126	3	1	3	3	1	1	1	1	3	1	3	1	1	1	3	1	3	3	3	3	3	1	1	3	1	3	1	1	1	3	3	3	3	3	1	1	1	3	3	3	3	1	1	1	3	3	3
2.128	1100	2.128	3	1	3	1	1	1	1	1	3	1	3	1	1	1	3	1	3	3	3	3	3	1	1	3	1	3	1	1	1	3	3	3	3	3	1	1	1	3	3	3	3	1	1	1	3	3	3
2.144	288	2.144	3	1	3	1	1	1	1	1	3	1	3	1	1	1	3	3	3	3	3	3	3	1	1	3	1	3	1	1	1	3	3	1	3	3	1	1	1	3	3	1	1	1	1	1	2	3	3
2.146	384	2.146	3	1	3	1	1	1	1	1	3	1	3	1	1	1	3	3	3	3	3	3	3	1	3	3	1	3	1	1	1	3	3	1	3	3	1	1	1	3	3	1	1	1	1	1	2	3	3
2.152	226	2.152	3	1	3	1	1	1	1	1	3	1	3	1	1	1	3	3	3	3	3	3	3	1	3	3	1	3	1	1	1	3	3	1	3	3	1	1	1	2	3	1	1	1	1	1	2	3	3
2.154	300	2.154	3	1	3	1	1	1	1	1	3	1	3	1	1	1	3	3	3	3	3	3	3	1	3	3	1	3	1	1	1	3	3	1	3	3	1	1	1	2	3	1	1	1	3	1	2	3	3
2.17	371	2.17	3	1	3	1	1	1	1	1	3	1	3	3	1	1	3	3	3	3	3	3	1	1	3	3	1	3	1	1	1	3	3	1	3	3	1	1	1	3	3	1	1	1	3	3	2	3	3
2.171	770	2.171	3	1	3	1	1	1	1	1	3	1	3	3	1	1	3	3	3	3	3	3	1	1	3	3	1	3	1	1	1	3	3	1	3	3	1	1	1	3	3	1	1	1	3	3	2	3	3
2.173	533	2.173	3	1	3	1	1	1	1	1	3	1	3	3	1	1	3	3	3	3	3	3	1	1	3	3	1	3	1	1	1	3	3	1	3	3	1	1	3	3	3	1	1	1	3	3	2	3	3
2.175	164	2.175	3	1	3	1	1	1	1	1	3	1	3	3	1	1	3	3	3	3	3	3	1	1	3	3	1	3	1	1	1	3	3	1	3	3	1	1	3	3	3	1	1	1	3	3	2	3	3
2.177	161	2.177	3	1	3	1	1	1	1	1	3	1	3	3	1	1	3	3	3	3	3	3	1	1	3	3	1	3	1	1	1	3	3	1	3	3	1	1	3	3	3	1	1	1	3	3	2	3	3
2.189	1195	2.189	3	1	3	3	3	1	1	1	2	1	3	3	1	1	3	3	3	1	3	3	1	1	3	3	1	3	1	3	1	3	3	3	3	3	1	1	3	3	3	1	1	1	3	3	2	3	3
2.195	9	2.195	3	1	3	3	3	3	1	1	2	1	3	3	1	1	3	3	3	1	3	3	1	1	3	3	1	3	1	3	1	3	3	3	2	3	1	1	3	3	3	1	1	1	3	3	2	3	3
2.199	563	2.199	3	3	3	3	3	3	1	1	2	1	3	3	1	1	3	3	3	1	3	3	1	1	3	3	1	3	1	3	1	3	3	3	2	3	1	1	3	3	3	3	1	1	3	3	2	3	3
2.203	188	2.203	3	3	3	3	3	3	1	1	2	1	3	3	1	1	3	3	3	1	3	3	1	1	3	3	1	3	1	3	1	3	3	3	2	3	1	1	3	3	3	3	1	1	3	3	2	3	3
2.205	654	2.205	3	3	3	3	3	3	1	1	2	1	3	3	1	3	3	3	3	1	3	3	1	1	3	3	1	3	1	3	1	3	3	3	2	3	1	1	3	3	3	3	1	1	3	3	2	3	3
2.207	18	2.207	3	3	3	3	3	3	1	1	2	1	3	3	1	3	3	3	3	1	3	3	1	1	3	3	1	3	1	3	1	3	3	3	2	3	1	1	3	3	3	3	1	1	3	3	2	3	3
2.209	128	2.209	3	3	3	3	3	3	1	1	2	1	3	3	1	3	3	3	3	1	3	3	1	1	3	3	1	3	1	3	1	3	3	3	2	3	1	2	3	3	3	3	1	1	3	3	2	3	3
2.214	607	2.214	3	3	3	3	3	3	1	1	2	1	3	3	1	3	3	3	3	1	3	3	1	1	3	3	1	3	1	3	1	3	3	3	2	3	1	2	3	3	3	3	1	1	3	3	2	3	3
2.215	959	2.215	3	3	3	3	3	3	1	1	2	1	3	3	1	3	3	3	3	1	3	3	1	1	3	3	1	3	1	3	1	3	3	3	2	3	1	2	3	3	3	3	1	1	3	3	2	3	3
2.217	194	2.217	3	3	3	3	3	3	1	1	2	1	3	3	1	1	3	3	3	1	3	3	1	1	3	3	1	3	1	3	1	3	3	3	2	3	1	2	3	3	3	3	1	1	3	3	2	3	3
2.219	405	2.219	3	3	3	3	3	3	3	1	2	1	3	3	1	1	3	3	3	1	3	3	1	1	3	3	1	3	1	3	1	3	3	3	2	3	1	2	3	3	3	3	1	1	3	3	2	3	3
2.222	578	2.222	3	3	3	3	3	3	3	1	2	1	3	3	1	1	3	3	2	1	3	3	1	1	3	3	1	3	1	3	1	3	3	3	2	3	1	2	3	3	3	3	1	1	3	3	2	3	3
2.223	255	2.223	3	3	3	3	3	3	3	1	3	1	3	3	1	1	3	3	2	1	3	3	1	1	3	3	1	3	1	3	1	3	3	3	2	3	1	2	3	3	3	3	1	1	3	3	2	3	3
2.224	40	2.224	3	3	3	3	3	3	3	1	3	1	3	3	1	1	3	3	2	1	3	3	1	1	3	3	1	3	1	3	1	3	3	3	2	3	1	2	3	3	3	3	1	1	3	3	2	3	3
2.226	148	2.226	3	3	3	3	3	3	3	1	3	1	3	3	1	1	3	3	2	1	3	3	1	1	3	3	1	3	1	3	1	3	1	3	2	3	1	2	3	3	3	3	1	1	3	3	2	3	3
2.227	26	2.227	3	3	3	3	3	3	3	1	3	1	3	3	1	1	3	3	2	1	3	3	1	1	3	3	1	3	1	3	1	3	1	3	2	3	1	2	3	3	3	3	1	1	3	3	2	3	3
2.229	17	2.229	3	3	3	3	3	3	3	1	3	1	3	3	1	1	3	3	2	1	3	3	1	1	3	3	1	3	1	3	1	3	1	3	2	3	1	2	3	3	3	3	1	1	3	3	2	3	3
2.999			0	0	0	0	0	0	0	0	0	0	0	0	0	0	0	0	0	0	0	0	0	0	0	0	0	0	0	0	0	0	0	0	0	0	0	0	0	0	0	0	0	0	0	0	0	0	0
3	26	3	2	1	1	3	3	2	3	3	3	1	3	1	1	1	1	3	1	1	3	1	3	3	3	3	3	3	3	3	1	3	3	1	3	3	3	1	1	3	1	3	3	1	1	3	3	3	1
3.004	848	3.004	2	1	1	3	3	2	3	3	3	1	3	1	1	1	1	3	1	1	3	1	3	3	3	3	3	3	3	3	1	3	3	1	3	3	3	1	1	3	1	3	3	1	1	3	3	3	1
3.006	2148	3.006	2	1	1	3	3	2	3	3	3	1	3	1	1	1	1	3	1	1	3	1	3	3	3	3	3	3	3	3	1	3	3	1	3	3	3	1	1	3	3	3	3	1	1	3	3	3	1
3.008	142	3.008	2	1	1	3	3	2	3	3	3	1	3	1	1	1	1	3	1	1	3	1	3	3	3	3	3	3	3	3	3	3	3	1	3	3	3	1	1	3	3	3	3	1	1	3	3	3	1
3.029	1449	3.029	1	1	1	3	3	2	1	3	3	1	3	1	3	1	1	3	1	1	3	3	1	3	3	3	3	3	3	3	3	3	3	1	3	3	3	1	1	3	3	3	3	1	1	3	3	3	1
3.032	285	3.032	1	1	1	2	3	2	1	3	3	1	3	1	3	1	1	3	1	1	3	3	1	3	3	3	3	3	3	3	3	3	3	1	3	3	3	1	1	3	3	3	3	1	1	3	3	3	1
3.036	158	3.036	1	1	1	2	3	2	1	3	3	1	3	1	3	1	1	3	1	1	3	3	1	3	3	3	3	3	3	3	3	3	3	1	3	3	3	1	1	3	3	3	3	1	1	3	1	3	1
3.04	27	3.04	1	1	1	2	3	2	1	3	3	1	3	1	3	1	1	3	1	1	3	3	1	3	3	2	3	3	3	3	3	3	3	1	3	3	3	1	1	3	3	3	3	1	1	3	1	3	1
3.045	267	3.045	1	1	1	2	3	2	1	3	3	1	3	1	3	1	1	3	1	1	3	3	1	3	3	2	3	3	3	3	3	3	3	1	3	3	3	1	1	3	3	3	3	1	1	3	1	3	1
3.047	455	3.047	1	1	1	2	3	2	1	3	3	1	3	1	3	1	1	3	1	1	3	3	1	3	3	2	3	3	3	3	3	3	3	1	3	3	3	1	1	3	3	3	3	1	1	3	1	3	1
3.048	13	3.048	1	1	1	2	3	2	1	3	3	1	3	1	3	1	1	3	1	1	3	3	1	3	3	1	3	3	3	3	3	3	3	1	3	3	3	1	1	3	3	3	3	1	1	3	1	3	1
3.052	62	3.052	1	1	1	2	3	2	1	3	3	1	3	1	3	1	1	3	1	2	3	3	1	3	3	1	3	3	3	3	3	3	3	1	3	3	3	1	1	3	3	3	3	1	1	3	1	3	1
3.068	10	3.068	3	1	1	2	3	2	1	3	1	1	3	1	3	1	1	3	3	2	3	3	1	3	3	1	3	3	3	1	3	3	3	1	3	3	3	1	1	3	3	3	1	1	1	3	1	3	1
3.07	569	3.07	3	1	1	2	3	1	1	3	1	1	3	1	3	1	1	3	3	2	3	3	1	3	3	1	3	3	3	1	3	3	3	1	3	3	3	1	1	3	3	3	1	1	1	3	1	3	1
3.071	12	3.071	3	1	1	1	3	1	1	3	1	1	3	1	3	1	1	3	3	2	3	3	1	3	3	1	3	3	3	1	3	3	3	1	3	3	3	1	1	3	3	3	1	1	1	3	1	3	1
3.074	7	3.074	3	1	1	1	3	1	1	3	1	1	3	1	3	1	1	3	3	3	3	3	1	3	3	1	3	3	3	1	3	3	3	1	3	1	3	1	1	3	3	3	1	1	1	3	1	3	1
3.081	350	3.081	3	1	1	1	3	1	1	3	1	1	3	1	3	1	1	3	3	3	1	3	1	3	2	1	3	3	3	1	3	3	3	1	3	1	3	3	1	3	3	1	1	1	1	3	1	3	1
3.085	578	3.085	3	1	1	1	3	1	1	3	1	1	3	1	3	1	1	3	3	3	1	3	1	3	2	1	3	3	3	1	3	3	3	1	3	1	3	3	1	3	3	1	1	1	1	3	1	3	1
3.087	336	3.087	3	1	1	1	3	1	1	3	1	1	3	1	3	1	1	3	3	3	1	3	1	3	2	1	3	3	3	1	3	3	3	1	3	1	3	3	1	3	3	1	1	1	1	3	1	3	1
3.089	14	3.089	3	1	1	1	3	1	1	3	1	1	3	1	3	1	1	3	3	3	1	3	1	3	2	1	3	3	3	1	3	3	3	3	3	1	3	3	1	3	3	1	1	1	1	3	1	3	1
3.091	360	3.091	3	1	1	1	3	1	1	3	1	1	3	1	3	1	1	3	3	3	1	3	1	3	2	1	3	3	3	1	3	3	3	3	3	1	3	3	1	3	3	1	1	1	1	3	1	3	1
3.092	250	3.092	3	1	1	1	3	1	1	3	1	1	3	1	3	1	1	3	3	3	1	3	1	3	2	1	3	3	3	1	3	3	3	3	3	1	3	3	1	3	3	1	1	1	1	3	1	3	1
3.094	1466	3.094	3	1	1	1	1	1	1	3	1	1	3	1	3	1	1	3	3	3	1	3	1	3	2	1	3	3	3	1	3	3	3	3	3	1	3	3	1	3	3	1	1	1	1	3	1	3	1
3.095	20	3.095	3	1	1	1	1	1	1	3	1	1	3	1	3	1	1	3	3	3	1	3	1	3	1	1	3	3	3	1	3	3	3	3	3	1	3	3	1	3	3	1	1	1	1	3	1	3	1
3.101	1154	3.101	1	1	1	1	1	1	1	3	1	1	3	1	3	1	1	3	3	3	1	3	1	3	1	1	3	3	3	1	3	3	3	3	3	1	3	3	1	3	3	1	1	1	1	3	1	3	1
3.103	26	3.103	1	1	1	1	1	1	1	3	1	1	3	1	3	1	1	3	3	3	1	3	1	3	1	1	3	3	3	1	3	3	3	3	3	1	3	3	1	3	3	1	1	1	1	3	1	3	3
3.107	690	3.107	1	1	1	1	1	3	1	3	1	1	3	1	3	1	1	3	3	3	1	3	1	3	1	1	3	3	3	1	3	3	3	3	3	1	3	3	1	3	3	1	1	1	1	3	1	3	3
3.108	215	3.108	1	1	1	1	1	3	2	3	1	1	3	1	3	1	1	3	3	3	1	3	1	3	1	1	3	3	3	1	3	3	3	3	3	1	3	3	1	3	3	1	1	1	1	3	1	3	3
3.11	384	3.11	1	1	1	1	1	3	2	3	1	1	3	1	3	1	1	3	3	3	3	3	1	3	1	1	3	3	3	1	3	3	3	3	3	1	3	3	1	3	3	1	1	1	1	3	1	3	3
3.111	1859	3.111	1	1	1	1	1	3	2	3	1	1	3	1	3	1	1	3	3	3	3	3	1	3	1	1	2	3	3	1	3	3	3	3	3	1	3	3	1	3	3	1	1	1	1	3	1	3	3
3.113	1044	3.113	1	1	1	1	1	3	2	3	1	1	3	1	3	1	1	3	3	3	3	3	1	3	1	1	2	3	3	1	3	3	3	3	3	1	3	3	1	3	3	1	1	1	1	3	1	3	3
3.117	32	3.117	1	1	1	1	1	3	2	3	1	1	3	1	3	1	1	3	3	3	3	3	1	3	1	1	2	3	3	1	3	3	3	3	3	1	3	3	1	3	3	1	1	1	1	3	1	3	3
3.127	3716	3.127	1	1	1	1	1	3	2	1	1	1	3	1	3	1	1	3	3	3	3	3	1	3	3	1	2	3	3	1	3	3	3	3	3	1	3	3	1	3	3	1	1	1	1	3	1	1	3
3.129	331	3.129	1	1	1	1	1	3	2	1	1	1	3	1	3	1	1	3	3	3	3	3	1	3	3	1	2	3	3	1	3	3	3	3	3	1	3	3	1	3	3	1	1	1	1	3	1	1	3
3.131	82	3.131	1	1	1	1	1	3	2	1	1	1	3	1	3	1	1	3	3	3	3	3	1	3	3	1	2	3	3	1	3	3	3	3	3	3	3	3	1	3	3	1	1	1	1	3	1	1	3
3.135	29	3.135	1	1	1	1	1	3	2	1	1	1	3	1	3	1	1	3	3	3	1	3	1	3	3	1	2	3	3	1	3	3	3	3	3	3	3	3	1	3	3	1	1	1	1	3	1	1	3
3.137	3434	3.137	1	1	1	1	1	3	2	1	1	1	3	1	3	1	1	3	3	3	1	3	1	3	3	1	2	3	3	1	3	3	3	3	3	3	3	3	3	3	3	1	1	1	1	3	1	1	3
3.141	251	3.141	1	1	1	1	1	3	2	1	1	1	3	1	3	1	3	3	3	3	1	3	1	3	3	1	2	3	1	1	3	3	3	3	3	3	3	3	3	3	3	1	1	1	1	3	1	1	3
3.143	2716	3.143	1	1	1	1	1	3	2	1	1	1	3	1	3	1	3	3	3	3	1	3	1	3	3	1	2	3	1	1	3	3	3	3	3	3	3	3	3	3	3	1	1	1	3	3	1	1	3
3.145	5115	3.145	1	1	1	1	1	3	2	1	1	1	3	1	3	1	3	3	3	3	1	3	1	3	3	1	2	3	1	1	3	3	3	3	3	3	3	3	3	3	3	1	1	1	3	3	1	1	3
3.147	70	3.147	1	1	1	1	1	3	2	1	1	1	3	3	3	1	3	3	3	3	1	3	1	3	3	1	2	3	1	1	3	3	3	3	3	3	3	3	3	3	3	1	1	1	3	3	1	1	3
3.149	4031	3.149	1	1	1	1	1	3	2	1	1	1	3	3	3	1	1	3	3	3	1	3	1	3	3	1	2	3	1	1	3	3	3	3	3	3	3	3	3	3	3	1	1	1	3	3	1	1	3
3.151	1059	3.151	1	1	1	1	1	3	2	1	1	1	3	3	3	1	1	3	3	3	1	3	1	3	3	1	2	3	1	1	3	3	3	3	3	3	3	3	3	3	3	1	1	1	3	3	1	1	3
3.161	42	3.161	1	1	1	1	1	3	2	1	1	1	3	3	3	1	1	3	3	3	1	3	1	3	3	1	2	3	1	1	3	3	3	3	3	3	3	3	3	3	3	1	3	1	3	3	1	1	3
3.162	87	3.162	1	1	1	1	1	3	2	1	1	1	3	3	3	1	1	3	3	3	1	3	1	3	3	1	1	3	1	1	3	3	3	3	3	3	3	3	3	3	3	1	3	1	3	3	1	1	3
3.164	5	3.164	1	1	1	1	1	3	2	1	1	1	3	3	3	1	1	3	3	3	3	3	1	3	3	1	1	3	1	1	3	3	3	3	3	3	3	3	3	3	3	1	3	1	3	3	1	1	3
3.169	31	3.169	1	1	1	1	1	3	2	1	1	1	3	3	3	1	1	3	3	3	3	3	1	3	3	1	1	3	1	1	3	3	3	3	3	3	3	3	3	3	3	2	3	1	3	3	1	1	3
3.171	3090	3.171	1	1	1	1	1	3	2	1	1	1	3	3	3	1	1	3	3	3	3	3	1	3	3	1	1	3	1	1	3	3	3	3	3	3	3	3	3	3	3	2	3	1	3	3	1	1	3
3.173	4844	3.173	1	1	1	1	1	3	2	1	1	1	3	3	3	1	1	3	3	3	3	3	1	3	3	1	1	3	1	1	3	3	3	3	3	3	3	3	3	3	3	2	3	1	3	3	1	1	3
3.175	5857	3.175	1	1	1	1	1	3	2	1	1	1	3	3	3	1	1	3	3	3	3	3	1	3	3	1	1	3	1	1	3	3	3	3	3	3	3	3	3	3	3	2	3	1	3	3	1	1	3
3.176	128	3.176	1	1	1	1	1	3	2	1	1	1	3	3	3	1	1	3	3	3	3	3	1	3	3	1	1	3	1	1	3	3	3	3	3	3	3	3	3	3	3	2	3	1	3	3	1	1	3
3.178	15	3.178	1	1	1	1	1	3	2	1	1	1	3	3	3	1	1	3	3	3	3	3	1	3	3	1	1	3	1	1	3	3	3	3	3	3	3	3	3	3	3	2	3	1	3	3	3	1	3
3.183	749	3.183	1	1	1	1	1	3	1	1	1	1	3	3	3	1	1	3	3	3	3	3	1	3	3	1	1	3	1	1	3	3	3	1	3	3	3	3	3	3	3	2	3	1	3	3	3	1	3
3.185	10	3.185	1	1	1	1	1	3	1	1	1	1	3	3	3	1	1	3	3	3	3	3	1	3	3	1	1	3	1	1	3	3	1	1	3	3	3	3	3	3	3	2	3	1	3	3	3	1	3
3.187	1738	3.187	1	1	1	1	1	3	1	1	1	1	3	3	3	1	1	3	3	3	3	3	1	3	3	1	1	3	1	1	3	3	1	1	3	3	3	3	1	3	3	2	3	1	3	3	3	1	3
3.19	166	3.19	1	1	1	1	1	3	3	1	1	1	3	3	3	1	1	3	3	3	3	3	1	3	3	1	1	3	1	1	3	3	1	1	3	3	3	3	1	3	3	2	3	1	3	3	3	1	3
3.192	1311	3.192	1	1	1	1	1	3	3	1	3	1	3	3	3	1	1	3	3	3	3	3	1	3	3	1	1	3	1	1	3	3	1	1	3	3	3	3	1	3	3	2	3	1	3	3	3	1	3
3.194	77	3.194	1	1	1	1	1	3	3	1	3	1	3	3	3	1	3	3	3	3	3	3	1	3	3	1	1	3	1	1	3	3	1	1	3	3	3	3	1	3	3	2	3	1	3	3	3	1	3
3.195	457	3.195	1	1	1	1	1	3	3	1	3	1	3	3	3	1	3	3	3	3	3	3	1	3	3	1	1	3	1	1	3	3	1	1	3	3	3	2	1	3	3	2	3	1	3	3	3	1	3
3.205	940	3.205	1	1	1	1	1	3	3	1	3	3	3	3	3	1	3	3	1	3	3	3	3	3	3	1	1	3	1	3	3	3	1	1	3	3	3	2	1	3	3	2	3	1	3	3	3	1	3
3.206	2620	3.206	1	1	1	1	1	3	3	1	3	3	3	3	3	1	3	3	1	3	3	3	3	3	3	1	1	3	1	3	3	3	1	1	3	3	3	2	1	3	3	3	3	1	3	3	3	1	3
3.208	1908	3.208	1	1	1	1	1	3	3	1	3	3	3	3	3	1	3	3	1	3	3	3	3	3	3	1	1	3	1	3	3	3	1	1	3	3	3	2	1	3	3	3	3	1	3	3	3	1	3
3.21	302	3.21	1	1	1	1	1	3	3	1	3	3	3	3	3	1	3	3	1	3	3	3	3	3	3	1	1	3	1	3	3	3	1	1	3	3	3	2	1	3	3	3	3	1	3	3	3	1	3
3.214	550	3.214	3	1	1	1	1	3	3	1	3	3	3	3	3	1	3	3	1	3	3	3	3	3	3	1	1	3	1	3	3	3	1	1	3	3	3	2	1	3	3	3	3	1	3	3	3	1	3
3.216	933	3.216	3	1	1	1	1	3	3	1	3	3	3	3	3	1	3	3	1	3	3	3	3	3	3	1	1	3	1	3	3	3	1	1	3	3	3	2	1	3	3	3	3	1	3	3	3	1	3
3.218	349	3.218	3	1	1	1	1	3	3	1	3	3	3	3	3	1	3	3	1	3	3	3	3	3	3	1	1	3	1	3	3	3	1	1	3	3	3	2	1	3	3	3	3	1	3	3	3	1	3
3.22	2150	3.22	3	1	1	1	1	3	3	1	3	3	3	1	3	1	3	3	1	3	3	3	3	3	3	1	1	3	1	3	3	3	1	1	3	3	3	2	1	3	3	3	3	1	3	3	3	1	3
3.222	518	3.222	3	1	1	1	1	3	3	1	3	3	3	1	3	1	3	3	1	3	3	3	3	3	3	1	1	3	1	3	3	3	1	1	3	3	3	2	1	3	3	3	3	1	3	3	3	1	3
3.224	5	3.224	3	1	1	3	1	3	3	1	3	3	3	1	3	1	3	3	1	3	3	3	3	3	3	1	1	3	1	3	3	3	1	1	3	3	3	2	1	3	3	3	3	1	3	3	3	1	3
3.226	608	3.226	3	1	1	3	1	3	3	1	3	3	3	1	3	1	3	3	1	3	3	3	3	3	3	1	1	3	1	3	3	3	1	1	3	3	3	2	1	3	3	3	3	1	3	3	3	1	3
3.23	1392	3.23	3	1	1	3	1	3	3	1	3	1	3	1	3	1	3	3	1	3	3	3	3	3	3	1	1	3	1	3	3	3	1	1	3	3	3	2	1	3	3	3	1	1	3	3	3	1	3
3.232	1341	3.232	3	1	1	3	1	3	3	1	3	1	3	1	3	1	3	3	1	3	3	3	3	3	3	1	1	3	1	1	3	3	1	1	3	3	3	2	1	3	3	3	1	1	3	3	3	1	3
3.234	2427	3.234	3	1	1	3	1	3	3	1	3	1	3	1	3	1	3	3	1	3	3	3	3	3	3	1	1	1	1	1	3	3	1	1	3	3	3	2	1	3	3	3	1	1	3	3	3	1	3
3.235	631	3.235	3	1	1	3	1	3	3	1	3	1	3	1	3	1	3	3	1	3	3	3	3	3	3	1	1	1	1	1	3	3	1	1	3	3	3	1	1	3	3	3	1	1	3	3	3	1	3
3.236	2423	3.236	3	1	1	3	1	3	2	1	3	1	3	1	3	1	3	3	1	3	3	3	3	3	3	1	1	1	1	1	3	3	1	1	3	3	3	1	1	3	3	3	1	1	3	3	3	1	3
3.24	9	3.24	3	1	1	3	1	3	2	1	3	1	3	1	3	1	3	3	1	3	3	3	3	3	3	1	1	1	1	1	3	3	1	1	3	3	3	1	1	3	3	3	1	1	3	3	3	1	3
3.244	145	3.244	3	1	1	3	1	3	2	1	3	1	3	1	3	1	3	3	1	3	3	3	3	3	3	1	1	1	1	1	3	3	1	1	3	3	3	1	1	3	3	3	1	1	3	3	3	1	3
3.246	619	3.246	3	1	1	3	1	3	2	1	3	1	3	1	3	1	3	3	1	3	3	3	3	3	3	1	1	1	1	1	3	3	1	1	3	3	3	1	1	3	3	3	1	1	3	3	3	1	3
3.254	56	3.254	3	1	1	3	1	3	2	1	1	1	3	1	3	1	3	3	1	3	3	3	3	3	3	1	1	1	3	1	3	3	2	1	3	3	3	1	1	3	3	3	1	1	3	3	3	1	3
3.255	764	3.255	3	1	1	3	1	3	2	1	1	1	3	1	3	1	3	3	1	3	3	3	3	3	3	1	1	1	3	1	3	3	2	1	3	3	3	1	1	3	3	3	1	1	3	3	3	1	3
3.256	16	3.256	3	1	1	3	1	3	2	1	1	1	3	1	3	1	3	3	1	3	3	3	3	3	3	1	1	1	3	1	3	3	2	1	3	3	3	1	1	3	3	3	1	1	3	3	3	1	3
3.26	475	3.26	3	1	1	3	1	3	2	1	1	1	3	1	3	1	3	3	1	3	3	3	3	3	3	1	1	1	3	1	3	3	2	1	3	3	3	1	1	1	3	3	1	1	3	3	3	1	3
3.262	22	3.262	3	1	1	3	1	3	2	1	1	1	3	1	3	1	3	3	1	3	3	3	3	3	3	1	1	1	3	1	3	3	2	1	3	3	3	1	1	1	3	3	1	1	3	3	3	1	3
3.264	2641	3.264	3	1	1	3	1	3	2	1	1	1	3	1	3	1	3	3	1	3	3	3	3	3	3	1	1	1	3	1	3	3	2	1	3	3	3	1	1	1	3	3	1	1	3	3	3	1	3
3.266	2488	3.266	3	1	1	3	1	3	2	3	1	1	3	1	3	1	3	3	1	3	3	3	3	3	3	1	1	1	3	1	3	3	2	1	3	3	3	1	1	1	3	3	1	1	3	3	3	1	3
3.267	45	3.267	3	1	1	3	1	3	2	3	1	1	3	1	3	1	3	3	1	3	3	3	3	3	3	1	1	1	3	1	3	3	2	1	3	3	3	1	1	1	3	3	1	1	3	3	3	1	3
3.269	4269	3.269	3	3	1	3	1	3	2	3	1	1	3	1	3	1	3	3	1	3	3	3	3	3	3	1	1	1	3	1	3	3	2	1	3	3	3	1	1	1	3	3	1	1	3	3	3	1	3
3.27	385	3.27	3	3	1	3	1	3	3	3	1	1	3	1	3	1	3	3	1	3	3	3	3	3	3	1	1	1	3	1	3	3	2	1	3	3	3	1	1	1	3	3	1	1	3	3	3	1	3
3.272	315	3.272	3	3	1	3	1	1	3	3	1	1	3	1	3	1	3	3	1	3	3	3	3	3	3	1	1	1	3	1	3	3	2	1	3	3	3	1	1	1	3	3	1	1	3	3	3	1	3
3.274	332	3.274	3	3	1	3	1	1	3	3	1	1	3	1	3	1	3	3	1	3	3	3	3	3	3	1	1	1	3	1	3	3	2	1	3	1	3	1	1	1	3	3	1	1	3	3	3	1	3
3.276	841	3.276	3	3	1	3	1	1	3	3	1	1	3	1	3	1	3	3	1	3	3	3	3	3	3	1	1	1	3	1	3	3	2	1	3	1	3	1	1	1	3	3	1	1	3	3	1	1	3
3.277	2140	3.277	3	3	1	3	1	1	3	3	1	1	3	1	3	1	3	3	1	3	3	3	3	3	3	1	1	1	3	1	3	3	2	1	3	1	3	1	1	1	3	3	1	1	3	3	1	1	3
3.279	856	3.279	3	3	1	3	1	1	3	3	1	1	3	1	3	1	3	3	1	3	3	3	3	3	3	1	1	1	3	1	3	3	2	1	3	1	3	1	1	1	3	3	1	1	3	3	1	1	3
3.281	655	3.281	3	3	1	3	1	1	3	1	1	1	3	1	3	1	3	3	1	3	3	3	3	3	3	1	1	1	3	1	3	3	2	1	3	1	3	1	1	1	3	3	1	1	3	3	1	1	3
3.283	3245	3.283	3	3	1	3	1	1	3	1	1	1	3	1	3	1	3	3	1	3	3	3	3	3	3	1	1	1	3	1	3	3	2	1	3	1	3	1	1	1	3	3	1	1	3	3	1	1	3
3.285	6052	3.285	3	3	1	3	1	1	3	3	1	1	3	1	3	1	3	3	1	3	3	3	3	3	3	1	1	1	3	1	3	3	2	1	3	1	3	1	1	1	3	3	1	1	3	3	1	1	3
3.287	2229	3.287	3	3	1	3	1	1	3	3	1	1	3	1	3	1	3	3	1	3	3	3	3	3	3	1	1	1	3	1	3	3	2	1	3	1	3	1	1	1	3	3	1	1	3	3	1	1	3
3.289	134	3.289	3	3	1	3	1	1	1	3	1	1	3	1	3	1	3	3	1	3	3	3	3	3	3	1	1	1	3	1	3	3	2	1	3	1	3	1	1	1	3	3	1	1	3	3	1	1	3
3.291	1808	3.291	3	3	1	3	1	1	1	3	1	1	3	1	3	1	3	3	1	3	3	3	3	3	3	1	1	1	3	1	3	3	2	1	3	1	3	1	1	1	3	3	1	1	3	3	1	1	3
3.293	201	3.293	3	3	1	3	1	1	1	3	1	1	3	1	3	1	3	3	1	3	3	3	3	3	3	1	1	1	3	1	3	3	2	1	3	1	3	1	1	1	3	3	1	1	3	3	1	1	3
3.295	670	3.295	3	3	1	3	1	1	1	3	1	1	3	1	3	1	3	3	1	3	3	3	3	3	3	1	1	1	3	1	3	3	2	1	3	1	3	1	1	1	3	3	1	1	3	3	1	1	3
3.297	1188	3.297	3	3	1	3	1	1	1	3	1	1	3	1	3	1	3	3	1	3	3	3	3	3	3	1	1	1	3	1	3	3	2	1	3	1	3	1	1	1	3	3	1	1	3	3	1	1	3
3.298	751	3.298	3	3	1	3	1	1	1	2	1	1	3	1	3	1	3	3	1	3	3	3	3	3	3	1	1	1	3	1	3	3	2	1	3	1	3	1	1	1	3	3	1	1	3	3	1	1	3
3.3	2902	3.3	3	3	1	3	1	1	1	2	1	1	3	1	3	1	3	3	1	3	3	3	3	3	3	1	1	1	3	1	3	3	2	1	3	1	3	1	1	1	3	3	1	1	3	3	1	1	3
3.301	30	3.301	3	3	1	3	1	1	1	2	1	1	3	1	3	1	3	3	1	3	3	3	3	3	3	1	1	1	3	1	3	3	3	1	3	1	3	1	1	1	3	3	1	1	3	3	1	1	3
3.303	5095	3.303	3	3	1	3	1	1	1	2	1	1	3	1	3	1	1	3	1	3	3	3	3	3	3	1	1	1	3	1	3	3	3	1	3	1	3	1	1	1	3	3	1	1	3	3	1	1	3
3.305	1521	3.305	3	3	1	3	1	1	1	2	1	1	3	1	3	1	1	3	1	3	3	3	3	3	3	1	1	1	3	1	3	3	3	1	3	1	3	1	1	1	3	3	1	1	3	3	1	1	3
3.307	2855	3.307	3	3	1	3	1	1	1	2	1	1	3	1	3	1	1	3	1	3	3	3	3	3	3	1	1	1	3	1	3	3	3	1	3	1	3	1	1	1	3	3	1	1	3	3	1	1	3
3.309	6924	3.309	3	3	1	3	1	1	1	2	1	1	3	1	3	1	1	3	1	3	3	3	3	3	3	1	1	1	3	1	3	3	3	1	3	1	3	1	1	1	3	3	1	1	3	3	1	1	3
3.999			0	0	0	0	0	0	0	0	0	0	0	0	0	0	0	0	0	0	0	0	0	0	0	0	0	0	0	0	0	0	0	0	0	0	0	0	0	0	0	0	0	0	0	0	0	0	0
4	12	4	1	1	1	1	1	3	3	3	1	1	1	3	1	1	1	1	3	1	1	1	1	3	1	2	1	3	1	3	1	1	1	1	1	1	3	3	1	1	1	1	3	1	1	3	1	2	1
4.002	8169	4.002	1	1	1	1	1	3	3	3	1	1	1	3	1	1	1	1	3	1	1	1	1	3	1	2	1	3	1	3	1	1	1	1	1	1	3	3	1	1	1	1	3	3	1	3	1	2	1
4.004	463	4.004	1	1	1	1	1	3	3	3	1	1	1	1	1	1	1	1	3	1	1	1	1	3	1	2	1	3	1	3	1	1	1	1	1	1	3	3	1	1	1	1	3	3	1	3	1	2	1
4.006	3633	4.006	1	1	1	1	1	3	3	3	1	1	1	1	1	1	1	1	3	1	1	1	1	3	1	2	1	3	1	3	1	1	1	3	1	1	3	3	1	1	1	1	3	3	1	3	1	2	1
4.008	2807	4.008	1	1	1	1	1	3	3	3	1	1	1	1	1	1	1	1	3	1	1	1	1	3	1	2	1	3	1	3	1	1	1	3	1	1	3	3	1	1	1	1	3	3	1	3	1	2	1
4.009	192	4.009	1	1	1	1	1	3	3	3	1	1	1	1	1	1	1	1	3	1	1	1	1	3	1	2	1	3	1	3	1	1	1	3	1	1	3	3	1	1	1	1	3	3	1	3	1	2	1
4.01	3514	4.01	1	1	1	1	1	3	3	3	1	1	1	1	1	1	1	1	3	1	1	1	1	3	1	2	1	3	1	3	1	1	1	3	1	1	3	3	1	1	1	1	3	3	1	3	1	2	1
4.012	605	4.012	1	1	1	1	1	3	3	3	1	1	1	1	1	1	1	1	3	1	1	1	1	3	1	2	1	3	1	3	1	1	1	1	1	1	3	3	1	1	1	1	3	3	1	3	1	2	1
4.015	625	4.015	1	1	1	1	1	3	3	1	1	1	1	1	1	1	1	1	3	1	1	1	1	3	1	2	1	3	1	3	1	1	1	1	1	1	3	3	1	1	1	1	3	3	1	3	1	2	1
4.017	6151	4.017	1	1	1	1	1	3	3	1	1	1	1	1	1	1	1	1	3	1	1	1	1	3	1	2	1	3	1	3	1	1	1	1	1	1	3	3	1	1	1	1	3	3	1	3	1	2	1
4.019	4969	4.019	1	1	1	1	1	3	3	1	1	1	1	1	1	1	1	1	3	1	1	1	1	1	1	2	1	3	1	3	1	1	1	1	1	1	3	3	1	1	1	1	3	3	1	3	1	2	1
4.02	113	4.02	1	1	1	1	1	3	3	1	1	1	1	1	1	1	1	1	3	1	1	2	1	1	1	2	1	3	1	3	1	1	1	1	1	1	3	3	1	1	1	1	3	3	1	3	1	2	1
4.022	611	4.022	1	1	1	1	1	3	3	1	1	1	1	1	1	1	1	1	3	1	1	3	1	2	1	2	1	3	1	3	1	1	1	1	1	1	3	3	1	1	1	1	3	3	1	3	1	2	1
4.023	213339	4.023	1	1	1	1	1	3	3	1	1	1	1	1	1	1	1	1	3	1	1	3	1	1	1	2	1	3	1	3	1	1	1	1	1	1	3	3	1	1	1	1	3	3	1	3	1	2	1
4.025	7723	4.025	1	1	1	1	1	3	3	1	1	1	1	1	1	1	1	1	3	1	1	3	1	1	1	2	1	3	1	3	1	1	1	1	1	1	3	3	1	1	1	1	3	3	1	3	1	2	1
4.027	2395	4.027	1	1	1	1	1	3	3	1	1	1	1	1	1	1	1	1	3	1	1	3	1	1	1	2	1	3	1	3	1	1	1	1	1	1	3	3	1	1	1	1	3	3	1	3	1	2	1
4.028	75	4.028	1	1	1	1	1	3	3	1	1	1	1	1	1	1	1	1	3	1	1	3	1	1	1	2	1	3	1	3	1	1	1	1	1	1	3	3	1	1	1	1	3	3	1	3	1	2	1
4.03	1607	4.03	1	1	1	1	1	3	3	1	1	1	1	1	1	1	1	1	3	1	1	3	1	1	1	2	1	3	1	3	1	1	1	1	1	1	3	3	1	1	1	1	3	3	1	3	1	2	1
4.031	8878	4.031	1	1	1	1	1	3	3	1	1	1	1	1	1	1	1	1	3	1	1	3	1	1	1	2	1	3	1	3	1	1	1	1	1	1	3	3	1	1	1	1	3	3	1	3	1	2	1
4.032	3607	4.032	1	1	1	1	1	3	3	1	1	1	1	1	1	1	1	1	3	1	1	3	1	1	1	2	1	3	1	3	1	1	1	1	1	1	3	3	1	1	1	1	3	3	1	3	1	2	1
4.034	7481	4.034	1	1	1	1	1	3	3	1	1	1	1	1	1	1	1	1	3	1	1	3	1	1	1	2	1	3	1	3	1	1	1	1	1	1	3	3	3	1	1	1	3	3	1	3	1	2	1
4.035	251	4.035	1	1	1	1	1	3	3	1	1	1	1	1	1	1	1	1	3	1	1	3	1	1	1	2	1	3	1	3	1	1	1	1	1	1	3	3	3	1	1	1	3	3	1	3	1	2	1
4.039	190	4.039	1	1	1	1	1	3	3	1	1	1	3	1	1	1	1	1	3	1	1	3	1	1	1	2	1	3	1	3	1	1	1	1	1	3	3	3	3	1	1	1	3	3	1	3	1	2	1
4.04	167	4.04	1	1	1	1	1	3	3	1	1	1	3	1	1	1	1	1	3	1	1	3	1	1	1	2	1	3	1	3	1	1	1	1	1	3	3	3	3	1	1	1	3	3	1	3	1	2	1
4.044	156	4.044	1	1	1	1	1	3	3	1	1	1	3	1	1	1	1	1	3	1	1	3	1	1	1	2	1	3	1	3	1	1	1	1	1	3	3	3	3	1	1	1	3	3	1	3	1	2	1
4.045	5	4.045	1	1	1	1	1	3	2	1	1	1	3	1	1	1	1	1	3	1	1	3	1	1	1	2	1	3	1	3	1	1	1	1	1	3	3	3	3	1	1	1	3	3	1	3	1	2	1
4.046	103	4.046	1	1	1	1	1	3	2	1	1	1	3	1	1	1	1	1	3	1	1	3	1	1	1	2	1	3	1	3	1	1	1	1	1	3	3	3	3	1	1	1	3	3	1	3	1	2	1
4.047	16	4.047	1	1	1	1	1	3	2	1	1	1	3	1	1	1	1	1	3	1	1	3	1	1	1	2	1	3	1	3	1	1	1	1	1	3	3	3	3	1	1	1	3	3	1	3	1	1	1
4.074	13	4.074	3	1	1	3	1	3	2	1	1	1	3	1	1	3	1	1	3	1	1	3	1	1	1	1	3	3	1	3	1	1	1	1	1	3	3	1	3	1	1	3	1	3	1	3	1	1	1
4.076	79	4.076	3	1	1	3	1	3	2	1	1	1	3	1	1	3	1	1	3	1	3	3	1	1	1	1	3	3	1	3	1	1	1	1	1	3	3	1	3	1	1	3	1	3	1	3	1	1	1
4.078	48	4.078	3	1	1	3	1	3	2	1	1	1	3	1	1	3	1	1	3	1	3	3	1	1	1	1	3	3	1	3	1	1	1	1	1	3	3	1	3	1	1	3	1	3	1	3	1	1	1
4.08	134	4.08	3	1	1	3	1	3	2	1	1	1	3	1	1	3	1	1	3	1	3	3	1	1	1	1	3	3	1	3	1	1	1	2	1	3	3	1	3	1	1	3	1	3	1	3	1	1	1
4.082	281	4.082	3	1	1	3	1	3	2	1	1	1	3	1	1	3	1	1	3	1	3	3	1	1	3	1	3	3	1	3	1	1	1	2	1	3	3	1	3	1	1	3	1	3	1	3	1	1	1
4.083	1232	4.083	3	1	1	3	1	3	1	1	1	1	3	1	1	3	1	1	3	1	3	3	1	1	3	1	3	3	1	3	1	1	1	2	1	3	3	1	3	1	1	3	1	3	1	3	1	1	1
4.085	431	4.085	3	1	1	3	1	3	1	1	3	1	3	1	1	3	1	1	3	1	3	3	1	1	3	1	3	3	1	3	1	1	1	2	1	3	3	1	3	1	1	3	1	3	1	3	1	1	1
4.1	606	4.1	3	1	3	3	1	1	3	1	3	1	3	1	1	3	1	1	3	3	3	3	1	1	3	1	3	3	1	3	3	1	1	2	1	3	3	1	3	1	1	3	1	3	1	3	1	1	1
4.101	132	4.101	3	1	3	3	1	1	3	1	3	1	3	1	1	3	1	1	3	3	3	3	1	1	3	1	3	3	1	3	3	1	1	2	1	3	3	1	3	1	1	3	1	3	1	3	1	1	1
4.104	252	4.104	3	1	3	3	1	1	3	1	3	1	3	1	1	3	1	2	3	3	3	3	1	1	3	1	3	3	1	3	3	1	1	2	1	3	3	1	3	3	1	3	1	3	1	3	1	1	1
4.107	23	4.107	3	1	3	3	1	1	3	1	3	1	3	1	1	3	1	2	3	3	3	3	1	1	3	1	3	3	1	3	3	1	1	2	1	3	3	1	3	3	1	3	1	3	1	3	1	1	1
4.109	16	4.109	3	1	3	3	1	1	3	1	3	1	3	1	1	3	1	2	3	3	3	3	1	1	3	1	3	3	1	3	3	1	1	2	1	3	3	1	3	3	1	3	1	1	1	3	1	1	1
4.11	876	4.11	3	1	3	3	1	1	3	1	3	1	3	1	1	3	1	2	3	3	3	3	1	1	3	1	3	3	1	3	3	1	1	2	1	3	3	1	3	3	1	3	1	1	1	3	1	1	1
4.12	14	4.12	3	1	3	3	1	1	3	1	3	2	3	1	1	3	1	2	3	3	3	3	1	1	3	1	3	3	1	3	3	1	1	2	1	3	3	1	3	3	1	3	1	3	1	3	1	1	1
4.123	20	4.123	3	1	3	3	1	1	3	1	3	2	3	1	1	3	1	2	3	3	3	3	1	1	3	1	3	3	1	3	3	1	1	2	1	3	3	1	3	3	1	3	1	3	1	3	3	1	1
4.125	706	4.125	3	1	3	3	1	1	3	1	3	2	3	1	1	3	1	2	3	3	3	3	1	1	3	1	3	3	1	3	3	1	1	2	1	3	3	1	3	3	1	3	1	3	1	3	3	1	1
4.126	376	4.126	3	1	3	3	1	1	3	1	3	2	3	1	1	3	1	2	3	3	3	3	1	1	3	1	3	3	1	3	3	1	1	2	1	3	3	1	3	3	2	3	1	3	1	3	3	1	1
4.128	823	4.128	3	1	3	3	1	1	3	1	3	2	3	1	1	3	1	2	3	3	3	3	1	1	3	1	3	3	1	3	3	1	1	2	1	3	3	1	3	3	2	3	1	3	1	3	3	1	1
4.13	1452	4.13	3	1	3	3	1	1	3	1	3	2	3	1	1	3	1	2	3	3	3	3	1	1	3	1	3	3	1	3	3	1	1	2	1	3	3	1	3	3	2	3	1	3	1	3	3	1	1
4.131	733	4.131	3	1	3	3	1	1	3	1	3	3	3	1	1	3	1	2	3	3	3	3	1	1	3	1	3	3	1	3	3	1	1	2	1	3	3	1	3	3	2	3	1	3	1	3	3	1	1
4.132	316	4.132	3	1	3	3	1	1	3	1	3	3	3	1	1	3	1	1	3	3	3	3	1	1	3	1	3	3	1	3	3	1	1	2	1	3	3	1	3	3	2	3	1	3	1	3	3	1	1
4.137	21	4.137	3	1	3	3	1	1	3	1	3	3	3	1	3	3	1	1	3	3	3	3	1	1	3	1	3	3	1	3	3	1	1	3	1	3	3	1	3	3	2	3	1	3	1	3	3	1	1
4.138	240	4.138	3	1	3	3	1	1	3	1	3	3	3	1	3	3	2	1	3	3	3	3	1	1	3	1	3	3	1	3	3	1	1	3	1	3	3	1	3	3	2	3	1	3	1	3	3	1	1
4.14	986	4.14	3	3	3	3	1	1	3	1	3	3	3	1	3	3	2	1	3	3	3	3	1	1	3	1	3	3	1	3	3	1	1	3	1	3	3	1	3	3	2	3	1	3	1	3	3	1	1
4.141	37	4.141	3	3	3	3	1	1	3	1	3	3	3	1	3	3	2	1	3	3	3	3	1	1	3	1	3	3	1	3	3	1	1	3	1	3	3	1	3	3	2	3	1	3	1	3	3	1	1
4.143	23	4.143	3	3	3	3	1	1	3	1	3	3	3	1	3	3	2	1	3	3	3	3	1	1	3	1	3	3	1	3	3	1	3	3	1	3	3	1	3	3	2	3	1	3	1	3	3	1	1
4.144	525	4.144	2	3	3	3	1	1	3	1	3	3	3	1	3	3	2	1	3	3	3	3	1	1	3	1	3	3	1	3	3	1	3	3	1	3	3	1	3	3	2	3	1	3	1	3	3	1	1
4.146	8	4.146	2	3	3	3	1	1	3	1	3	3	3	1	3	3	3	1	3	3	3	3	1	1	3	1	3	3	1	3	3	1	3	3	1	3	3	1	3	3	3	3	1	3	1	3	3	1	1
4.156	211	4.156	2	3	3	3	1	1	3	1	3	3	3	1	3	3	3	1	3	3	3	3	1	1	3	1	3	3	1	3	3	1	3	3	1	3	3	1	3	3	3	3	1	3	1	1	3	3	1
4.157	2268	4.157	2	3	3	3	2	1	3	1	3	3	3	1	3	3	3	1	3	3	3	3	1	1	3	1	3	3	1	3	3	1	3	3	1	3	3	1	3	3	3	3	1	3	1	1	3	3	1
4.161	651	4.161	2	3	3	3	2	1	3	1	3	3	3	1	3	3	3	1	3	3	3	3	1	1	3	1	3	3	1	3	3	1	3	3	1	3	3	1	3	3	3	3	1	3	1	1	3	3	1
4.999			0	0	0	0	0	0	0	0	0	0	0	0	0	0	0	0	0	0	0	0	0	0	0	0	0	0	0	0	0	0	0	0	0	0	0	0	0	0	0	0	0	0	0	0	0	0	0
5	878	5	1	1	3	3	1	3	3	1	3	1	3	1	3	1	1	2	3	3	1	1	1	1	1	1	1	3	3	1	1	1	1	3	3	1	1	1	1	1	3	1	3	1	1	1	1	1	1
5.002	507	5.002	1	1	3	3	1	3	3	1	3	1	3	1	3	1	1	2	3	3	1	1	1	1	1	1	1	3	3	1	1	1	1	1	3	1	1	1	1	1	3	1	3	1	1	1	1	1	1
5.003	8	5.003	1	1	3	3	1	3	3	1	3	1	3	1	3	1	1	2	3	3	1	1	1	1	1	1	1	3	3	1	1	1	1	1	3	1	1	1	1	1	3	1	3	1	1	1	1	1	1
5.006	394	5.006	1	1	3	3	1	3	3	1	3	1	3	1	3	3	1	2	3	3	1	1	1	1	1	1	1	3	3	1	1	1	1	1	3	1	1	1	1	1	3	1	3	1	1	1	1	1	1
5.01	607	5.01	1	1	3	3	1	3	3	1	3	1	3	1	3	3	3	2	3	3	1	1	1	1	1	1	1	3	3	1	1	1	1	1	3	1	1	1	1	1	3	1	3	1	1	1	1	1	1
5.012	295	5.012	1	1	3	3	1	3	3	1	3	1	3	1	3	3	3	2	3	3	1	1	1	1	1	1	1	3	3	1	1	1	1	3	3	1	1	1	1	1	3	1	3	1	1	1	1	1	1
5.014	75	5.014	1	1	3	3	1	3	3	1	3	1	3	1	3	3	3	2	3	3	1	1	1	1	1	1	1	3	3	1	1	1	1	3	3	1	1	1	1	1	3	1	3	1	1	1	1	1	1
5.02	60	5.02	1	1	3	3	1	3	3	1	3	3	3	1	3	3	3	2	3	3	1	1	1	1	1	1	1	3	3	1	1	1	1	3	3	1	1	1	1	1	3	1	3	1	1	1	1	1	1
5.021	840	5.021	1	1	3	3	1	3	3	1	3	3	3	1	3	3	3	2	3	3	1	1	1	1	1	1	1	3	3	1	1	1	1	3	3	1	1	1	1	1	3	1	3	1	1	1	1	1	1
5.027	31	5.027	1	1	1	3	1	3	3	1	3	3	3	1	3	3	3	2	3	3	1	1	1	1	1	1	1	3	3	1	1	1	1	3	3	1	1	1	1	1	3	1	3	1	1	1	1	1	1
5.028	394	5.028	1	1	1	3	1	3	3	1	3	3	3	1	3	3	3	2	3	3	1	1	1	1	1	1	1	3	3	1	1	1	1	3	3	1	1	1	1	1	3	1	3	1	1	1	1	1	1
5.03	13	5.03	1	1	1	3	1	3	3	1	3	3	3	1	3	3	3	2	3	3	1	1	1	1	1	1	3	3	3	1	1	1	1	3	3	1	1	1	1	1	3	1	3	1	1	1	1	1	1
5.032	177	5.032	1	1	1	3	1	3	3	1	3	3	3	1	3	3	3	2	3	3	1	1	1	1	1	1	3	3	3	1	1	1	1	3	3	1	1	1	1	1	3	1	3	1	1	1	1	1	1
5.033	85	5.033	1	1	1	3	1	3	3	1	3	3	3	1	3	3	3	2	3	3	1	1	1	1	1	1	3	3	3	1	1	1	1	3	3	1	1	1	1	1	3	1	3	1	1	1	1	1	1
5.035	758	5.035	1	1	1	3	1	3	3	1	3	3	3	1	3	3	3	2	3	3	1	1	1	1	1	1	3	3	3	1	1	1	1	3	3	1	1	1	1	1	3	1	3	1	1	1	1	1	1
5.038	46	5.038	1	1	3	3	1	3	3	1	3	3	3	1	3	3	3	2	3	3	1	1	1	1	1	1	3	3	3	1	2	1	1	3	3	1	1	1	1	1	3	1	3	1	1	1	1	1	1
5.04	25	5.04	1	1	3	3	1	3	3	1	3	3	3	1	3	3	3	2	3	1	1	1	1	1	1	1	3	3	3	1	2	1	1	3	3	1	1	1	1	1	3	1	3	1	1	1	1	1	1
5.044	33	5.044	1	1	3	3	1	3	3	1	3	3	3	1	3	3	3	2	3	1	1	1	1	1	1	1	3	3	3	1	2	1	1	3	3	1	1	1	3	1	3	1	3	1	1	1	1	1	1
5.045	296	5.045	1	1	3	3	1	3	3	1	3	3	3	1	3	3	3	2	3	1	1	1	1	1	1	1	3	3	3	1	2	1	1	3	3	1	1	1	3	1	3	1	3	1	1	1	2	1	1
5.046	346	5.046	1	1	3	3	1	3	3	1	3	3	3	1	3	3	3	2	3	1	1	1	1	1	1	1	3	3	3	1	2	1	1	3	3	1	1	1	3	1	3	1	3	1	1	1	2	1	1
5.049	630	5.049	1	1	3	3	1	3	3	1	3	3	3	1	3	3	3	1	3	1	1	1	1	1	1	1	3	3	3	1	2	1	1	3	3	1	1	1	3	3	3	1	3	1	1	1	2	1	1
5.051	853	5.051	1	1	3	3	1	3	3	1	3	3	3	1	3	3	3	1	3	1	1	1	1	1	1	1	3	3	3	1	2	1	1	3	3	1	1	1	3	3	3	1	3	1	1	1	2	1	1
5.055	243	5.055	1	3	3	3	1	3	3	1	3	3	3	1	3	3	3	1	3	1	1	1	1	1	1	1	3	3	3	1	2	1	1	3	3	1	1	1	3	3	3	1	3	1	1	1	2	1	1
5.056	812	5.056	1	3	3	3	1	3	3	1	3	3	3	1	3	3	3	1	3	1	1	1	1	1	1	1	3	3	3	1	2	1	1	3	3	1	1	1	3	3	3	1	3	1	1	1	2	1	2
5.06	94	5.06	1	3	3	3	1	3	3	1	3	3	3	1	3	3	3	1	3	1	1	1	1	1	1	1	3	3	3	1	2	1	1	3	3	1	1	1	3	3	3	1	3	1	1	1	2	1	2
5.072	974	5.072	1	3	3	3	1	3	3	1	3	3	3	1	3	3	3	1	3	1	1	1	1	1	1	1	3	3	3	1	3	1	1	3	3	1	1	1	3	3	3	3	3	1	1	1	2	3	3
5.078	438	5.078	1	1	3	3	1	3	3	1	3	3	3	1	3	3	3	1	3	1	1	1	1	1	3	1	3	3	3	1	3	1	1	3	3	1	1	1	3	3	3	3	3	1	1	1	2	3	3
5.092	280	5.092	1	1	3	3	1	3	1	1	3	3	3	1	3	3	3	1	3	1	1	1	1	1	3	1	3	3	1	1	3	1	1	3	3	1	1	1	3	3	3	1	3	1	1	3	2	3	3
5.094	75	5.094	1	1	3	3	1	3	1	1	3	3	3	1	3	3	3	1	3	1	1	1	1	1	3	1	3	3	1	1	3	1	1	3	3	1	1	1	3	3	3	1	3	1	1	3	2	3	3
5.101	1398	5.101	1	1	3	3	1	3	1	1	3	3	3	1	3	3	3	1	3	1	1	1	1	1	3	1	3	2	1	1	1	1	1	3	3	1	1	1	3	3	3	1	1	1	1	3	2	3	3
5.103	2740	5.103	1	1	3	3	1	3	1	1	3	3	3	1	3	3	3	1	3	1	1	1	1	1	3	1	3	2	1	1	1	1	1	3	3	1	1	1	3	3	3	1	1	1	1	3	2	3	3
5.107	161	5.107	1	1	3	3	1	3	1	1	3	3	3	1	3	2	3	1	3	1	1	1	1	1	3	1	3	2	1	1	1	1	1	3	1	1	1	1	3	3	3	1	1	1	1	3	2	3	3
5.113	24	5.113	1	1	3	3	1	3	1	1	3	3	3	1	3	2	3	1	3	1	1	1	1	1	3	1	3	2	1	1	1	1	1	3	1	1	1	1	3	3	3	1	1	1	1	3	2	3	3
5.118	616	5.118	1	1	3	3	1	3	1	1	3	3	3	3	3	3	3	1	3	1	1	1	1	1	3	1	3	2	1	1	1	1	1	3	1	1	1	1	3	3	3	1	1	1	1	3	2	3	3
5.119	5617	5.119	1	1	3	3	1	3	1	1	3	3	3	3	3	3	3	1	3	1	1	1	1	1	3	1	3	2	1	1	1	1	1	3	1	1	1	1	3	3	3	1	1	1	1	3	2	3	3
5.121	2278	5.121	1	1	3	3	1	3	1	1	3	3	3	3	3	3	3	1	3	1	1	1	1	1	3	1	3	2	1	1	1	1	1	3	1	1	1	1	3	3	3	1	1	1	1	3	2	3	3
5.123	49	5.123	1	1	3	3	1	3	1	1	3	3	3	3	3	3	3	1	3	1	1	1	3	1	3	1	3	2	1	1	1	1	1	3	1	1	1	1	3	3	3	1	1	1	1	3	2	3	3
5.128	2357	5.128	1	1	3	3	1	3	1	1	3	3	3	3	3	3	3	1	3	1	1	1	3	1	3	1	3	2	1	1	1	1	1	3	1	1	1	1	3	3	1	1	1	1	1	3	1	3	3
5.131		5.131	1	1	3	3	1	3	1	1	3	3	3	3	3	3	3	1	3	1	1	1	3	1	3	1	3	2	1	1	1	1	1	3	1	1	1	1	3	3	1	1	1	1	1	3	2	3	3
5.133	7221	5.133	1	1	3	3	1	3	1	1	3	3	3	3	3	3	3	1	3	1	1	1	3	1	3	1	3	2	1	1	1	1	1	3	3	1	1	1	3	3	1	1	1	1	1	3	2	3	3
5.134	135029	5.134	1	1	3	3	1	3	1	1	3	3	3	3	3	3	3	1	3	1	1	1	3	1	3	1	3	2	1	1	1	1	1	3	3	1	1	1	3	3	1	1	1	1	1	3	3	3	3
5.136	9332	5.136	1	1	3	3	1	3	1	1	3	3	3	3	3	3	3	1	3	1	1	1	3	1	3	1	3	2	1	1	1	1	1	3	3	1	1	1	3	3	1	1	1	1	1	3	3	3	3
5.137	1436	5.137	1	1	3	3	1	3	1	1	3	3	3	3	3	3	3	1	3	1	1	1	3	1	3	1	3	1	1	1	1	1	1	3	3	1	1	1	3	3	1	1	1	1	1	3	3	3	3
5.139	3406	5.139	1	1	3	3	1	3	1	1	3	3	3	3	3	3	3	1	3	1	1	1	3	1	3	1	3	1	1	1	1	1	1	3	3	1	1	1	3	3	1	1	1	1	1	3	3	3	3
5.141	6782	5.141	1	1	3	3	1	3	1	1	3	3	3	3	3	3	3	1	3	1	1	1	3	1	3	1	3	1	1	1	1	1	1	3	3	1	1	1	3	3	1	1	1	1	1	3	3	3	3
5.143	6153	5.143	1	1	3	3	1	3	1	1	3	3	3	3	3	3	3	3	3	1	1	1	3	1	3	1	3	1	1	1	1	1	1	3	3	1	1	1	3	3	1	1	1	1	1	3	3	3	3
5.145	7494	5.145	1	1	3	3	1	3	1	1	3	3	3	3	3	3	3	3	3	1	1	3	3	1	3	1	3	1	1	1	1	1	1	3	3	1	1	1	3	3	1	1	1	1	1	3	3	3	3
5.146	9178	5.146	1	1	3	3	1	3	1	1	3	3	3	3	3	3	3	3	3	1	1	3	3	1	3	1	3	1	1	1	1	1	1	3	3	1	1	1	3	2	1	1	1	1	1	3	3	3	3
5.147	865	5.147	1	1	3	3	1	3	1	1	3	3	3	3	3	3	3	3	3	1	1	3	3	1	3	1	3	1	1	1	1	1	1	3	3	1	1	1	3	2	1	1	1	1	1	3	3	3	3
5.148	99	5.148	1	1	3	3	1	3	1	1	3	3	3	3	3	3	3	3	3	1	1	3	3	1	3	1	3	1	1	1	1	1	1	3	3	1	1	1	3	2	1	1	1	1	1	3	3	3	3
5.15	3770	5.15	1	1	3	3	1	3	1	1	3	3	3	3	3	3	3	3	3	1	1	3	3	1	3	1	3	1	1	1	1	1	1	3	3	1	1	1	3	2	1	1	1	1	1	3	3	3	3
5.152	2744	5.152	1	1	3	3	1	3	1	1	3	3	3	3	3	3	3	3	3	1	1	3	3	1	3	1	3	1	1	1	1	1	1	3	3	1	1	1	3	2	1	1	1	1	1	3	3	3	3
5.153	440	5.153	1	1	3	3	1	3	1	1	3	3	3	3	3	3	3	3	3	1	1	3	3	1	3	1	3	1	1	1	1	1	1	3	3	1	1	1	3	3	1	1	1	1	1	3	3	3	3
5.155	195	5.155	1	1	3	3	1	3	1	1	3	3	3	3	3	3	3	3	3	3	1	3	3	1	3	1	3	1	1	1	1	1	1	3	3	1	1	1	3	3	1	1	1	1	1	3	3	3	3
5.157	15498	5.157	1	1	3	3	1	3	1	1	3	3	3	3	3	3	3	3	3	3	1	3	3	1	3	1	3	1	1	1	1	1	1	3	3	1	1	1	3	3	1	1	1	1	1	3	3	3	3
5.161	6544	5.161	1	1	3	3	1	3	1	1	3	1	3	3	3	3	3	3	3	3	1	3	1	1	3	1	3	1	1	1	1	1	1	3	3	1	1	1	3	3	1	1	1	1	1	3	3	3	3
5.162	4677	5.162	1	1	3	3	1	3	1	1	3	1	3	3	3	3	3	3	3	3	1	3	1	1	3	1	3	1	1	1	1	1	1	3	3	1	1	1	3	3	1	1	1	1	1	3	3	3	3
5.164	825	5.164	1	1	3	3	1	3	1	1	3	1	3	3	3	3	3	3	3	3	1	3	1	1	3	1	3	1	1	1	1	1	1	3	3	1	1	1	3	3	1	1	1	1	1	3	3	3	3
5.166	1975	5.166	1	1	3	3	1	3	1	1	3	1	3	3	3	3	3	3	3	3	1	3	1	1	3	1	3	1	1	1	1	1	1	3	3	1	1	1	3	3	1	1	1	1	1	3	3	3	3
5.168	2353	5.168	1	1	3	3	1	3	1	1	3	1	3	3	3	3	3	3	3	3	1	3	1	1	3	1	3	1	1	1	1	1	1	3	3	1	1	1	3	3	1	1	1	1	1	1	3	3	3
5.17	1559	5.17	1	1	3	3	1	3	1	1	3	1	3	3	3	1	3	3	3	3	1	3	1	1	3	1	3	1	1	1	1	1	1	3	3	1	1	1	3	3	1	1	1	1	1	1	3	3	3
5.171	1169	5.171	1	1	3	3	1	3	1	1	3	1	3	3	3	1	3	3	3	3	1	3	1	1	3	1	3	1	1	1	1	1	1	3	3	1	1	1	3	3	1	1	1	1	1	1	3	3	3
5.173	6170	5.173	1	1	3	3	1	3	1	1	1	1	3	3	3	1	3	3	3	3	1	3	1	1	3	1	3	1	1	1	1	1	1	3	3	1	1	1	3	3	1	1	1	1	1	1	3	3	3
5.175	3818	5.175	1	1	3	3	1	3	1	1	1	1	3	3	3	1	3	3	3	3	1	3	1	1	3	1	3	1	1	1	1	1	1	3	3	1	1	1	3	3	1	1	1	1	3	1	3	3	3
5.176	420	5.176	1	1	3	3	1	3	1	1	1	1	3	3	3	1	3	3	3	3	1	3	1	1	3	1	3	1	1	1	1	1	1	3	3	1	1	1	3	3	1	1	1	1	3	1	3	3	3
5.177	1233	5.177	1	1	3	3	1	3	1	1	1	1	3	3	3	1	3	3	3	3	1	3	1	1	3	1	3	1	1	1	1	1	1	3	3	1	1	1	3	3	1	1	1	1	3	1	3	3	3
5.179	457	5.179	1	1	3	3	1	3	1	1	1	1	3	3	3	1	3	3	3	3	1	3	1	1	3	1	3	1	1	1	1	1	1	3	3	1	1	1	3	3	1	1	3	1	3	1	3	3	3
5.181	972	5.181	1	1	3	3	1	3	1	1	1	1	3	3	3	1	3	3	3	3	1	3	1	1	1	1	3	1	1	1	1	1	1	3	3	1	1	1	3	3	1	1	3	1	3	1	3	3	3
5.183	1888	5.183	1	1	3	3	1	3	1	1	1	1	3	3	3	1	3	3	3	3	1	3	1	1	1	1	3	1	1	1	1	1	1	3	3	1	1	3	3	3	1	1	3	1	3	1	3	3	3
5.185	1190	5.185	1	1	3	3	1	3	1	1	1	1	3	3	3	1	3	3	3	3	1	3	1	1	1	1	3	1	1	1	1	1	1	3	1	1	1	3	3	3	1	1	3	1	3	1	3	3	3
5.187	3116	5.187	1	1	3	3	1	3	1	1	1	1	3	3	3	1	3	3	3	3	1	3	1	1	1	1	3	1	1	1	1	1	1	3	1	1	1	3	3	3	1	1	3	1	3	1	3	3	3
5.189	753	5.189	1	1	3	3	1	3	1	1	1	1	3	3	3	1	3	3	3	3	1	3	1	1	1	1	3	1	1	1	1	1	1	3	1	1	1	3	3	3	1	1	3	1	3	1	3	3	3
5.191	4062	5.191	1	1	3	3	1	3	1	1	1	1	3	3	3	1	3	3	3	3	1	3	1	1	1	1	3	1	1	1	1	1	1	3	1	1	1	3	3	3	1	1	3	1	3	1	3	3	3
5.193	1730	5.193	1	1	3	3	1	3	1	1	1	1	3	3	3	1	3	3	3	3	1	3	1	1	1	1	3	1	1	1	1	1	1	3	1	1	1	3	3	3	1	1	3	1	3	1	3	3	3
5.195	1738	5.195	1	1	3	3	1	1	1	1	1	1	3	3	3	1	3	3	3	3	1	3	1	1	1	1	3	1	1	1	1	1	1	3	1	1	1	3	3	3	1	1	3	1	3	1	3	3	3
5.197	4062	5.197	1	1	3	3	3	1	1	1	1	1	3	3	3	1	3	3	3	3	1	3	1	1	1	1	3	1	1	1	1	1	1	3	1	1	1	3	3	3	1	1	3	1	3	1	3	3	3
5.199	2679	5.199	1	1	3	3	3	1	1	1	1	1	3	1	3	1	3	3	3	3	1	3	1	1	1	1	3	1	1	1	1	1	1	3	1	1	1	3	3	3	1	1	3	1	3	1	3	3	3
5.201	3694	5.201	1	1	3	3	3	1	1	1	1	1	3	1	3	1	3	3	3	3	1	3	1	1	1	1	3	1	3	1	1	1	1	3	1	1	1	3	3	3	1	1	3	1	3	1	3	3	3
5.203	2173	5.203	1	1	3	3	3	1	1	1	1	1	3	1	3	1	3	3	3	3	1	1	1	1	1	1	3	1	3	1	1	1	1	3	1	1	1	3	3	3	1	1	3	1	3	1	3	3	3
5.205	746	5.205	1	1	3	3	3	1	1	1	1	1	3	1	3	1	3	3	3	3	1	1	1	1	1	1	3	1	3	1	1	1	1	3	1	1	1	3	3	3	1	1	3	1	3	1	3	3	3
5.207	4853	5.207	1	1	3	3	3	1	1	1	1	1	3	1	3	1	3	3	3	3	1	1	1	1	1	1	3	1	3	1	1	1	1	3	1	3	1	3	3	3	1	1	3	1	3	1	3	3	3
5.209	7502	5.209	1	1	3	3	3	1	1	1	1	1	3	3	3	1	3	3	3	3	1	1	1	1	1	1	3	1	3	1	1	1	1	3	1	3	1	3	3	3	1	1	3	1	3	1	3	3	3
5.211	1237	5.211	1	1	3	3	3	1	1	1	1	1	3	3	3	1	3	3	3	3	1	1	1	1	1	1	3	1	3	1	1	1	1	3	1	3	1	3	3	3	1	3	3	1	3	1	3	3	3
5.213	1813	5.213	1	1	3	3	3	1	1	1	1	1	3	3	3	1	3	3	3	3	1	1	1	1	1	1	3	3	3	1	1	1	1	3	1	3	1	3	3	3	1	3	3	1	3	1	3	3	3
5.215	2398	5.215	1	1	3	3	3	1	1	1	1	1	3	3	3	1	3	3	3	3	1	1	1	1	1	1	3	3	3	1	1	1	1	3	1	3	1	3	3	3	1	3	3	1	3	1	3	3	3
5.216	1282	5.216	1	1	3	3	3	1	1	1	1	1	3	3	3	1	3	3	3	3	1	1	1	1	1	1	3	3	3	1	1	1	1	3	1	3	1	3	3	3	1	3	3	1	3	1	3	3	3
5.218	1401	5.218	1	1	3	3	3	1	1	1	1	1	3	3	3	1	3	3	3	3	1	1	1	1	1	1	3	3	3	1	1	1	1	3	1	3	1	3	3	3	1	3	3	1	3	1	3	3	3
5.219	4008	5.219	1	1	3	3	3	1	1	1	1	1	3	3	3	1	3	3	3	3	1	1	1	1	1	1	3	3	3	1	1	1	1	3	1	3	1	3	3	3	1	3	3	1	3	1	3	3	3
5.221	1539	5.221	1	1	3	3	3	1	1	1	1	1	3	3	3	1	3	3	3	3	1	1	1	1	1	1	3	3	3	1	1	1	1	3	1	3	1	3	3	3	1	3	3	1	3	1	3	3	3
5.222	3640	5.222	1	1	3	3	3	1	1	1	1	1	3	3	3	1	3	3	3	3	1	1	1	1	1	1	3	3	3	1	1	1	1	3	1	3	1	3	3	3	1	3	3	1	3	1	3	3	3
5.223	68	5.223	1	1	3	3	3	1	1	1	1	1	3	3	3	1	3	3	3	3	1	1	1	1	1	1	3	3	3	1	1	1	1	3	1	3	1	3	3	3	1	3	3	1	3	1	3	3	3
5.231	175	5.231	1	1	3	3	3	1	1	1	1	1	3	3	1	1	3	3	3	3	1	1	1	1	1	1	3	3	3	1	1	3	1	3	3	3	1	3	3	3	1	3	3	1	3	1	3	3	3
5.232	942	5.232	1	1	3	3	3	1	1	1	1	1	3	3	1	1	3	3	3	3	1	1	1	1	1	1	3	3	3	1	1	3	1	3	3	3	1	3	3	2	1	3	3	1	3	1	3	3	3
5.234	238	5.234	1	1	3	3	3	1	1	1	1	1	3	3	1	1	3	3	3	3	1	1	1	1	1	1	3	3	3	1	1	3	3	3	3	3	1	3	3	2	1	3	3	1	3	1	3	3	3
5.237	772	5.237	1	1	3	3	3	1	1	1	1	1	3	3	1	1	3	3	3	3	1	1	2	1	1	1	3	3	3	1	1	3	3	3	3	3	1	3	3	2	1	3	3	1	3	1	3	3	3
5.238	31	5.238	1	1	3	3	3	1	1	1	1	1	3	3	1	1	3	3	3	3	1	1	2	1	1	1	3	3	3	1	1	3	3	3	3	3	1	3	3	2	1	3	3	1	3	1	3	3	3
5.26	453	5.26	2	3	3	3	3	1	1	1	1	1	3	3	1	1	1	3	1	3	1	1	2	1	1	3	1	1	3	1	3	3	3	3	3	3	1	3	3	2	1	3	3	1	3	1	1	3	3
5.261	170	5.261	2	3	3	3	3	1	1	1	1	1	3	3	1	1	1	3	1	3	1	1	2	1	1	3	1	1	3	1	3	3	3	3	3	3	1	3	3	3	1	3	3	1	3	1	1	3	3
5.263	61	5.263	2	3	3	3	3	1	1	3	1	1	3	3	1	1	1	3	1	3	1	1	2	1	1	3	1	1	3	1	3	3	3	3	3	3	1	3	3	3	1	3	3	1	3	1	1	3	3
5.264	878	5.264	2	3	3	3	3	1	1	3	1	1	3	3	1	1	1	3	1	3	1	1	1	1	1	3	1	1	3	1	3	3	3	3	3	3	1	3	3	3	1	3	3	1	3	1	1	3	3
5.268	283	5.268	2	3	3	3	3	1	1	3	1	1	3	3	1	1	1	3	1	3	1	1	3	1	1	3	1	1	3	1	3	3	3	3	3	3	1	3	3	3	1	3	3	1	3	1	3	3	3
5.27	778	5.27	2	3	3	3	3	1	1	3	1	1	3	3	1	1	1	3	1	3	1	1	3	1	1	3	1	1	3	1	3	3	3	3	3	3	1	3	3	3	1	3	3	1	3	1	3	3	3
5.272	13	5.272	2	3	3	3	3	1	1	3	1	1	3	3	1	1	1	3	1	3	1	1	3	1	1	3	1	1	3	1	3	3	3	3	3	3	1	3	3	3	1	3	1	1	3	1	3	3	3
5.274	701	5.274	2	3	3	3	3	1	1	3	1	1	3	3	3	1	1	3	1	3	1	1	3	1	1	3	1	1	3	1	3	3	3	3	3	3	1	3	3	3	1	3	1	1	3	1	3	3	3
5.276	1165	5.276	2	3	3	3	3	1	1	3	1	1	3	3	3	1	1	3	1	3	1	1	3	1	1	3	1	1	3	1	3	3	3	3	3	3	1	3	3	3	1	3	1	1	3	1	3	3	3
5.278	373	5.278	2	3	3	3	3	1	1	3	1	1	3	3	3	1	1	3	1	3	1	1	3	1	1	3	1	1	3	1	3	3	3	3	3	3	1	3	3	3	1	3	1	1	3	1	3	3	3
5.28	41	5.28	2	3	3	3	3	1	1	3	1	1	3	3	3	1	1	3	1	3	1	1	3	1	1	3	1	1	3	1	3	3	3	3	3	3	1	3	3	3	1	3	1	1	3	1	3	3	3
5.284	913	5.284	2	3	3	3	3	1	1	3	1	1	3	3	3	1	1	3	1	3	1	1	3	1	1	3	1	1	3	1	3	3	3	3	3	3	1	3	3	3	1	3	1	1	3	1	3	3	3
5.286	58	5.286	2	3	3	3	3	1	1	3	1	1	3	3	3	1	1	3	1	3	1	1	3	1	1	3	1	1	3	1	3	3	3	3	3	3	1	3	3	3	1	3	1	1	3	1	3	3	3
5.29	290	5.29	2	3	3	3	3	1	1	3	1	1	1	3	3	1	1	3	1	3	1	1	3	1	1	3	1	1	3	1	3	3	3	3	3	3	1	3	3	3	1	3	1	1	3	1	3	3	3
5.302	373	5.302	2	3	3	3	3	1	1	3	1	1	1	1	3	1	1	3	1	3	1	1	3	3	3	3	1	1	1	1	3	3	3	3	3	3	1	3	3	3	1	3	3	1	3	1	3	3	3
5.303	2487	5.303	2	3	3	3	3	1	1	3	1	1	1	1	3	1	1	3	1	3	1	1	3	3	3	3	1	1	1	1	3	3	3	3	3	3	1	3	3	3	1	3	3	1	3	1	3	3	3
5.305	74	5.305	2	3	3	3	3	1	1	3	1	1	1	1	3	1	1	3	1	3	1	1	3	3	3	3	1	1	1	1	3	3	3	3	3	3	1	3	3	3	1	3	3	1	3	1	3	3	3
5.309	1024	5.309	2	3	3	3	3	1	1	3	1	1	1	3	3	1	1	3	1	3	1	1	3	3	3	3	1	1	1	1	3	3	3	3	3	3	1	3	3	3	1	3	3	1	3	1	3	3	3
5.311	498	5.311	2	3	3	3	3	1	1	3	1	1	1	3	3	1	1	3	1	3	1	1	3	3	3	3	1	1	1	1	3	3	3	3	3	3	1	3	3	3	1	3	3	1	3	1	3	3	3
5.313	865	5.313	2	3	3	3	3	1	1	3	1	1	1	3	3	1	1	3	1	3	1	1	3	3	3	3	1	1	1	1	3	3	3	3	3	3	1	3	3	3	1	3	3	1	3	1	3	3	3
5.315	164	5.315	2	3	3	3	3	1	1	3	1	1	1	3	3	1	1	3	1	3	1	1	3	3	3	3	1	1	1	1	3	3	3	3	3	3	1	3	3	3	1	3	3	1	3	1	1	3	3
5.317	292	5.317	2	3	3	3	3	1	1	3	1	1	1	3	3	1	1	3	1	3	1	1	3	3	3	3	1	1	1	1	3	3	3	3	3	3	1	3	3	3	1	3	3	1	3	1	1	3	3
5.999			0	0	0	0	0	0	0	0	0	0	0	0	0	0	0	0	0	0	0	0	0	0	0	0	0	0	0	0	0	0	0	0	0	0	0	0	0	0	0	0	0	0	0	0	0	0	0
6	76	6	1	3	3	3	1	1	3	2	3	1	1	3	3	1	1	1	1	1	1	3	1	3	3	1	1	3	1	3	3	3	1	3	3	3	3	3	3	3	1	1	1	3	3	3	1	3	1
6.004	183	6.004	1	3	3	3	1	1	3	2	3	1	1	3	3	1	1	1	1	1	3	3	1	3	3	1	1	3	1	3	3	3	1	3	3	3	3	3	3	3	1	1	1	3	3	3	1	3	1
6.013	40	6.013	1	3	3	3	1	1	3	2	3	1	1	3	3	1	1	1	1	1	3	3	1	3	3	3	1	3	1	3	3	3	1	3	3	3	3	3	3	3	1	1	3	3	3	3	1	3	1
6.014	57	6.014	1	3	3	3	1	1	3	2	3	1	1	3	3	1	1	1	1	1	3	3	1	3	3	3	1	3	1	3	3	3	1	3	2	3	3	3	3	3	1	1	3	3	3	3	1	3	1
6.02	2100	6.02	1	3	3	3	1	1	3	2	3	1	1	3	3	1	1	1	1	1	3	3	1	3	3	3	1	3	1	3	3	3	1	3	2	3	3	3	3	3	1	1	3	3	3	3	1	3	1
6.022	1197	6.022	1	3	3	1	1	1	3	2	3	1	1	3	3	1	1	1	1	1	3	3	1	3	3	3	1	3	1	3	3	3	1	3	2	3	3	3	3	3	1	1	3	3	3	3	1	3	1
6.024	1970	6.024	1	3	3	1	1	1	3	2	3	1	1	3	3	1	1	1	1	1	3	3	1	3	3	3	1	3	1	3	3	3	1	3	2	3	3	3	3	3	1	1	3	3	3	3	1	3	1
6.026	287	6.026	1	3	3	1	1	1	3	2	3	1	1	3	3	1	1	1	1	1	3	3	1	3	3	3	1	3	1	3	3	3	1	3	2	3	3	1	3	3	1	1	3	3	3	3	1	3	1
6.034	521	6.034	1	3	3	1	1	1	3	2	3	1	1	3	3	1	1	1	1	1	3	3	1	3	3	3	1	3	1	3	3	1	1	3	2	3	3	1	3	3	1	3	3	3	3	3	1	3	1
6.051	168	6.051	3	3	3	1	1	1	3	1	3	1	1	3	3	1	3	1	1	1	3	3	1	3	3	3	1	3	1	3	3	1	1	3	2	1	3	1	3	3	1	3	3	3	3	3	1	3	1
6.054	227	6.054	3	3	3	1	1	1	3	1	1	1	1	3	3	1	3	1	1	1	3	3	1	3	3	3	1	3	1	3	3	1	1	3	3	1	3	1	3	3	1	3	3	3	3	3	1	3	1
6.06	630	6.06	3	3	3	1	1	1	3	1	1	1	1	3	3	1	3	1	3	1	3	3	1	3	3	3	1	3	1	3	3	1	1	3	3	1	3	3	3	3	1	3	3	3	3	3	1	3	1
6.067	259	6.067	3	3	3	1	1	1	3	1	1	1	1	3	2	1	3	1	3	1	3	3	1	3	3	3	1	3	1	3	3	3	1	3	1	1	3	3	3	3	1	3	3	3	3	3	1	3	1
6.071	89	6.071	3	3	3	1	1	1	3	1	1	1	1	3	2	1	3	1	3	1	3	3	1	3	3	3	1	3	1	3	3	3	1	3	1	1	3	3	3	3	1	1	3	3	3	3	1	3	1
6.072	255	6.072	3	3	3	1	1	1	3	1	1	1	1	3	2	1	3	1	3	1	3	3	1	3	3	3	1	3	1	3	3	3	1	3	1	1	3	3	3	3	1	1	3	3	3	3	1	3	1
6.077	119	6.077	3	3	3	1	1	1	3	1	1	1	1	3	2	1	1	1	3	1	3	3	1	3	3	3	1	3	1	3	3	3	1	3	1	1	3	3	3	1	1	1	3	3	3	3	1	3	1
6.078	109	6.078	3	3	3	1	1	1	3	1	1	1	1	3	2	1	1	1	3	1	3	3	1	3	3	3	1	3	1	3	3	3	1	3	1	1	3	3	3	1	1	1	3	3	3	3	1	3	1
6.079	1281	6.079	3	3	3	1	1	1	3	1	1	1	1	3	3	1	1	1	3	1	3	3	1	3	3	3	1	3	1	3	3	3	1	3	1	1	3	3	3	1	1	1	3	3	3	3	1	3	1
6.081	1346	6.081	3	3	3	1	1	1	3	1	1	1	1	3	3	1	1	1	3	1	3	3	1	3	3	3	1	3	1	3	3	3	1	3	1	1	3	3	3	1	1	1	1	3	3	3	1	3	1
6.082	149	6.082	3	3	3	1	1	1	3	1	1	1	1	3	3	1	1	1	3	1	3	3	1	3	3	3	1	3	1	3	3	3	1	3	1	1	3	3	3	1	1	1	1	3	3	3	1	3	1
6.084	2209	6.084	3	3	3	1	1	1	3	1	1	1	1	3	3	1	1	1	3	1	3	3	3	3	3	3	1	3	1	3	3	3	1	3	1	1	3	3	3	1	1	1	1	3	3	3	1	3	1
6.085	54	6.085	3	3	3	1	1	1	3	1	1	1	1	3	3	1	1	1	3	1	3	3	3	3	3	3	1	3	1	3	3	3	1	3	1	1	3	3	3	1	1	1	1	3	3	3	1	3	1
6.096	166	6.096	1	3	3	1	1	1	3	1	1	1	3	3	3	1	1	1	3	1	3	3	3	3	3	1	1	3	1	3	3	3	3	3	1	1	1	3	3	1	1	1	1	3	3	3	1	3	1
6.097	118	6.097	1	3	3	1	1	1	3	1	1	1	3	3	3	1	1	1	3	1	3	3	3	3	3	1	1	3	1	3	3	3	3	2	1	1	1	3	3	1	1	1	1	3	3	3	1	3	1
6.099	396	6.099	1	3	3	1	1	1	3	1	1	1	3	3	3	1	1	1	3	1	3	3	3	3	3	1	1	3	1	3	3	3	3	2	1	1	1	3	3	1	1	1	1	3	3	3	1	3	1
6.1	520	6.1	1	3	3	2	1	1	3	1	1	1	3	3	3	1	1	1	3	1	3	3	3	3	3	1	1	3	1	3	3	3	3	2	1	1	1	3	3	1	1	1	1	3	3	3	1	3	1
6.102	168	6.102	1	3	3	2	1	1	3	1	1	1	3	3	3	1	1	1	3	1	3	3	3	3	3	1	1	3	1	3	3	3	3	2	1	1	1	3	3	1	1	1	1	3	3	3	1	3	1
6.106	289	6.106	1	3	3	2	1	1	3	1	1	1	3	3	3	1	1	1	3	1	3	3	3	3	3	1	1	3	1	3	3	3	3	2	1	1	1	1	3	1	1	1	1	3	3	3	1	3	1
6.111	491	6.111	1	3	3	2	1	1	3	1	1	1	3	3	3	1	1	1	3	1	3	3	3	3	3	1	1	3	1	1	3	3	3	2	1	1	1	1	3	1	1	1	1	3	3	3	1	3	1
6.112	20	6.112	1	3	3	1	1	1	3	1	1	1	3	3	3	1	1	1	3	1	3	3	3	3	3	1	1	3	1	1	3	3	3	2	1	1	1	1	3	1	1	1	1	3	3	3	1	3	1
6.119	786	6.119	1	3	3	1	1	1	3	1	1	1	3	3	3	1	1	1	3	1	3	3	3	3	3	1	1	3	1	1	3	3	3	2	1	3	1	1	3	1	3	1	1	1	3	3	1	3	1
6.121	264	6.121	1	3	3	1	1	1	3	1	1	1	3	3	3	3	1	1	3	1	3	3	3	3	3	1	1	3	1	1	3	3	3	2	1	3	1	1	3	1	3	1	1	1	3	3	1	3	1
6.135	1137	6.135	1	3	3	1	1	1	3	1	1	1	3	1	3	3	3	1	3	1	3	3	3	3	3	1	1	3	1	1	3	3	3	2	1	3	1	1	3	1	3	1	1	1	3	1	1	3	2
6.141	67	6.141	1	3	3	1	1	1	3	1	1	1	3	1	3	3	3	1	3	1	3	3	3	3	3	1	1	3	1	1	3	3	3	2	1	3	1	1	3	1	3	1	1	1	3	1	1	3	2
6.142	622	6.142	1	3	3	1	1	1	3	1	1	1	3	1	3	3	3	1	3	1	3	3	3	3	3	1	1	3	1	1	3	3	3	2	1	3	1	1	3	1	3	1	1	1	3	1	1	3	2
6.144	1377	6.144	1	3	3	1	1	1	3	1	1	1	3	1	3	3	3	1	3	1	3	3	3	3	3	1	1	3	1	1	3	3	3	2	1	3	1	1	3	1	3	1	1	1	3	1	1	3	2
6.148	14	6.148	1	3	3	1	1	1	3	1	1	1	3	1	3	3	3	1	3	1	3	3	3	1	3	1	1	3	1	1	3	3	3	2	1	3	1	1	3	1	3	1	1	1	3	1	1	3	2
6.15	221	6.15	1	3	3	1	1	1	3	1	1	1	3	1	3	3	3	1	3	1	3	3	3	1	3	1	1	1	1	1	3	3	3	2	1	3	1	1	3	1	3	1	1	1	3	1	1	3	2
6.16	235	6.16	1	3	3	3	1	1	3	1	1	1	3	1	3	1	3	1	3	1	3	3	3	1	3	1	1	1	1	1	3	3	3	2	1	1	1	1	3	1	3	1	1	1	3	1	1	3	2
6.162	654	6.162	1	3	3	3	1	1	3	1	1	1	3	1	3	1	3	1	3	1	3	3	3	1	3	1	1	1	1	1	3	3	3	2	1	1	1	1	3	1	3	1	1	1	3	1	1	3	2
6.164	397	6.164	1	3	3	3	1	1	3	1	1	1	3	1	3	1	3	1	3	1	3	3	3	1	3	1	1	1	1	1	1	3	3	2	1	1	1	1	3	1	3	1	1	1	3	1	1	3	2
6.166	5	6.166	1	3	3	3	1	1	3	1	1	1	3	1	3	1	3	1	3	1	3	3	3	1	3	1	1	1	1	1	1	3	3	2	1	1	1	1	3	1	3	1	1	1	3	1	1	3	2
6.17	98	6.17	1	3	3	3	1	1	3	1	1	1	3	1	3	1	3	1	3	1	3	3	3	1	3	1	1	1	1	1	1	1	3	2	1	1	1	1	3	1	3	1	1	1	3	1	1	3	2
6.172	456	6.172	1	3	3	3	1	1	3	1	1	1	3	1	3	1	3	1	3	1	3	3	3	1	3	1	1	1	1	1	1	1	3	2	1	1	1	1	3	1	3	1	1	1	3	1	1	3	2
6.178	533	6.178	1	3	3	3	1	1	3	1	1	1	3	1	3	1	3	1	3	1	3	3	3	1	3	1	1	1	1	1	1	1	1	2	1	1	1	1	3	1	3	3	1	1	3	1	1	3	2
6.182	951	6.182	1	3	3	3	1	1	3	1	1	1	3	1	3	1	3	1	3	1	3	3	3	1	3	1	1	1	1	1	1	1	1	2	1	1	1	1	3	1	3	3	1	1	3	1	1	3	2
6.183	2313	6.183	1	3	3	3	1	1	3	1	1	1	3	1	3	1	3	1	3	1	3	3	3	1	3	1	1	1	1	1	1	1	1	2	1	1	1	1	3	1	3	3	1	1	3	1	1	3	2
6.184	144	6.184	1	3	3	3	1	1	3	1	1	1	3	1	3	1	3	1	3	1	3	3	3	1	3	1	1	1	2	1	1	1	1	2	1	1	1	1	3	1	3	3	1	1	3	1	1	3	2
6.188	404	6.188	1	3	3	3	1	1	3	1	1	1	3	1	3	1	3	1	3	1	3	3	3	1	3	1	1	1	2	1	1	1	1	2	1	1	1	1	3	1	3	3	1	1	3	1	1	3	2
6.189	4076	6.189	1	3	3	3	1	1	3	1	1	1	3	1	3	1	3	1	3	1	3	3	3	1	3	1	1	1	2	1	1	1	1	2	1	1	1	1	3	1	3	3	1	1	3	1	1	3	2
6.191	1580	6.191	1	3	3	3	1	1	3	1	1	1	3	1	3	1	3	1	3	1	3	3	3	1	3	1	1	1	2	1	1	1	1	2	1	1	1	1	3	1	3	3	1	1	3	1	1	3	2
6.193	4969	6.193	1	3	3	3	1	1	3	1	1	1	3	1	3	1	3	1	3	1	3	3	3	1	3	1	1	1	2	1	1	1	1	2	1	1	1	1	3	1	3	3	1	1	3	1	1	3	2
6.194	3263	6.194	1	3	3	3	1	1	3	1	1	1	3	1	3	1	3	1	3	1	3	3	3	1	3	1	1	1	2	1	1	1	1	1	1	1	1	1	3	1	3	3	1	1	3	1	1	3	2
6.196	2626	6.196	1	3	3	3	1	1	3	1	1	1	3	1	3	1	3	1	3	1	3	3	3	1	3	1	1	1	2	1	1	1	1	1	1	1	1	1	3	1	3	3	1	1	3	1	1	1	2
6.197	751	6.197	1	3	3	3	1	1	3	1	1	1	3	1	3	1	3	1	3	1	3	3	3	1	3	1	1	1	2	1	1	1	1	1	1	1	1	1	3	1	3	3	1	1	3	1	1	1	3
6.199	1754	6.199	1	3	3	3	1	1	3	1	1	1	3	1	3	1	3	1	3	1	3	3	3	1	3	1	1	1	2	1	1	1	1	1	1	1	1	1	3	1	3	3	1	1	3	1	1	1	3
6.201	6505	6.201	1	3	3	3	1	1	3	1	1	1	3	1	3	1	3	1	3	1	1	3	3	1	3	1	1	1	2	1	1	1	1	1	1	1	1	1	3	1	3	3	1	1	3	1	1	1	3
6.203	6997	6.203	1	3	3	3	1	1	3	1	1	1	3	1	3	1	3	1	3	1	1	3	3	1	3	1	1	1	2	1	1	1	1	1	1	1	1	1	3	1	3	3	1	1	3	1	1	1	3
6.205	271	6.205	1	3	3	3	1	1	3	1	1	1	3	1	3	1	3	1	3	1	1	3	3	1	3	1	1	1	2	1	1	1	1	1	1	1	1	1	3	1	3	3	1	1	3	1	1	1	3
6.207	4414	6.207	1	3	1	3	1	1	3	1	1	1	3	1	3	1	3	1	3	1	1	3	3	1	3	1	1	1	2	1	1	1	1	1	1	1	1	1	3	1	3	3	1	1	3	1	1	1	3
6.209	31896	6.209	1	3	1	3	1	1	1	1	1	1	3	1	3	1	3	1	3	1	1	3	3	1	3	1	1	1	2	1	1	1	1	1	1	1	1	1	3	1	3	3	1	1	3	1	1	1	3
6.211	2389	6.211	1	3	1	3	1	1	1	1	1	1	3	1	3	1	3	1	3	1	1	3	3	1	3	1	1	1	2	1	1	1	1	1	1	1	1	1	3	1	3	3	1	1	3	1	1	1	3
6.212	68	6.212	1	3	1	2	1	1	1	1	1	1	3	1	3	1	3	1	3	1	1	3	3	1	3	1	1	1	2	1	1	1	1	1	1	1	1	1	3	1	3	3	1	1	3	1	1	1	3
6.213	85996	6.213	1	3	1	1	1	1	1	1	1	1	3	1	3	1	3	1	3	1	1	3	3	1	3	1	1	1	2	1	1	1	1	1	1	1	1	1	3	1	3	3	1	1	3	1	1	1	3
6.214	121	6.214	1	3	1	1	1	1	1	1	1	1	3	1	3	1	3	1	3	1	1	3	3	1	3	1	1	1	2	1	1	1	1	1	1	1	1	1	2	1	3	3	1	1	3	1	1	1	3
6.216	19782	6.216	1	3	1	1	1	1	1	1	1	1	3	1	3	1	3	1	3	1	1	3	3	1	3	1	1	1	2	1	1	1	1	1	1	1	1	1	3	1	3	3	1	1	3	1	1	1	3
6.217	40206	6.217	1	3	1	1	1	1	1	1	1	1	3	1	3	1	3	1	3	1	1	3	3	1	3	1	1	1	2	1	1	1	1	2	1	1	1	1	3	1	3	3	1	1	3	1	1	1	3
6.218	27	6.218	1	3	1	1	1	1	1	1	1	1	3	1	3	1	3	1	3	1	1	3	3	1	3	1	1	1	2	1	1	1	1	2	1	1	1	1	3	1	3	3	1	1	3	1	1	1	3
6.219	343	6.219	1	3	1	1	1	1	1	1	1	1	3	1	3	1	2	1	3	1	1	3	3	1	3	1	1	1	2	1	1	1	1	2	1	1	1	1	3	1	3	3	1	1	3	1	1	1	3
6.22	4858	6.22	1	3	1	1	1	1	1	1	1	1	3	1	3	1	2	1	3	1	1	3	3	1	3	1	1	1	2	1	1	1	1	2	1	1	1	1	3	1	3	3	1	1	3	1	1	1	3
6.222	905	6.222	1	3	1	1	1	1	1	1	1	1	3	1	3	1	2	1	3	1	1	3	3	1	3	1	1	1	2	1	1	1	1	2	1	1	1	1	3	1	3	3	1	1	3	1	1	3	3
6.223	7061	6.223	1	3	1	1	1	1	1	1	1	1	3	1	3	1	3	1	3	1	1	3	3	1	3	1	1	1	2	1	1	1	1	2	1	1	1	1	3	1	3	3	1	1	3	1	1	3	3
6.224	17604	6.224	1	3	1	1	1	1	1	1	1	1	3	1	3	1	3	1	3	1	1	3	3	1	3	1	1	1	3	1	1	1	1	2	1	1	1	1	3	1	3	3	1	1	3	1	1	3	3
6.226	2216	6.226	1	3	1	1	1	1	1	1	1	1	3	1	3	1	3	1	3	1	3	3	3	1	3	1	1	1	3	1	1	1	1	2	1	1	1	1	3	1	3	3	1	1	3	1	1	3	3
6.228	824	6.228	1	3	1	1	1	1	1	1	1	1	3	1	3	1	3	1	3	1	3	3	3	1	3	1	1	1	3	1	1	1	1	2	1	1	1	1	3	1	3	3	1	1	3	1	1	3	3
6.23	3576	6.23	1	3	1	1	1	1	1	1	1	1	3	1	3	1	3	1	3	1	3	3	3	1	3	1	1	1	3	1	1	1	1	2	1	1	1	1	3	1	3	3	1	1	3	1	1	3	3
6.232	43	6.232	1	3	1	1	1	1	1	1	1	1	3	1	3	1	3	1	3	3	3	3	3	1	3	1	1	1	3	1	1	1	1	2	1	1	1	1	3	1	3	3	1	1	3	1	1	3	3
6.233	48	6.233	1	3	1	1	1	1	1	1	1	1	3	1	3	1	3	1	3	3	3	3	3	1	3	1	1	1	3	1	1	1	1	2	1	1	1	1	3	1	3	3	1	1	3	1	1	3	3
6.235	544	6.235	1	3	1	1	1	1	1	1	1	1	3	1	3	1	3	1	3	3	3	3	3	1	3	1	1	1	3	1	1	1	1	2	1	1	1	1	3	1	3	3	1	1	3	1	1	3	3
6.241	358	6.241	1	3	1	3	1	1	1	1	1	1	3	3	3	1	3	1	3	3	3	3	3	1	3	1	1	1	3	1	1	1	1	2	1	1	1	1	3	1	3	3	1	1	3	1	1	3	3
6.243	2187	6.243	1	3	1	3	1	1	1	1	1	1	3	3	3	1	3	1	3	3	3	3	3	1	3	1	1	1	3	1	1	1	1	2	1	1	1	1	3	1	3	3	1	1	3	1	1	3	3
6.247	375	6.247	1	3	1	3	1	1	1	1	1	1	3	3	3	3	3	1	3	3	3	3	3	1	3	1	1	1	3	1	1	1	1	2	1	1	1	1	3	1	3	3	1	1	3	1	1	3	3
6.249	268	6.249	1	3	1	3	1	1	1	1	1	1	3	3	3	3	3	1	3	3	3	3	3	1	3	1	1	1	3	1	1	1	1	2	1	1	1	1	3	1	3	3	1	1	3	1	1	3	3
6.252	2704	6.252	1	3	1	3	1	1	1	1	1	1	3	3	3	3	3	1	3	3	3	3	3	1	3	1	1	1	3	1	1	1	1	2	1	1	1	1	3	1	3	3	1	1	3	1	1	3	2
6.257	77	6.257	1	3	1	3	1	1	1	1	1	1	3	3	3	2	3	1	3	3	3	3	3	1	3	1	1	1	3	1	1	1	1	2	1	1	1	1	3	1	3	3	1	1	3	1	1	3	2
6.262	1035	6.262	1	1	1	3	1	1	1	1	1	1	3	3	3	2	3	1	3	3	3	3	3	1	3	1	1	1	3	1	1	1	1	2	1	1	1	1	3	1	3	3	1	1	3	1	1	3	3
6.263	535	6.263	1	1	1	3	1	1	1	1	1	1	3	3	3	3	3	1	3	3	3	3	3	1	3	1	1	1	3	1	1	1	1	2	1	1	1	1	3	1	3	3	1	1	3	1	1	3	3
6.265	49	6.265	1	1	3	3	1	1	1	1	1	1	3	3	3	3	3	1	3	3	3	3	3	1	3	1	1	1	3	1	1	1	1	2	1	1	1	1	3	1	3	3	1	1	3	1	1	3	3
6.269	513	6.269	1	1	3	3	1	1	1	1	1	1	3	3	3	3	3	1	3	3	3	3	3	1	3	1	1	1	3	3	1	1	1	2	1	1	1	1	1	1	3	3	1	1	3	1	1	3	3
6.271	98	6.271	1	1	3	3	1	1	1	1	3	1	3	3	3	3	3	1	3	3	3	3	3	1	3	1	1	1	3	3	1	1	1	2	1	1	1	1	1	1	3	3	1	1	3	1	1	3	3
6.275	17	6.275	3	1	3	3	1	1	1	1	3	1	3	3	3	3	3	1	3	3	3	3	3	1	3	1	1	1	3	3	1	1	1	2	1	1	1	1	1	1	1	3	1	1	3	1	1	3	3
6.277	246	6.277	3	1	3	3	1	1	1	1	3	1	3	3	3	3	3	1	3	3	3	3	3	1	3	1	1	1	3	3	1	1	1	2	1	1	1	1	1	1	1	3	1	1	3	1	1	3	3
6.278	545	6.278	3	1	3	3	1	1	1	1	3	1	3	3	3	2	3	1	3	3	3	3	3	1	3	1	1	1	3	3	1	1	1	2	1	1	1	1	1	1	1	3	1	1	3	1	1	3	3
6.28	629	6.28	3	1	3	3	1	1	1	1	3	1	3	3	3	2	3	1	3	3	3	3	3	1	3	1	1	1	3	3	1	1	1	2	1	1	1	3	1	1	1	3	1	1	3	1	1	3	3
6.284	143	6.284	3	1	3	3	1	1	1	1	3	1	3	3	1	2	3	1	3	3	3	3	3	1	3	1	1	1	3	3	1	1	1	2	1	1	1	3	1	1	1	3	1	1	3	1	1	3	3
6.288	4497	6.288	3	1	3	3	1	1	1	1	3	1	3	3	1	2	3	3	3	3	3	3	3	1	3	1	1	1	1	3	1	1	1	2	1	1	1	3	1	1	1	3	1	1	3	1	1	3	3
6.291	541	6.291	3	1	3	3	1	1	1	1	3	1	3	3	1	2	3	3	3	3	3	3	3	1	3	1	1	1	1	3	1	1	1	2	1	1	1	3	1	1	1	3	1	1	3	1	1	3	3
6.298	13	6.298	3	1	3	3	1	1	3	1	3	1	3	3	1	2	3	3	3	3	3	3	3	1	3	1	1	1	1	3	1	1	1	2	1	1	1	3	1	1	1	3	1	1	3	1	1	3	3
6.301	815	6.301	3	1	3	3	1	1	3	1	3	1	3	3	1	2	3	3	3	3	3	3	3	1	3	1	2	1	1	3	1	1	1	2	1	1	1	3	1	1	1	3	1	1	3	1	1	3	1
6.302	5	6.302	3	1	3	3	1	1	3	1	3	1	3	3	1	2	3	3	3	3	3	3	3	1	3	1	2	1	1	3	1	1	1	2	1	1	1	3	1	1	1	3	1	1	3	1	1	3	1
6.304	50	6.304	3	1	3	3	1	1	3	1	3	1	3	3	1	2	1	3	3	3	3	3	3	1	3	1	2	1	1	3	1	1	1	2	1	1	1	3	1	1	1	3	1	1	3	1	1	3	1
6.305	105	6.305	3	1	3	3	1	1	3	1	3	1	3	3	1	2	1	3	3	3	3	3	3	1	3	1	2	1	1	3	1	1	1	2	1	1	1	3	1	1	1	3	1	1	3	1	1	3	1
6.307	222	6.307	3	1	3	3	1	1	3	1	3	1	3	3	1	2	1	3	3	1	3	3	3	1	3	1	2	1	1	3	1	1	1	2	1	1	1	3	1	1	1	3	1	1	3	1	1	3	1
6.312	6	6.312	3	1	3	3	1	1	3	1	3	1	3	3	1	1	1	3	3	1	3	3	3	1	3	1	2	1	1	3	1	1	1	2	1	1	1	3	1	1	1	3	1	1	3	1	1	3	1
6.316	332	6.316	3	1	3	3	1	1	3	1	3	1	3	3	1	1	1	3	3	1	3	3	3	1	3	1	2	1	1	3	1	1	1	2	1	1	1	3	1	1	1	3	1	1	3	1	1	3	1
6.318	210	6.318	3	1	3	3	1	1	3	1	3	1	3	3	1	1	1	3	3	1	3	3	3	1	3	1	2	1	1	3	1	1	1	2	1	1	1	3	1	1	1	3	1	1	3	1	1	3	1
6.32	464	6.32	3	1	3	3	1	1	3	1	3	1	3	3	1	1	1	3	3	1	3	3	3	1	3	1	2	1	1	3	1	1	1	2	1	1	1	3	3	1	1	3	1	1	3	1	1	3	1
6.322	1387	6.322	3	1	3	3	1	1	3	1	3	1	3	3	1	1	1	3	3	1	3	3	3	1	3	1	2	1	1	3	1	1	1	2	1	1	1	3	3	1	1	3	1	1	3	1	1	3	1
6.323	422	6.323	3	1	3	3	1	1	3	1	3	1	3	3	1	1	1	3	3	1	3	3	3	1	3	1	2	1	1	3	1	1	1	2	1	1	1	3	3	1	1	3	1	1	3	1	1	3	1
6.325	168	6.325	3	1	3	3	1	1	3	1	3	1	3	3	1	1	1	3	3	1	3	3	3	1	3	1	2	1	1	3	1	1	1	2	1	1	1	3	3	1	1	3	1	1	1	1	1	3	1
6.329	6	6.329	3	1	3	3	1	1	3	1	3	1	3	3	1	1	1	3	3	1	3	3	3	1	3	1	3	1	1	3	1	1	1	2	1	1	1	3	3	1	1	3	1	1	1	1	1	3	1
6.331	723	6.331	3	1	3	3	1	1	3	1	3	1	3	3	1	1	1	3	3	1	3	3	3	1	3	1	3	1	1	3	1	1	1	2	1	1	1	3	3	1	1	3	1	1	1	1	1	3	1
6.333	439	6.333	3	1	3	3	1	1	3	1	3	3	3	3	1	1	1	3	3	1	3	3	3	1	3	1	3	1	1	3	1	1	1	2	1	1	1	3	3	1	1	3	1	1	1	1	1	3	1
6.335	262	6.335	3	1	3	3	1	1	3	1	3	3	3	3	1	1	1	3	3	1	3	3	3	1	3	1	3	1	1	3	1	1	1	2	1	1	1	3	3	1	1	3	1	1	1	1	1	3	1
6.337	343	6.337	3	1	3	3	1	1	3	1	3	3	3	3	1	1	1	3	3	1	3	3	3	1	3	1	3	1	1	3	1	1	1	2	1	1	1	3	3	1	1	3	1	1	1	1	1	3	1
6.339	305	6.339	3	1	3	3	1	1	3	1	3	3	3	3	1	1	1	3	3	1	3	3	3	1	3	1	3	1	1	3	1	1	1	2	1	1	1	3	3	1	1	3	1	1	1	1	1	3	1
6.341	8	6.341	3	1	3	3	1	1	3	1	3	3	3	3	1	1	1	3	3	1	3	3	3	1	3	1	3	1	1	3	1	1	1	2	1	1	1	3	3	1	1	3	1	1	1	1	1	3	1
6.346	875	6.346	3	1	3	3	1	1	3	1	3	3	3	3	1	1	1	3	3	1	3	3	3	1	3	1	3	1	1	3	3	1	1	2	1	1	1	3	3	1	1	3	1	1	1	1	1	3	1
6.348	1523	6.348	3	1	3	3	1	1	3	1	3	3	3	3	1	1	1	3	3	1	3	3	3	1	3	1	3	1	1	3	3	1	1	2	1	1	1	3	3	1	1	3	1	1	1	1	1	3	1
6.362	34	6.362	3	1	3	3	1	1	3	1	3	3	3	3	1	1	3	3	3	1	3	3	3	1	3	1	3	1	3	3	3	1	1	2	1	1	1	3	3	1	1	3	1	3	1	1	1	3	1
6.365	37	6.365	3	1	3	3	1	1	3	1	3	3	3	3	1	1	3	3	3	1	3	3	3	1	3	1	3	1	3	3	3	1	1	2	1	1	1	3	3	1	1	3	1	3	1	1	1	3	1
6.367	1665	6.367	3	1	3	3	1	1	3	1	3	3	3	3	1	1	3	3	2	1	3	3	3	1	3	1	3	1	3	3	3	1	1	2	1	1	1	3	3	1	1	3	1	3	1	1	1	3	1
6.369	356	6.369	3	1	3	3	1	1	3	1	3	3	3	3	1	1	3	3	2	1	3	3	3	1	3	1	3	1	1	3	3	1	1	2	1	1	1	3	3	1	1	3	1	3	1	1	1	3	1
6.37	1413	6.37	3	1	3	3	1	1	3	1	3	3	3	3	1	1	3	3	2	1	3	3	3	1	3	1	3	1	1	3	3	1	1	2	1	1	1	3	3	1	1	2	1	3	1	1	1	3	1
6.374	19	6.374	3	1	3	3	1	1	3	1	3	3	3	3	1	1	3	3	2	1	3	3	3	1	3	1	3	3	1	3	3	1	1	2	1	1	1	3	3	1	1	2	1	3	1	1	1	3	1
6.999			0	0	0	0	0	0	0	0	0	0	0	0	0	0	0	0	0	0	0	0	0	0	0	0	0	0	0	0	0	0	0	0	0	0	0	0	0	0	0	0	0	0	0	0	0	0	0
7	279	7	3	1	1	1	1	1	1	3	1	1	1	1	1	1	1	1	1	1	1	1	1	1	1	1	1	1	1	3	1	1	1	1	2	1	1	1	1	3	3	1	1	1	1	3	3	1	1
7.001	191	7.001	3	1	1	1	1	1	1	3	1	1	1	1	1	1	1	1	1	1	1	1	1	2	1	1	1	1	1	3	1	1	1	1	2	1	1	1	1	3	3	1	1	1	1	3	3	1	1
7.002	153	7.002	3	1	1	1	1	1	1	3	1	1	1	1	1	1	1	1	1	1	1	1	1	2	1	1	1	1	1	3	1	1	1	1	2	1	1	1	1	3	3	1	1	1	1	3	3	1	1
7.01	26	7.01	3	1	1	1	1	1	1	1	1	1	1	1	1	1	1	1	1	1	1	1	1	2	1	1	1	1	1	1	1	1	1	1	2	1	1	1	1	1	3	1	1	1	1	3	3	1	1
7.011	3401	7.011	3	1	1	1	1	1	1	1	1	1	1	1	1	1	1	1	1	1	1	1	1	2	1	1	1	1	1	1	1	1	1	1	2	1	1	1	1	1	3	1	1	1	1	3	3	1	1
7.013	795	7.013	3	1	1	1	1	1	1	1	1	1	1	1	1	1	1	1	1	1	1	1	1	2	1	1	1	1	1	1	1	1	1	1	2	1	1	1	1	1	3	1	1	1	1	3	3	1	1
7.015	226	7.015	3	3	1	1	1	1	1	1	1	1	1	1	1	1	1	1	1	1	1	1	1	2	1	1	1	1	1	1	1	1	1	1	2	1	1	1	1	1	3	1	1	1	1	3	3	1	1
7.017	3943	7.017	3	3	1	1	1	1	1	1	1	1	1	1	1	1	1	1	1	1	1	1	1	2	1	1	1	1	1	1	1	1	1	1	2	1	1	1	1	1	3	1	1	1	1	3	3	1	1
7.018	200	7.018	3	3	1	1	1	1	1	1	1	1	1	1	1	1	1	1	1	1	1	1	1	2	1	1	1	1	1	1	1	1	1	1	2	1	1	1	1	1	3	1	1	1	1	3	3	1	1
7.02	222	7.02	3	3	1	1	1	1	1	1	1	1	1	1	1	1	1	1	1	1	1	1	1	2	1	1	2	1	1	1	1	1	1	1	2	1	1	1	1	1	3	1	1	1	1	3	3	1	1
7.024	208	7.024	3	3	1	1	1	1	1	1	1	1	1	1	1	1	1	1	1	1	1	1	1	2	1	1	2	1	1	1	1	1	3	1	2	1	1	3	1	1	3	1	1	1	1	3	3	1	1
7.026	511	7.026	3	1	1	1	1	1	1	1	1	1	1	1	1	1	1	1	1	1	1	1	1	2	1	1	2	1	1	1	1	1	3	1	2	1	1	3	1	1	3	1	1	1	1	3	3	1	1
7.028	874	7.028	3	1	1	1	1	1	1	1	1	1	1	3	1	1	1	1	1	1	1	1	1	2	1	1	2	1	1	1	1	1	3	1	2	1	1	3	1	1	3	1	1	1	1	3	3	1	1
7.03	397	7.03	3	1	1	1	3	1	1	1	1	1	1	3	1	1	1	1	1	1	1	1	1	2	1	1	2	1	1	1	1	1	3	1	2	1	1	3	1	1	3	1	1	1	1	3	3	1	1
7.032	5	7.032	3	1	1	1	3	1	1	1	1	1	1	3	1	1	1	1	1	1	1	1	1	2	1	1	2	1	1	1	1	1	3	1	2	1	1	3	1	1	3	1	1	1	1	3	3	1	1
7.037	274	7.037	3	1	1	1	3	1	1	1	1	1	1	3	1	1	1	1	1	1	1	1	1	2	1	1	2	1	1	1	1	1	3	1	2	1	1	3	1	1	3	1	1	1	1	3	3	1	1
7.04	88	7.04	1	1	1	1	3	1	1	1	1	1	1	3	1	1	1	1	1	1	1	1	1	2	1	1	2	1	1	1	1	1	3	1	2	1	1	3	1	1	3	1	1	1	1	3	3	1	1
7.041	57	7.041	1	1	1	1	3	1	1	1	1	1	1	3	1	1	1	1	1	1	1	1	1	2	1	1	2	1	1	1	1	1	3	1	2	1	1	3	1	1	3	1	1	1	1	3	3	1	1
7.044	242	7.044	1	1	1	1	3	1	1	1	1	1	1	3	1	1	3	1	1	1	1	1	1	2	1	1	3	1	1	1	1	1	3	1	2	1	1	3	1	1	3	1	1	1	1	3	3	1	1
7.046	834	7.046	1	1	1	1	3	1	1	1	1	1	1	3	1	1	3	1	1	1	1	1	1	2	1	1	3	1	1	1	1	1	3	1	2	1	1	3	1	1	3	1	1	1	1	3	3	1	1
7.05	88	7.05	1	1	1	1	3	1	1	1	1	1	1	3	1	1	3	1	1	1	1	1	1	2	1	1	3	1	1	1	2	1	3	1	3	1	1	3	1	1	3	1	1	1	1	3	3	1	1
7.052	1241	7.052	1	1	1	1	3	1	1	1	1	1	1	3	1	1	3	1	1	1	1	1	1	2	1	1	3	1	1	1	2	1	3	1	3	1	1	3	1	1	3	1	1	1	1	3	3	1	1
7.053	40	7.053	1	1	1	1	3	1	1	1	1	1	1	3	1	1	3	1	1	1	1	1	1	3	1	1	3	1	1	1	2	1	3	1	3	1	1	3	1	1	3	1	1	1	1	3	3	1	1
7.054	9	7.054	1	1	1	1	3	1	1	1	1	1	1	3	1	1	3	1	1	1	1	1	1	3	1	1	3	1	1	1	2	1	3	1	3	1	1	3	1	1	3	1	1	1	1	3	3	1	1
7.057	43	7.057	1	1	1	1	3	1	1	1	1	1	1	3	1	1	1	1	1	1	1	1	1	3	1	1	3	1	1	1	2	1	3	1	3	1	1	3	1	1	3	1	1	1	1	3	3	1	1
7.058	96	7.058	1	1	1	1	3	1	1	1	1	1	1	3	1	1	1	1	1	1	1	1	1	3	1	1	3	1	1	1	2	1	3	1	3	1	1	3	1	1	3	1	1	1	1	3	3	1	1
7.06	321	7.06	1	1	1	1	3	1	1	1	1	1	1	3	1	1	1	1	1	1	1	1	1	3	1	1	3	1	1	1	2	1	3	1	3	1	1	3	1	1	3	1	1	1	1	3	3	1	1
7.064	258	7.064	1	1	1	1	3	1	1	1	1	1	1	3	1	1	1	1	1	1	1	1	1	3	1	1	3	1	1	1	1	1	3	1	3	3	1	3	1	1	3	1	1	1	1	3	3	1	1
7.065	801	7.065	1	1	1	1	3	1	1	1	1	1	1	3	1	1	1	1	1	1	1	1	1	3	1	1	3	1	1	1	1	1	3	1	3	3	1	3	1	1	3	1	1	1	1	3	3	1	1
7.067	249	7.067	1	1	1	1	3	1	1	1	1	1	1	3	1	1	1	1	1	1	1	1	1	3	1	1	3	1	1	1	1	1	3	1	3	3	1	3	1	3	3	1	1	1	1	3	3	1	1
7.069	2762	7.069	1	1	1	1	3	1	1	1	1	1	1	3	1	1	1	1	1	1	1	1	1	3	1	1	3	1	1	1	1	1	3	1	3	3	1	3	1	3	3	1	3	1	1	3	3	1	1
7.071	119	7.071	1	1	1	1	3	1	1	1	1	1	1	3	1	1	1	1	1	1	1	1	1	3	1	1	3	1	1	1	1	1	3	1	3	3	1	3	1	3	3	1	3	1	1	3	3	1	1
7.073	113	7.073	1	1	1	1	3	3	1	1	1	1	1	3	1	1	1	1	1	1	1	1	1	3	1	1	3	1	1	1	1	1	3	1	3	3	1	3	1	3	3	1	3	1	1	3	3	1	1
7.08	94	7.08	1	1	1	1	3	3	1	1	1	1	1	1	1	1	1	1	3	1	1	1	1	3	1	1	3	1	1	1	1	1	3	1	2	3	1	3	3	3	3	1	3	1	1	3	3	1	1
7.085	111	7.085	1	1	1	1	3	3	1	1	1	1	1	1	1	1	3	1	3	1	1	1	1	3	1	1	3	1	1	1	1	1	3	1	2	3	1	3	3	3	3	1	3	1	1	3	3	1	1
7.088	683	7.088	1	1	1	1	3	3	1	1	1	1	1	1	1	1	3	1	3	1	1	1	1	3	1	1	3	1	1	1	1	1	3	1	2	3	1	3	3	3	3	1	3	1	1	3	3	1	1
7.089	557	7.089	1	1	1	1	3	3	1	1	1	1	1	1	1	1	3	1	3	1	1	1	1	3	1	1	3	1	1	1	1	1	3	1	2	3	1	3	3	3	3	1	3	1	2	3	3	1	1
7.093	124	7.093	1	1	3	1	3	3	1	1	1	1	1	1	1	1	1	1	3	1	1	1	1	3	1	1	3	1	1	1	1	1	3	1	2	3	1	3	3	3	3	1	3	1	2	3	3	1	1
7.095	44	7.095	1	1	1	1	3	3	1	1	1	1	1	1	1	1	1	1	3	1	1	1	1	3	1	1	3	1	1	1	1	1	3	1	2	3	1	3	3	3	3	1	3	1	2	3	3	1	1
7.098	484	7.098	1	1	1	1	3	3	1	1	1	1	1	1	1	1	1	1	3	1	1	1	1	3	1	1	3	1	1	1	1	1	3	1	2	3	1	3	3	3	3	1	3	1	2	3	3	1	1
7.102	402	7.102	1	1	1	3	3	3	1	1	1	1	1	1	1	1	1	1	3	1	1	1	1	3	1	1	3	1	1	1	1	1	3	1	2	3	1	3	3	3	3	1	3	1	2	3	3	1	1
7.104	256	7.104	1	1	1	3	3	3	1	1	1	1	1	1	1	1	1	1	3	1	1	1	1	3	1	1	3	1	1	1	1	1	3	1	2	3	1	3	3	3	3	1	3	1	2	3	1	1	1
7.105	231	7.105	1	1	1	3	3	3	1	1	1	1	1	1	1	1	1	1	3	1	1	1	1	3	1	1	3	1	1	1	1	1	3	1	2	3	1	3	3	3	3	1	3	1	2	3	1	1	1
7.107	1237	7.107	1	1	1	3	3	3	1	1	1	1	3	1	1	1	1	1	3	1	1	1	1	3	1	1	3	1	1	1	1	1	3	1	2	3	1	3	3	3	3	1	3	1	2	3	1	1	1
7.109	452	7.109	1	1	1	3	3	3	1	1	1	1	3	1	1	1	1	1	3	1	1	1	1	3	1	1	3	1	1	1	1	1	3	1	2	3	1	3	3	3	3	1	3	1	2	3	1	1	1
7.112	437	7.112	1	3	1	3	3	3	1	1	1	1	3	1	1	1	1	1	3	1	1	1	1	3	1	1	3	1	1	1	1	1	3	1	2	3	1	2	3	3	3	1	3	1	2	3	1	1	1
7.115	886	7.115	1	3	1	3	3	3	1	1	1	1	3	1	1	1	1	1	3	1	3	1	1	3	1	1	3	1	1	1	1	1	3	1	2	3	1	2	3	3	2	1	3	1	2	3	1	1	1
7.117	905	7.117	1	3	1	3	3	3	1	1	1	1	3	1	1	1	1	1	3	1	3	1	1	3	1	1	3	1	1	1	1	1	3	3	2	3	1	2	3	3	2	1	3	1	2	3	1	1	1
7.12	107	7.12	1	3	1	3	3	3	1	1	1	1	3	1	1	1	1	1	3	1	3	1	1	3	1	1	3	1	1	1	1	1	3	3	2	3	1	2	3	3	2	1	3	1	2	3	1	1	1
7.132	418	7.132	1	3	1	3	3	3	1	1	1	1	3	1	1	1	3	1	3	1	3	1	1	3	1	1	3	1	1	1	1	1	3	3	2	3	3	2	3	3	2	1	3	1	2	3	1	1	1
7.134	253	7.134	1	3	1	3	3	3	1	1	1	1	3	1	1	1	3	1	3	1	3	1	1	3	1	1	3	1	1	1	1	1	3	3	2	3	3	2	3	3	2	1	3	1	2	3	1	1	1
7.136	5215	7.136	1	3	1	3	3	3	1	1	1	1	3	1	1	1	3	1	3	1	3	1	1	3	1	1	3	1	1	1	1	1	3	3	2	3	3	2	3	3	2	1	3	1	2	3	1	1	1
7.139	1194	7.139	1	3	1	3	3	3	3	1	1	1	3	1	1	1	3	1	3	1	3	1	1	3	1	1	3	1	1	1	1	1	3	3	2	2	3	2	3	3	2	1	3	1	2	3	1	1	1
7.141	345	7.141	1	3	1	3	3	3	3	1	1	1	3	1	1	1	3	1	3	1	3	1	1	3	1	1	3	1	1	1	1	1	3	3	2	2	3	2	3	3	2	1	3	1	2	3	1	1	1
7.142	772	7.142	1	3	1	3	3	3	3	1	1	1	3	1	1	1	3	1	3	1	3	1	1	3	1	1	3	1	1	1	1	1	3	3	2	2	3	2	3	3	2	1	3	1	2	3	1	1	1
7.144	2763	7.144	1	3	1	3	3	3	3	1	1	1	3	1	1	1	3	1	3	1	3	1	1	3	1	1	3	1	1	1	1	1	3	3	2	2	3	2	3	3	2	1	3	1	2	3	1	1	1
7.145	550	7.145	1	3	1	3	3	3	3	1	1	1	3	1	1	1	3	1	3	1	3	1	1	3	1	1	3	1	1	1	1	1	3	3	2	2	3	2	3	3	2	1	3	1	2	3	1	1	1
7.151	508	7.151	1	3	1	3	3	3	3	1	1	1	3	1	1	1	3	1	3	1	3	1	1	3	1	1	3	3	1	1	1	1	3	3	2	2	3	2	3	3	2	1	3	1	2	3	1	1	3
7.157	471	7.157	1	3	1	1	3	3	1	1	1	1	3	1	1	1	3	1	3	1	3	1	1	3	1	1	3	3	1	1	1	1	3	3	2	3	3	2	3	3	2	1	3	1	2	3	1	1	3
7.159	4215	7.159	1	3	1	1	3	3	1	1	1	1	3	1	1	1	3	1	3	1	3	1	1	3	1	1	3	3	1	1	1	1	3	3	2	3	3	2	3	3	2	1	3	1	2	3	1	1	3
7.161	12	7.161	1	3	1	1	3	3	1	1	1	1	3	1	1	1	3	1	3	1	3	1	3	3	1	1	3	3	1	1	1	1	3	3	2	3	3	2	3	3	2	1	3	1	2	3	1	1	3
7.164	1883	7.164	1	3	1	1	3	3	1	1	1	1	3	1	1	1	3	1	3	1	3	1	3	3	1	1	3	3	1	1	1	1	3	3	2	3	3	3	3	3	2	1	3	1	2	3	1	1	3
7.17	1728	7.17	1	3	1	1	3	3	1	1	1	1	3	1	1	3	3	1	3	1	3	1	3	3	1	1	3	3	1	1	1	1	3	3	2	3	3	3	3	3	2	3	3	1	2	3	1	1	3
7.171	1353	7.171	1	3	1	1	3	3	1	1	1	1	3	1	1	3	3	1	3	1	3	1	3	3	1	1	3	3	1	1	1	1	3	3	2	3	3	3	3	3	1	3	3	1	2	3	1	1	3
7.173	33	7.173	1	3	1	1	3	3	1	1	1	1	3	1	1	3	3	1	3	1	3	1	3	3	1	1	3	3	1	1	1	1	3	3	2	3	3	3	3	3	1	3	3	1	2	3	1	1	1
7.175	868	7.175	1	3	1	1	3	3	1	1	1	1	3	1	1	3	3	1	3	1	3	1	3	3	1	1	3	3	1	1	1	1	3	3	2	3	3	3	3	3	1	3	3	1	2	3	1	1	1
7.18	163	7.18	1	3	1	1	3	3	1	1	1	1	3	3	1	3	3	1	3	1	3	1	3	3	1	1	3	3	1	1	1	1	3	3	3	3	3	3	3	3	1	3	3	1	2	3	1	1	1
7.181	130	7.181	1	3	1	1	3	3	1	1	1	1	3	3	1	3	3	1	3	1	3	1	3	3	1	1	3	3	1	1	1	1	3	3	3	3	3	3	3	3	2	3	3	1	2	3	1	1	1
7.183	11843	7.183	1	3	1	1	3	3	1	1	1	1	3	3	1	3	3	1	3	1	3	1	3	3	1	1	3	3	1	1	1	1	3	3	3	3	3	3	3	3	2	3	3	1	2	3	1	1	1
7.186	12815	7.186	1	3	1	1	3	3	1	1	1	1	3	3	1	3	2	1	3	1	3	1	3	3	1	1	3	3	1	1	1	1	3	3	3	3	3	3	3	3	2	3	3	3	2	3	1	1	1
7.187	10131	7.187	1	3	1	1	3	3	1	1	1	1	3	3	1	3	3	1	3	1	3	1	3	3	1	1	3	3	1	1	1	1	3	3	3	3	3	3	3	3	2	3	3	3	2	3	1	1	1
7.191	390	7.191	1	3	1	1	3	1	1	1	1	1	3	3	1	3	3	1	3	1	3	1	3	3	1	1	3	3	1	1	1	1	3	3	3	3	3	3	3	3	2	3	3	1	2	3	1	1	1
7.193	634	7.193	1	3	1	1	3	1	1	1	1	1	3	3	1	3	3	1	3	1	3	1	3	3	1	1	3	3	1	1	1	1	3	3	3	3	3	3	3	3	2	3	3	1	2	3	1	1	1
7.194	2119	7.194	1	3	1	1	3	1	1	1	1	1	3	3	1	3	3	1	3	1	3	1	3	3	1	1	3	3	1	1	1	1	3	3	3	3	3	3	3	3	2	3	3	1	2	3	1	1	1
7.196	37	7.196	1	3	1	1	3	1	1	1	1	1	3	3	1	3	3	1	3	1	3	1	3	3	1	1	3	1	1	1	1	1	3	3	3	3	3	3	3	3	2	3	3	1	2	3	1	1	1
7.197	470	7.197	1	3	1	1	3	1	1	1	1	1	3	3	1	3	3	1	3	1	3	1	3	3	1	1	3	1	1	1	1	1	3	3	3	3	3	3	3	3	2	3	3	1	2	3	1	1	1
7.2	424	7.2	1	3	1	1	3	1	1	1	1	1	3	3	1	3	3	1	3	1	3	1	3	3	1	1	3	1	1	1	1	1	3	3	3	3	3	3	3	3	2	3	3	1	3	3	1	1	1
7.202	592	7.202	1	3	1	1	3	1	1	1	1	1	3	3	1	3	3	1	3	1	3	1	3	3	1	1	3	1	1	1	1	1	3	3	3	3	3	3	3	1	2	3	3	1	3	3	1	1	1
7.203	1032	7.203	1	3	1	1	3	1	1	1	1	1	3	3	1	3	3	1	3	1	3	1	3	3	1	1	3	1	1	1	1	1	3	3	2	3	3	3	3	1	2	3	3	1	3	3	1	1	1
7.205	582	7.205	1	3	1	1	3	1	1	1	1	1	3	3	1	3	3	1	3	1	3	1	3	3	1	1	3	1	3	1	1	1	3	3	2	3	3	3	3	1	2	3	3	1	3	3	1	1	1
7.207	1336	7.207	1	3	1	1	3	1	1	1	1	1	3	3	1	3	3	1	3	1	3	1	3	3	1	1	3	1	3	1	1	1	3	3	2	3	3	3	3	1	2	3	3	1	3	1	1	1	1
7.212	1468	7.212	1	3	1	1	3	1	1	1	1	1	3	3	1	3	3	1	3	1	3	1	3	3	1	1	3	1	3	1	1	1	3	3	2	3	3	3	3	1	2	1	3	1	3	1	1	1	1
7.214	481	7.214	1	3	1	1	3	1	1	1	1	1	3	3	1	3	3	3	3	1	3	1	3	3	1	1	3	1	3	1	1	1	3	3	2	3	3	3	3	1	2	1	3	1	3	1	1	1	1
7.216	80	7.216	1	3	1	1	3	1	1	1	1	1	3	3	1	3	3	3	3	1	3	1	3	3	1	1	3	1	3	1	1	1	3	3	2	3	3	3	3	1	2	1	3	1	3	1	1	1	1
7.22	55	7.22	1	3	1	1	3	1	1	1	1	3	3	3	1	3	3	3	3	1	3	1	3	3	1	1	3	1	3	1	1	1	3	3	2	3	3	3	3	1	2	1	3	1	3	1	1	1	1
7.222	1033	7.222	1	3	1	1	3	1	1	1	1	3	3	3	1	3	3	3	3	1	3	1	3	3	1	1	3	1	3	1	1	1	3	3	2	3	3	3	3	1	2	1	3	1	3	1	1	1	1
7.225	44	7.225	1	3	1	1	3	1	1	1	1	3	3	3	1	3	3	3	1	1	3	1	3	3	1	1	3	1	3	1	1	1	3	3	2	3	3	3	3	1	2	1	3	1	3	1	1	1	1
7.232	161	7.232	1	3	1	1	3	1	1	1	1	3	3	3	1	3	3	3	1	1	3	1	3	3	1	1	3	1	3	1	1	1	3	3	3	3	3	3	3	1	2	1	3	1	3	1	1	1	1
7.234	25	7.234	1	3	1	1	3	1	1	1	1	3	3	3	1	3	3	3	1	1	3	1	3	3	1	1	1	1	3	1	1	1	3	3	3	3	3	3	3	1	2	1	3	1	3	1	1	1	1
7.247	11	7.247	1	3	1	1	3	1	1	1	1	3	3	3	1	3	3	3	1	1	3	1	3	3	1	1	1	1	3	1	1	1	3	1	3	3	3	3	3	1	3	1	3	1	3	1	1	1	1
7.253	674	7.253	1	3	1	1	3	1	1	1	1	3	1	3	1	3	3	3	1	1	3	1	3	3	1	1	1	1	3	1	1	1	1	1	3	3	3	3	3	1	3	1	3	3	3	1	1	1	1
7.265	246	7.265	1	3	1	1	1	1	1	2	1	3	1	3	1	3	3	3	1	1	3	1	3	3	1	1	1	1	3	1	3	1	1	1	3	3	3	3	3	1	3	1	3	3	3	1	1	1	1
7.277	92	7.277	1	3	1	1	1	1	1	2	1	3	1	3	1	3	3	3	1	1	3	1	3	3	1	1	1	1	3	1	3	1	1	1	3	3	3	3	3	1	1	1	3	3	3	1	1	1	1
7.279	1056	7.279	1	3	1	1	1	1	1	2	1	3	1	3	1	3	3	3	1	1	3	1	3	3	1	1	1	1	3	1	3	1	1	1	3	3	3	3	3	1	1	1	3	3	3	1	1	1	1
7.281	2871	7.281	1	3	1	1	1	1	3	2	1	3	1	3	1	3	3	3	1	1	3	1	3	3	1	1	1	1	3	1	3	1	1	1	3	3	3	3	3	1	1	1	3	3	3	1	1	1	1
7.282	3180	7.282	1	3	1	1	1	1	3	3	1	3	1	3	1	3	3	3	1	1	3	1	3	3	1	1	1	1	3	1	3	1	1	1	3	3	3	3	3	1	1	1	3	3	3	1	1	1	1
7.284	524	7.284	1	3	1	1	1	1	3	3	1	3	1	3	1	3	3	3	1	1	3	1	3	3	1	1	1	1	3	1	3	1	1	1	3	3	3	3	3	1	1	1	3	3	3	1	1	1	1
7.288	245	7.288	3	3	1	1	1	1	3	3	1	3	1	3	1	3	3	3	1	1	3	1	3	3	1	1	1	1	3	1	3	1	1	1	3	3	3	3	3	1	1	1	3	3	3	1	1	1	1
7.292	4810	7.292	3	1	1	1	1	1	3	3	1	3	1	3	1	3	3	3	1	1	3	1	3	3	1	1	1	1	3	1	3	1	1	1	3	3	3	3	3	1	1	1	3	3	3	1	1	1	1
7.999			0	0	0	0	0	0	0	0	0	0	0	0	0	0	0	0	0	0	0	0	0	0	0	0	0	0	0	0	0	0	0	0	0	0	0	0	0	0	0	0	0	0	0	0	0	0	0
8	98	8	3	3	3	1	1	3	3	3	1	1	1	1	1	3	1	3	3	3	1	1	1	3	1	3	3	3	3	3	1	3	3	1	1	1	3	1	3	3	1	3	1	3	3	1	2	1	1
8.002	141	8.002	3	3	1	1	1	3	3	3	1	1	1	1	1	3	1	3	3	3	1	1	1	3	1	3	3	3	3	3	1	3	3	1	1	1	3	1	3	3	1	3	1	3	3	1	2	1	1
8.006	179	8.006	3	3	1	1	1	3	3	3	1	1	1	1	1	3	1	3	3	3	1	1	1	3	1	3	3	3	3	3	1	3	3	1	1	1	1	1	3	3	1	3	1	3	3	1	1	1	1
8.008	168	8.008	3	3	1	1	1	3	3	3	1	1	1	1	1	3	1	3	3	3	1	1	1	3	1	3	3	3	3	3	1	3	3	1	1	1	1	1	3	3	1	3	1	1	3	1	1	1	1
8.009	29	8.009	3	3	1	1	1	3	3	3	1	1	1	1	1	3	1	3	3	3	1	1	1	3	1	3	3	3	3	3	1	3	3	1	1	1	1	1	3	3	1	3	1	1	3	1	1	1	1
8.013	5	8.013	3	3	1	1	1	3	3	3	1	1	1	1	1	3	1	3	3	3	1	1	1	3	1	3	3	3	3	3	1	3	3	1	1	1	1	1	3	3	1	3	2	1	3	1	1	1	1
8.017	2797	8.017	3	3	1	1	1	3	3	3	1	1	1	1	1	3	1	3	3	3	1	1	1	3	1	1	3	1	3	3	1	3	3	1	1	1	1	1	3	3	1	3	2	1	3	1	1	1	1
8.019	334	8.019	3	3	1	1	1	3	1	3	1	1	1	1	1	3	1	3	3	3	1	1	1	3	1	1	3	1	3	3	1	3	3	1	1	1	1	1	3	3	1	3	2	1	3	1	1	1	1
8.02	1794	8.02	3	3	1	1	1	3	1	3	1	1	1	1	2	3	1	3	3	3	1	1	1	3	1	1	3	1	3	3	1	3	3	1	1	1	1	1	3	3	1	3	2	1	3	1	1	1	1
8.022	996	8.022	3	3	1	1	1	3	1	3	1	1	3	1	2	3	1	3	3	3	1	1	1	3	1	1	3	1	3	3	1	3	3	1	1	1	1	1	3	3	1	3	2	1	3	1	1	1	1
8.024	2380	8.024	3	3	1	1	1	3	1	3	1	1	3	1	2	3	1	3	3	3	1	1	1	3	1	1	3	1	3	3	1	3	3	1	1	1	1	1	3	3	1	3	2	3	3	1	1	1	1
8.027	1483	8.027	3	3	1	1	1	3	1	3	1	1	3	1	2	3	1	3	3	3	1	1	1	3	1	1	3	1	3	3	1	3	1	1	1	1	1	1	3	3	1	3	2	3	3	1	1	1	1
8.029	1267	8.029	3	3	1	1	1	3	1	3	1	1	3	1	2	3	1	3	3	3	1	1	1	3	1	1	3	1	3	3	1	3	1	1	1	1	1	1	3	3	1	3	2	3	3	1	1	1	3
8.031	3272	8.031	3	3	1	1	1	3	1	3	1	1	3	1	2	3	1	3	3	3	1	1	1	1	1	1	3	1	3	3	1	3	1	1	1	1	1	1	3	3	1	3	2	3	3	1	1	1	3
8.032	751	8.032	3	3	1	1	1	3	1	3	1	1	3	1	2	3	1	3	3	3	1	1	1	1	1	1	3	1	3	3	1	3	1	1	1	1	1	1	3	3	1	3	2	3	3	2	1	1	3
8.034	1002	8.034	3	3	1	1	1	3	1	3	1	1	3	1	2	3	1	3	3	3	1	1	1	1	1	1	3	1	3	3	1	3	1	1	1	1	1	1	3	3	1	3	2	3	3	2	1	1	3
8.036	207	8.036	3	3	1	1	1	3	1	3	1	1	3	1	2	3	1	3	3	1	1	1	1	1	1	1	3	1	3	3	1	3	1	1	1	1	1	1	3	3	1	3	2	3	3	2	1	1	3
8.037	1713	8.037	3	3	1	1	1	3	1	3	1	1	3	1	2	3	1	3	3	1	1	1	1	1	1	1	3	1	3	3	1	3	1	1	1	1	1	1	3	3	1	3	2	3	3	2	1	1	3
8.039	247	8.039	3	3	1	1	1	3	1	3	1	1	3	1	2	3	1	3	3	1	1	1	1	1	1	1	3	1	3	3	1	3	1	1	1	1	1	1	3	3	1	3	2	3	3	2	1	1	3
8.045	197	8.045	3	3	1	1	1	3	1	3	1	1	3	1	3	3	1	3	3	1	1	1	1	1	1	1	3	1	3	3	1	3	1	1	1	1	1	1	3	3	1	3	2	3	3	2	1	1	3
8.047	2284	8.047	3	3	1	1	1	3	1	3	1	1	3	1	3	3	1	3	3	1	1	1	1	1	1	1	3	1	3	3	1	3	1	1	1	1	1	1	3	3	1	3	2	3	3	2	1	1	3
8.048		8.048	3	3	1	1	1	3	1	3	1	1	3	1	3	3	1	3	3	1	1	1	1	1	1	1	3	1	3	3	1	3	1	1	1	1	1	1	3	3	1	3	2	3	3	2	1	1	3
8.051	448	8.051	3	3	1	1	1	3	1	3	1	1	3	1	3	3	1	3	3	1	1	1	1	1	1	1	3	1	3	3	1	3	1	1	1	1	1	1	3	3	3	3	2	3	3	2	1	1	3
8.053	6	8.053	3	3	1	1	1	3	1	3	1	1	3	1	3	3	1	3	3	1	1	1	1	1	1	1	3	1	3	3	1	3	1	1	1	1	1	1	3	3	3	3	2	3	3	2	1	1	3
8.054	65	8.054	3	3	1	1	1	3	1	3	1	1	3	1	3	3	1	3	3	1	1	1	1	1	1	1	3	1	3	3	1	3	1	1	1	1	1	1	3	3	3	3	2	3	3	2	1	1	3
8.055	34	8.055	3	3	1	1	1	3	1	3	1	1	3	1	3	3	1	3	3	1	1	1	1	1	1	1	3	1	3	3	1	3	1	1	1	1	1	1	3	3	3	3	3	3	3	2	1	1	3
8.063	139	8.063	3	3	1	1	1	3	1	3	1	1	3	1	2	3	1	3	1	1	1	1	1	1	1	1	3	1	3	3	1	3	1	1	1	1	1	1	1	3	3	3	3	3	3	2	1	1	3
8.064	818	8.064	3	3	1	1	1	3	1	3	1	1	3	1	2	3	1	3	1	1	1	1	1	1	1	1	3	1	3	3	1	3	1	1	1	1	1	1	1	3	3	3	3	3	2	2	1	1	3
8.076	146	8.076	3	3	1	1	1	3	1	3	1	1	3	1	2	3	1	3	1	1	1	1	1	1	1	1	3	1	3	3	1	3	1	3	1	1	1	1	1	3	3	3	3	3	2	2	1	1	3
8.078	318	8.078	3	3	1	1	1	3	1	3	1	1	3	1	2	3	1	3	1	1	1	1	1	1	1	1	3	1	3	3	1	3	1	3	1	1	1	1	1	3	3	3	3	3	2	2	1	1	3
8.08	2004	8.08	3	3	1	1	1	3	1	3	1	1	3	1	2	3	1	3	1	1	1	1	1	1	1	1	3	1	3	3	1	3	1	3	1	1	1	1	1	3	3	3	3	3	2	2	1	1	3
8.086	296	8.086	3	3	1	1	1	3	1	3	1	1	3	1	2	3	1	3	1	1	1	1	1	1	3	1	3	1	3	3	1	1	1	3	1	1	1	1	1	3	3	3	3	3	2	2	1	1	3
8.087		8.087	3	3	1	1	1	3	1	3	1	1	3	1	2	3	1	3	1	1	1	1	1	1	3	1	3	1	3	3	1	1	1	3	1	1	1	1	1	3	3	3	3	3	2	2	1	1	3
8.088	951	8.088	3	3	1	1	1	3	1	3	1	1	3	1	2	3	1	3	1	1	1	1	1	1	3	1	3	1	3	3	1	1	1	3	1	1	1	1	1	3	3	3	3	3	2	2	1	1	3
8.09	253	8.09	3	3	1	1	1	3	1	3	1	1	3	1	2	3	1	3	1	1	1	1	1	1	3	1	3	1	3	3	1	1	1	3	1	1	3	1	1	3	3	3	3	3	2	2	1	1	3
8.092	333	8.092	3	3	1	1	1	3	1	3	1	1	3	1	2	3	1	3	1	1	1	1	1	1	3	1	3	1	3	1	1	1	1	3	1	1	3	1	1	3	3	3	3	3	2	2	1	1	3
8.093	49	8.093	3	3	1	1	1	3	1	3	1	1	3	1	2	3	1	3	1	1	1	1	1	1	3	1	3	1	3	1	1	1	1	3	1	1	3	1	1	3	3	3	3	3	2	1	1	1	3
8.099	89	8.099	3	3	1	1	1	3	1	3	1	1	3	1	2	3	1	3	1	1	1	1	1	1	3	1	3	1	3	1	1	1	1	3	1	1	3	1	1	3	3	3	3	3	2	1	1	1	3
8.1	502	8.1	3	3	1	1	1	3	1	3	1	1	3	1	2	3	1	3	1	1	1	1	1	1	3	1	3	1	3	1	1	1	1	3	1	1	3	1	1	3	3	3	3	3	2	1	1	1	3
8.105	76	8.105	3	3	1	1	1	3	1	3	1	1	3	1	2	3	1	3	1	1	1	1	1	1	3	1	3	1	3	3	1	1	1	3	1	1	3	1	1	3	3	3	3	3	1	1	1	1	3
8.111	531	8.111	3	3	1	1	1	1	1	3	1	1	3	1	2	3	1	3	1	1	1	1	1	1	3	1	3	1	3	3	1	1	1	3	1	1	3	1	1	3	3	3	3	3	1	1	1	1	3
8.124	601	8.124	3	3	1	1	1	1	1	3	1	1	3	1	2	3	1	3	1	1	1	1	1	1	3	1	3	1	3	3	1	1	1	3	1	1	3	1	1	3	3	3	3	3	1	1	1	1	3
8.125	231	8.125	3	3	1	1	1	1	1	3	1	1	3	1	2	3	1	3	1	1	1	1	1	1	3	1	3	1	3	3	1	1	1	3	1	1	3	1	1	3	3	3	3	3	1	1	1	1	3
8.127	269	8.127	3	3	1	1	1	1	1	3	1	1	3	1	2	3	1	3	1	1	1	1	1	1	3	1	3	1	3	3	1	1	1	3	1	1	3	1	1	3	3	3	3	3	1	1	1	1	3
8.129	6	8.129	3	3	1	1	1	1	1	3	1	1	3	1	2	3	1	3	1	1	1	1	1	1	3	1	3	1	1	3	1	1	1	3	1	1	3	1	1	3	3	3	3	3	1	1	1	1	3
8.135	5	8.135	3	3	1	1	1	1	1	3	1	1	3	1	2	1	1	3	1	1	1	1	1	1	3	1	1	1	1	3	1	1	1	3	1	1	3	1	1	3	3	3	3	3	1	1	1	1	3
8.139	5	8.139	3	3	1	1	1	1	1	3	1	1	3	1	2	1	1	3	1	1	3	1	1	1	3	1	1	1	1	3	1	1	1	3	1	1	3	1	1	3	3	3	3	3	1	1	1	1	3
8.143	27	8.143	3	3	1	1	1	1	1	3	1	1	3	1	3	1	1	3	1	1	3	1	1	1	3	1	1	1	1	3	1	1	1	3	1	1	3	1	1	3	3	3	3	3	1	1	1	1	3
8.147	84	8.147	3	3	1	1	1	1	1	3	1	1	3	1	3	1	1	3	1	1	3	1	1	1	3	1	1	1	1	1	1	1	1	3	1	1	3	1	1	3	3	3	3	3	1	1	1	1	3
8.148	426	8.148	3	3	1	1	1	1	1	3	1	1	3	1	3	1	1	3	1	1	3	1	1	1	3	1	1	1	1	1	1	1	1	3	1	1	2	1	1	3	3	3	3	3	1	1	1	1	3
8.149	79	8.149	3	3	1	1	1	1	1	3	1	1	3	1	3	1	1	3	1	1	3	1	1	1	3	1	1	1	1	1	1	1	1	3	1	1	1	1	1	3	3	3	3	3	1	1	1	1	3
8.175	106	8.175	3	3	1	1	3	1	1	3	1	1	3	3	3	1	1	3	1	1	3	1	1	1	3	1	1	3	1	1	3	1	1	3	1	3	1	1	1	3	3	3	3	3	1	3	1	1	3
8.176	53	8.176	3	3	1	1	3	1	1	3	1	1	3	3	3	1	1	3	1	1	3	1	1	1	3	1	1	3	1	1	3	1	1	3	1	3	1	1	1	3	3	3	3	3	1	3	1	1	3
8.178	425	8.178	3	3	1	1	3	1	1	3	1	1	3	3	3	1	1	3	1	1	3	1	1	1	3	1	1	3	1	1	3	1	1	3	1	3	1	1	1	3	3	3	3	3	1	3	1	1	3
8.181	742	8.181	3	3	1	1	3	1	1	3	1	1	3	3	3	1	1	3	1	1	3	1	1	1	3	1	1	3	1	1	3	1	1	3	1	3	1	1	1	3	3	3	3	3	1	3	1	1	3
8.183	425	8.183	3	3	1	1	3	1	1	3	1	1	3	3	3	1	1	3	1	1	3	1	1	1	3	1	1	3	1	1	3	1	1	3	1	3	1	1	3	3	3	3	3	3	1	3	1	1	3
8.189	581	8.189	3	3	1	1	3	1	1	3	1	1	3	3	3	1	1	3	1	1	3	1	1	1	3	1	3	3	1	1	3	1	1	3	1	3	1	1	3	3	3	3	3	3	1	3	1	1	3
8.191	5	8.191	3	3	1	1	3	1	1	3	1	1	3	3	3	1	1	3	1	1	3	1	1	1	3	1	1	3	1	1	3	1	1	3	1	3	1	1	3	3	3	3	3	3	1	3	1	1	3
8.193	238	8.193	3	3	1	1	3	1	1	3	1	1	3	3	3	1	1	3	1	1	3	1	1	1	1	1	1	3	1	1	3	1	1	3	1	3	1	1	3	3	3	3	3	3	1	3	1	1	3
8.195	459	8.195	3	3	1	1	3	1	1	3	1	1	3	3	3	1	1	3	1	1	3	1	1	1	1	1	1	3	1	1	3	1	1	3	1	3	1	1	3	3	3	3	3	3	1	3	1	1	3
8.199	1249	8.199	3	3	1	3	3	1	1	3	1	1	3	3	3	1	1	3	1	1	3	1	1	1	1	1	1	3	1	1	3	1	1	3	1	3	1	1	3	3	1	3	3	3	1	3	1	1	3
8.204	9	8.204	1	3	1	3	3	1	1	3	1	1	3	3	3	1	1	3	1	1	3	3	1	1	1	1	1	3	1	1	3	1	1	3	1	3	1	1	3	3	1	3	3	3	1	3	1	1	3
8.214	3154	8.214	1	3	1	3	3	1	1	3	1	1	3	3	3	1	1	1	1	1	3	3	1	1	1	1	1	3	1	1	1	1	1	3	1	1	3	1	3	3	1	3	3	3	1	3	1	1	3
8.216	1376	8.216	1	3	1	3	3	1	1	3	1	1	3	3	3	1	1	1	1	1	3	3	1	1	1	1	1	3	1	1	1	1	1	3	1	1	3	1	3	3	1	3	3	3	1	3	1	1	3
8.218	620	8.218	1	3	1	3	3	1	1	3	1	1	3	3	3	1	1	1	1	1	3	3	1	1	1	1	1	3	1	1	1	1	1	3	1	1	3	1	3	3	1	3	3	3	1	3	1	1	3
8.224	56	8.224	1	3	1	1	3	1	1	1	1	1	3	3	3	1	1	1	1	1	3	3	1	1	1	1	1	3	1	1	1	1	1	3	1	1	3	1	3	3	1	3	3	3	1	3	1	1	3
8.226	2614	8.226	1	3	1	1	3	1	1	1	1	1	3	3	3	1	1	1	1	1	3	1	1	1	1	1	1	3	1	1	1	1	1	3	1	1	3	1	3	3	1	3	3	3	1	3	1	1	3
8.228	1144	8.228	1	3	1	1	3	1	1	1	1	1	3	3	3	1	1	1	1	1	3	1	1	1	1	1	1	3	1	1	1	1	1	3	1	1	3	1	3	3	1	3	3	3	1	3	1	1	3
8.23	256	8.23	1	3	1	1	3	1	1	1	1	3	3	3	3	1	1	1	1	1	3	1	1	1	1	1	1	3	1	1	1	1	1	3	1	1	3	1	3	3	1	3	3	3	1	3	1	1	3
8.232	7914	8.232	1	3	1	1	3	1	1	1	1	3	1	3	3	1	1	1	1	1	3	1	1	1	1	1	1	3	1	1	1	1	1	3	1	1	3	1	3	3	1	3	3	3	1	3	1	1	3
8.234	64	8.234	1	3	1	1	3	1	1	1	1	3	1	3	3	1	1	1	1	1	3	1	1	1	1	1	3	3	1	1	1	1	1	3	1	1	3	1	3	3	1	3	3	3	1	3	1	1	3
8.236	562	8.236	1	3	1	1	3	1	1	1	1	3	1	3	3	1	1	1	1	3	3	1	1	1	1	1	3	3	1	1	1	1	1	3	1	1	3	1	3	3	1	3	3	3	1	3	1	1	3
8.238	69	8.238	1	3	1	1	3	1	1	1	1	3	1	3	3	1	1	1	1	3	3	1	1	1	1	1	3	3	1	1	1	1	1	3	1	1	3	1	3	3	1	1	3	3	1	3	1	1	3
8.24	116	8.24	1	3	1	1	3	1	1	1	1	3	1	3	3	1	1	1	1	3	3	1	1	1	1	1	3	3	1	1	1	1	1	3	1	1	3	1	3	3	1	1	1	3	1	3	1	1	3
8.241	469	8.241	1	3	1	1	3	1	1	1	1	3	1	3	3	1	1	1	1	3	3	1	1	1	1	1	3	3	1	1	1	1	1	3	1	1	3	1	3	3	1	1	1	3	1	3	1	1	3
8.247	2593	8.247	1	3	1	1	3	1	1	1	1	3	1	3	3	1	1	1	3	3	3	1	1	1	1	1	3	3	1	1	1	1	1	3	1	1	3	1	3	3	1	1	1	1	1	3	1	1	3
8.255	564	8.255	1	3	3	1	3	1	1	3	1	3	1	3	3	1	1	1	3	3	3	1	1	1	1	1	3	3	1	1	1	1	1	3	3	1	3	1	3	3	1	1	3	1	1	3	1	1	3
8.257	1114	8.257	1	3	3	1	3	1	1	3	1	3	1	3	3	1	1	1	3	3	3	1	1	1	1	1	3	3	1	1	1	1	1	3	2	1	3	1	3	3	1	1	3	1	2	3	1	1	3
8.259	917	8.259	1	3	3	1	3	1	1	3	1	3	1	3	3	1	1	1	3	3	3	1	1	1	1	1	3	3	1	1	1	1	1	3	2	1	3	1	3	3	1	1	3	1	2	3	1	3	3
8.263	13	8.263	1	3	3	1	3	1	1	3	1	3	1	3	3	1	1	1	3	3	3	1	1	1	1	1	3	3	1	1	1	1	1	3	2	1	3	1	3	3	1	1	3	1	2	3	1	3	3
8.265	249	8.265	1	3	3	1	3	1	1	3	1	3	1	3	3	1	1	1	3	3	3	1	1	1	1	1	3	3	1	1	1	1	3	3	2	1	3	1	3	3	1	1	3	1	2	3	1	3	3
8.267	793	8.267	1	3	3	1	3	1	1	3	1	3	1	3	3	1	1	1	3	3	3	1	1	1	1	1	3	3	1	3	1	1	3	3	2	1	3	1	3	3	1	1	3	1	2	3	1	3	3
8.273	5	8.273	1	1	3	1	3	1	1	1	1	3	1	3	3	1	1	1	3	3	3	1	1	1	1	1	3	3	1	3	1	1	3	3	2	1	3	1	3	3	1	1	3	1	2	3	1	3	3
8.281	1154	8.281	1	1	3	1	3	1	1	1	1	3	1	3	3	1	1	1	1	3	3	1	1	1	1	1	3	3	1	3	1	3	3	3	2	1	3	1	3	3	1	1	3	1	2	3	3	3	3
8.285	83	8.285	1	1	3	1	3	1	3	1	1	3	1	3	3	1	1	1	1	3	3	1	1	1	1	1	3	3	1	3	1	3	3	3	2	1	3	1	3	3	1	1	3	1	2	3	3	3	3
8.289	972	8.289	1	1	3	1	3	1	3	1	1	3	1	3	3	1	1	1	1	3	1	1	1	1	1	1	3	3	1	3	1	3	3	3	2	1	3	1	3	3	1	1	3	1	2	3	3	3	3
8.291	170	8.291	1	1	3	1	3	1	3	1	1	3	1	3	3	1	1	1	1	3	1	1	1	1	1	1	3	3	1	3	1	3	3	3	2	1	3	1	3	3	1	1	3	1	2	3	3	3	3
8.293	61	8.293	1	1	3	1	3	1	3	1	1	3	1	3	3	1	1	1	1	3	1	1	1	1	1	1	3	3	1	3	1	3	3	3	2	1	3	1	3	3	1	1	3	1	2	3	3	3	3
8.296	3412	8.296	3	1	3	1	3	1	3	1	1	3	1	3	3	1	1	1	1	3	1	1	1	1	1	1	3	3	1	3	1	3	3	3	2	1	3	1	3	3	1	1	3	1	2	3	3	3	3
8.303	975	8.303	3	1	3	1	3	1	3	1	1	3	1	3	3	1	1	1	1	3	1	1	1	1	1	1	3	3	1	3	1	3	3	3	2	1	3	1	3	3	1	1	3	1	2	3	3	3	3
8.313	8	8.313	3	1	3	1	3	1	3	3	1	3	1	3	3	1	1	1	1	3	1	1	1	1	1	1	3	3	1	3	1	3	3	3	2	1	3	1	3	3	1	1	3	1	2	3	3	1	3
8.317	103	8.317	3	1	3	1	3	1	3	3	1	3	1	3	3	1	1	1	1	3	1	1	1	1	1	1	3	3	1	3	1	3	3	3	2	1	3	1	3	3	1	1	3	1	2	3	3	1	3
8.319	389	8.319	3	1	3	1	3	1	3	3	1	3	1	3	3	1	1	1	1	3	1	1	1	1	1	1	3	3	1	3	1	1	3	3	2	1	3	1	3	3	1	1	3	1	2	3	3	1	3
8.325	773	8.325	3	1	3	1	3	1	3	3	1	3	1	3	3	1	1	1	1	3	1	1	1	1	1	1	3	3	1	3	1	1	3	3	2	3	3	1	3	3	1	3	3	3	2	3	3	1	3
8.332	213	8.332	3	1	3	1	3	1	3	3	1	3	1	3	3	1	1	3	1	3	1	1	1	1	1	1	3	3	1	3	1	1	3	3	2	3	3	1	3	3	1	3	3	3	2	3	3	1	3
8.333	10049	8.333	3	1	3	1	3	1	3	3	1	3	1	3	3	1	1	3	1	3	1	1	1	1	1	1	3	3	1	3	1	1	3	3	2	3	3	1	3	3	1	3	3	3	2	3	3	1	3
8.341	5980	8.341	3	1	3	1	3	1	3	3	1	1	1	3	3	1	1	3	1	3	1	1	1	1	1	1	3	3	1	3	1	1	1	3	2	3	3	1	3	3	1	3	3	3	2	3	3	1	3
8.343	715	8.343	3	1	3	1	3	1	3	3	1	1	1	3	3	1	1	3	1	3	1	1	1	1	1	1	3	3	1	3	1	1	1	3	2	3	3	1	1	3	1	3	3	3	2	3	3	1	3
8.345	361	8.345	3	1	3	1	3	1	3	3	1	1	1	3	3	1	1	3	1	3	1	1	1	1	1	1	3	3	1	3	1	1	1	3	2	3	3	1	1	3	1	3	3	3	2	3	3	1	3
8.347	4887	8.347	3	1	3	1	1	1	3	3	1	1	1	3	3	1	1	3	1	3	1	1	1	1	1	1	3	3	1	3	1	1	1	3	2	3	3	1	1	3	1	3	3	3	2	3	3	1	3
8.349	1294	8.349	3	1	3	1	1	1	3	3	1	1	1	3	3	1	1	3	1	3	1	1	1	1	1	1	3	3	1	3	1	1	1	3	2	3	3	1	1	3	1	3	3	3	2	3	3	1	1
8.357	335	8.357	3	1	3	1	1	1	3	3	1	1	1	3	3	1	1	3	1	3	1	1	1	1	1	1	3	3	1	3	3	1	1	3	2	3	3	1	1	3	1	3	3	3	2	3	3	1	1
8.359	2070	8.359	3	1	3	1	1	1	3	3	1	1	1	3	3	1	1	3	1	3	1	1	1	1	1	1	3	3	1	3	3	1	1	3	2	3	3	1	1	3	1	3	3	3	2	3	3	1	1
8.36	3474	8.36	3	1	3	1	1	1	3	3	1	1	1	3	3	1	1	3	1	3	1	1	1	1	1	1	3	3	1	3	3	1	1	3	2	3	3	1	1	3	1	3	3	3	2	3	3	1	1
8.362	1375	8.362	3	1	3	1	1	1	3	3	1	1	1	3	3	1	1	3	1	3	1	1	1	1	1	1	3	3	1	3	3	1	1	3	2	3	3	1	1	3	1	3	3	3	2	3	3	1	1
8.364	3199	8.364	3	1	3	1	1	1	3	3	1	1	1	3	3	1	1	3	1	3	1	1	1	1	1	1	3	3	1	3	3	1	1	3	2	3	3	1	1	3	1	3	3	3	2	3	3	1	1
8.365	25	8.365	3	1	3	1	1	1	3	3	1	1	1	3	3	1	1	3	1	3	1	1	1	1	1	1	3	3	1	3	3	1	1	3	2	3	3	1	1	3	1	3	3	3	1	3	3	1	1
8.377	23	8.377	3	1	3	1	1	1	3	3	1	1	1	3	3	1	1	3	1	3	1	1	1	3	1	1	3	3	1	3	3	1	1	3	2	3	3	1	1	3	1	3	3	3	1	1	3	1	1
8.379	2358	8.379	3	1	3	1	1	1	3	3	1	1	1	3	3	1	1	3	1	3	1	1	1	3	1	1	3	3	1	3	3	1	1	3	2	3	3	1	3	3	1	3	3	3	1	1	3	1	1
8.381	853	8.381	3	1	3	1	1	1	3	3	1	1	1	3	3	1	1	3	1	3	1	1	1	3	1	1	3	3	1	3	3	1	1	3	2	3	3	1	3	3	3	3	3	3	1	1	3	1	1
8.383	874	8.383	3	1	3	1	1	1	3	3	1	1	1	3	3	1	1	3	1	3	1	1	1	3	1	1	3	3	1	3	3	1	1	3	2	3	3	1	3	3	3	1	3	3	1	1	3	1	1
8.385	1329	8.385	3	1	3	1	1	1	3	3	1	1	1	3	3	1	1	3	1	3	1	1	1	3	1	1	3	3	1	3	3	1	1	3	2	3	3	1	3	3	3	1	3	3	3	1	3	1	1
8.386	4114	8.386	3	1	3	1	1	1	3	3	1	1	1	3	3	1	1	3	1	3	1	1	1	3	1	1	3	3	1	3	3	1	1	3	3	3	3	1	3	3	3	1	3	3	3	1	3	1	1
8.387	634	8.387	3	1	3	1	1	1	3	3	1	1	1	3	3	2	1	3	1	3	1	1	1	3	1	1	3	3	1	3	3	1	1	3	3	3	3	1	3	3	3	1	3	3	3	1	3	1	1
8.388	1125	8.388	3	1	3	1	1	1	3	3	1	1	1	3	3	3	1	3	1	3	1	1	1	3	1	1	3	3	1	3	3	1	1	3	3	3	3	1	3	3	3	1	3	3	3	1	3	1	1
8.999			0	0	0	0	0	0	0	0	0	0	0	0	0	0	0	0	0	0	0	0	0	0	0	0	0	0	0	0	0	0	0	0	0	0	0	0	0	0	0	0	0	0	0	0	0	0	0
9	2931	9	1	1	1	1	3	1	3	3	3	3	3	3	1	1	1	1	3	3	3	3	2	3	3	1	1	3	1	3	3	1	3	1	3	3	3	3	1	1	1	3	1	1	3	3	1	3	1
9.001	2689	9.001	1	1	1	1	3	1	3	3	3	3	3	3	1	1	1	1	3	3	3	3	2	3	3	1	1	3	1	3	3	1	3	1	3	3	3	3	1	1	1	3	1	1	3	3	1	3	1
9.003	578	9.003	1	1	1	1	3	1	3	3	3	1	3	3	1	1	1	1	3	3	3	3	2	3	3	1	1	3	1	3	3	1	3	1	3	3	3	3	1	1	1	3	1	1	3	3	1	3	1
9.005	433	9.005	1	1	1	1	3	1	3	3	3	1	3	3	1	1	1	1	3	3	3	3	2	3	3	1	1	3	1	3	3	1	3	1	3	3	3	3	1	1	1	3	1	1	3	3	1	3	1
9.007	3087	9.007	1	1	1	1	3	1	3	3	3	1	3	3	1	1	1	1	3	3	3	3	2	3	3	1	1	3	1	3	3	1	3	1	3	3	3	3	1	1	1	3	1	1	3	3	1	3	1
9.008	14	9.008	1	1	1	1	3	1	3	3	3	1	3	3	1	1	1	1	3	3	3	3	2	3	3	1	1	3	1	3	3	1	3	1	3	3	3	3	1	1	1	3	1	1	3	3	1	3	1
9.02	2499	9.02	1	1	1	1	3	1	3	3	3	1	3	3	1	3	1	1	3	3	3	3	2	3	3	1	1	1	1	3	1	1	3	3	3	3	3	3	1	1	1	3	1	1	3	3	1	3	1
9.023	208	9.023	1	1	1	1	3	1	3	3	3	1	3	3	1	3	1	1	3	3	3	3	2	3	3	1	1	1	1	3	1	1	3	3	3	3	3	3	1	1	1	3	1	1	3	3	3	3	1
9.03	129	9.03	1	1	1	1	3	1	3	3	3	1	3	3	1	3	1	1	3	3	3	3	1	3	3	1	1	1	1	3	1	1	3	3	3	3	3	3	1	1	1	3	1	1	3	3	3	3	1
9.032	526	9.032	1	1	1	1	3	1	3	3	3	1	3	3	1	3	1	1	3	3	3	3	1	3	3	1	1	1	1	3	1	1	3	3	3	3	3	3	1	1	3	3	1	1	3	3	3	3	1
9.036	217	9.036	1	1	1	1	3	1	3	3	3	1	3	3	1	3	1	1	3	3	3	3	1	3	3	1	1	1	1	3	1	1	3	3	3	3	3	3	1	1	3	3	1	1	3	3	3	3	1
9.042	414	9.042	1	1	1	1	3	1	3	3	3	1	3	3	1	3	1	1	3	3	3	3	1	3	3	1	1	1	1	3	1	1	3	3	3	3	3	3	1	3	3	3	1	1	3	3	3	3	1
9.048	142	9.048	1	1	1	1	3	1	3	3	3	1	3	3	1	3	1	1	3	3	3	3	1	3	3	1	1	1	1	3	1	1	3	3	3	3	3	3	1	3	3	3	1	1	3	3	3	3	1
9.052	245	9.052	1	1	1	1	3	1	3	3	3	1	3	3	1	3	1	1	3	3	3	3	1	3	3	3	1	1	1	3	1	1	3	3	3	3	3	3	1	3	3	3	1	1	3	3	3	3	1
9.061	856	9.061	1	1	1	1	3	1	3	3	1	1	3	3	1	3	1	1	3	3	3	3	1	3	3	3	1	1	1	3	1	1	3	3	3	1	3	3	1	3	3	3	1	1	3	3	3	3	1
9.063	322	9.063	1	1	1	1	3	1	3	3	1	1	3	3	1	3	1	1	3	3	3	3	1	3	3	3	1	1	1	3	1	1	3	3	3	1	3	3	1	3	3	3	1	1	3	3	3	3	1
9.067	1770	9.067	1	1	1	1	3	1	3	3	1	1	3	3	1	3	1	1	3	3	3	3	1	3	3	3	1	1	1	3	3	1	3	3	3	1	3	3	1	3	3	3	1	1	3	3	3	3	3
9.069	703	9.069	1	1	1	1	3	1	3	3	1	1	3	3	1	3	1	1	3	3	3	3	1	3	3	3	1	1	1	3	3	1	3	3	3	1	3	3	1	3	3	3	1	1	3	3	3	3	3
9.071	697	9.071	1	1	1	1	3	1	3	3	1	1	3	3	1	3	1	1	3	3	3	3	1	3	3	3	1	1	1	3	3	1	3	3	3	1	3	3	1	3	3	3	3	1	3	3	3	3	3
9.073	263	9.073	1	1	1	1	3	1	3	3	1	1	3	3	1	3	1	1	3	3	3	3	1	3	3	3	1	1	1	3	3	1	3	3	3	1	3	3	1	3	3	3	3	1	3	3	3	3	3
9.075	127	9.075	1	1	1	1	3	1	3	3	1	1	3	3	1	3	1	1	3	3	3	3	1	3	3	3	1	1	1	3	3	1	3	3	3	1	3	3	1	3	3	3	3	1	3	3	3	3	3
9.077	1493	9.077	1	1	1	1	3	1	3	3	1	1	3	3	1	3	1	1	3	3	3	3	1	3	3	3	1	1	1	3	3	1	3	3	3	1	3	3	1	3	3	3	3	1	3	3	3	3	3
9.085	287	9.085	1	1	1	1	3	3	3	3	1	1	3	3	1	3	1	1	3	3	3	3	1	3	3	3	1	3	1	3	3	1	3	3	3	2	3	3	1	3	3	3	3	1	3	3	3	3	3
9.087	1180	9.087	1	1	1	1	3	3	3	3	1	1	3	3	1	3	1	1	3	3	3	3	1	3	3	3	1	3	1	3	3	1	3	3	3	2	3	3	1	3	3	3	3	1	3	3	3	3	3
9.091	15	9.091	1	1	1	3	3	3	3	3	1	1	3	3	1	3	1	1	3	3	3	3	1	3	3	3	1	3	1	3	3	1	3	3	3	2	3	3	1	3	3	3	3	3	3	3	3	3	3
9.095	18	9.095	3	1	1	3	3	3	3	3	1	1	3	3	1	3	1	1	3	3	3	3	1	3	3	3	1	3	1	3	3	1	3	3	3	2	3	3	1	3	3	3	3	3	3	3	3	3	3
9.099	765	9.099	3	1	1	3	3	3	3	3	1	1	3	3	1	3	1	1	3	3	3	3	3	3	3	3	1	3	1	3	3	1	3	3	3	2	3	3	1	3	3	3	3	3	3	3	3	3	3
9.101	117	9.101	3	1	1	3	3	3	3	3	1	1	3	3	1	3	1	1	3	3	3	3	3	3	3	3	1	3	1	3	3	1	3	3	3	2	3	3	1	3	3	3	3	3	3	3	3	3	3
9.103	292	9.103	3	1	1	3	3	3	3	3	1	1	3	3	1	3	1	1	3	3	3	3	3	3	3	3	1	3	1	3	3	1	3	3	3	2	3	3	1	1	3	3	3	3	3	3	3	3	3
9.105	298	9.105	3	1	1	3	3	3	3	3	1	1	3	3	1	3	1	3	3	3	3	3	3	3	3	3	1	3	1	3	3	1	3	3	3	2	3	3	1	1	3	3	3	3	3	3	3	3	3
9.106	172	9.106	3	1	1	3	3	3	3	3	1	1	3	3	1	3	1	3	3	3	3	3	3	3	3	3	1	3	1	3	3	1	3	3	3	2	3	3	1	1	3	3	3	3	3	3	3	3	3
9.107	6	9.107	3	1	1	3	3	3	3	3	1	1	3	3	1	3	1	3	3	3	3	3	3	3	3	3	1	3	1	3	3	1	3	3	3	1	3	3	1	1	3	3	3	3	3	3	3	3	3
9.113	291	9.113	3	1	1	3	3	3	3	3	1	1	3	3	1	3	1	3	3	3	3	3	3	3	3	3	1	3	1	3	3	1	3	3	3	1	3	3	1	1	3	3	3	3	3	3	3	3	3
9.114	2953	9.114	3	1	1	3	3	3	3	3	1	1	3	3	1	3	1	3	3	3	3	3	3	3	3	3	1	3	1	3	3	1	3	3	3	1	3	3	1	1	3	3	3	3	3	3	3	3	3
9.12	599	9.12	3	1	1	3	3	3	3	3	1	1	3	3	1	3	1	3	3	3	3	3	3	3	3	3	1	3	1	3	3	1	3	3	3	1	3	3	1	1	3	3	3	3	3	3	3	1	3
9.121	1922	9.121	3	1	1	3	3	3	3	3	1	1	3	3	1	3	1	3	3	3	3	3	3	3	3	3	1	3	1	3	3	1	3	3	3	2	3	3	1	1	3	3	3	3	3	3	3	1	3
9.123	7093	9.123	3	1	1	3	3	3	3	3	1	1	3	3	1	3	1	3	3	3	3	3	3	3	3	3	1	3	1	3	3	1	3	3	3	2	3	3	1	1	3	3	3	3	3	3	3	1	3
9.125	4741	9.125	3	1	1	3	3	3	3	3	1	1	3	3	1	3	1	3	3	3	3	3	3	3	3	3	1	3	1	3	3	1	3	3	3	2	3	3	1	1	3	3	3	3	1	3	3	1	3
9.126	337	9.126	3	1	1	3	3	3	3	3	1	1	3	3	1	3	1	3	3	3	3	3	3	3	3	3	1	3	1	3	3	1	3	3	3	2	3	3	1	1	3	3	3	3	1	3	3	1	3
9.128	189	9.128	3	1	1	3	3	3	3	3	1	1	3	3	1	3	1	3	3	3	3	3	3	3	3	3	1	3	1	3	3	1	3	3	3	2	3	3	1	1	3	3	3	3	1	3	3	1	3
9.129	905	9.129	3	1	1	3	3	3	3	3	1	1	3	3	1	3	1	3	3	3	3	3	3	3	3	3	1	3	1	3	3	1	3	3	3	2	3	3	1	1	3	3	3	3	1	3	3	1	3
9.131	11	9.131	3	1	1	3	3	3	3	3	1	1	3	3	1	3	1	3	3	3	3	3	3	3	3	3	1	3	1	3	1	1	3	3	3	2	3	3	1	1	3	3	3	3	1	3	3	1	3
9.135	1087	9.135	3	1	1	3	3	3	3	3	1	1	3	3	1	3	1	3	3	3	3	3	3	3	3	3	1	3	1	3	1	1	1	3	3	2	3	3	1	1	3	3	3	3	1	3	3	1	3
9.137	291	9.137	3	1	1	3	3	3	3	3	1	1	3	3	1	3	1	3	3	3	3	3	3	3	3	3	1	3	1	3	1	1	1	3	3	2	3	3	1	1	3	3	3	3	1	3	3	1	3
9.139	1732	9.139	3	1	1	3	3	3	3	3	1	1	3	3	1	3	1	3	3	3	3	3	3	3	3	3	1	3	1	3	1	1	1	3	3	2	3	3	1	1	3	3	3	3	1	3	3	1	3
9.141	1226	9.141	3	1	1	3	3	3	3	3	1	1	3	3	1	3	3	3	3	3	3	3	3	3	3	3	1	3	1	3	1	1	1	3	3	2	3	3	1	1	3	3	3	3	1	3	3	1	3
9.148	143	9.148	3	1	1	3	3	3	3	3	1	1	3	3	1	3	3	3	3	3	1	3	3	3	3	3	1	3	1	3	1	1	1	3	3	2	3	3	1	1	3	3	3	3	1	3	3	1	3
9.15	1746	9.15	3	1	1	3	3	3	3	3	1	1	3	3	1	3	3	3	3	3	1	3	3	3	3	3	1	3	1	3	1	1	1	3	3	2	3	3	1	1	3	3	3	3	1	3	3	1	3
9.174	501	9.174	3	3	1	1	3	3	2	3	1	1	3	3	1	3	3	3	3	3	1	3	3	3	1	3	1	3	3	3	1	3	1	3	3	2	3	3	1	3	3	3	3	3	3	3	3	1	3
9.176	300	9.176	3	3	1	1	3	3	2	3	1	1	3	3	1	3	3	3	3	3	1	3	3	3	1	3	1	3	3	3	1	3	1	3	3	2	3	3	1	3	3	3	3	3	3	3	3	1	3
9.178	728	9.178	3	3	1	1	3	3	2	3	1	1	3	3	1	3	3	3	3	3	1	3	3	3	1	3	1	3	3	3	1	3	1	3	3	2	3	3	1	3	3	3	3	3	3	3	3	1	3
9.184	1067	9.184	3	3	1	1	3	3	2	3	1	1	3	3	1	3	3	3	3	3	1	3	3	3	1	3	3	3	3	3	1	1	1	3	3	2	3	3	1	3	3	3	3	3	3	3	3	1	3
9.188	725	9.188	3	1	1	1	3	3	2	3	1	1	3	3	1	3	3	3	3	3	1	3	3	3	1	3	3	3	3	3	1	1	1	3	3	2	3	3	1	3	3	3	3	3	3	3	3	1	3
9.189	973	9.189	3	1	1	1	3	3	1	3	1	1	3	3	1	3	3	3	3	3	1	3	3	3	1	3	3	3	3	3	1	1	1	3	3	2	3	3	1	3	3	3	3	3	3	3	3	1	3
9.191	82	9.191	3	1	1	1	3	3	1	3	1	1	3	3	1	3	3	3	3	3	1	3	3	3	1	3	3	3	3	3	1	1	1	3	3	2	3	3	1	3	3	3	3	3	3	3	3	1	1
9.193	206	9.193	3	1	1	1	3	3	1	3	1	1	3	3	1	3	3	3	3	3	1	1	3	3	1	3	3	3	3	3	1	1	1	3	3	2	3	3	1	3	3	3	3	3	3	3	3	1	1
9.194	2595	9.194	3	1	1	1	3	3	1	3	1	1	3	3	1	3	3	3	3	3	1	1	3	3	1	3	3	3	3	3	1	1	1	3	3	2	3	3	1	3	3	3	3	3	3	3	3	1	1
9.202	426	9.202	3	3	3	1	3	3	1	3	1	1	3	3	1	3	3	3	3	3	1	1	3	3	1	3	3	3	3	3	1	3	1	3	3	2	3	3	1	3	3	3	3	3	3	3	3	1	1
9.208	127	9.208	3	3	3	1	3	3	1	3	1	1	3	3	1	3	3	3	3	3	1	1	3	3	1	3	3	3	3	3	1	3	1	3	3	2	3	3	1	3	3	1	3	1	3	3	3	1	1
9.21	552	9.21	3	3	3	1	3	3	1	3	1	1	3	3	1	3	3	3	3	3	1	1	3	3	3	3	3	3	3	3	1	3	1	3	3	2	3	3	1	3	3	1	3	1	3	3	3	1	1
9.213	21	9.213	3	3	3	1	3	3	1	3	1	1	3	3	1	3	3	3	3	3	1	1	3	3	3	3	3	3	3	3	1	3	1	3	3	2	3	3	1	3	3	1	3	1	3	1	3	1	1
9.215	357	9.215	3	3	3	1	3	3	1	3	1	1	3	3	1	3	3	3	3	3	1	1	3	3	1	3	3	3	3	3	1	3	1	3	3	2	3	3	1	3	3	1	3	1	3	1	3	1	1
9.217	547	9.217	3	3	3	1	3	3	1	3	1	1	3	3	1	3	3	3	3	3	1	1	3	3	1	3	3	3	3	3	1	3	1	3	1	2	3	3	1	3	3	1	3	1	3	1	3	1	1
9.232	5	9.232	3	3	3	1	3	3	1	3	1	1	3	3	3	3	3	3	3	3	1	1	3	1	1	3	3	3	1	3	1	3	1	3	1	2	3	3	1	3	3	1	3	1	3	1	3	1	1
9.237	337	9.237	3	3	3	2	3	3	1	3	1	1	3	3	3	3	3	3	3	3	1	1	3	1	1	3	3	3	1	3	1	3	1	3	1	2	3	3	1	3	3	1	3	1	3	1	3	1	1
9.239	3488	9.239	3	3	3	2	3	3	1	3	1	1	3	3	3	3	3	3	3	3	1	1	3	1	1	3	3	3	1	3	1	3	1	3	1	2	3	3	1	3	3	1	3	1	3	1	3	1	1
9.241	928	9.241	3	3	3	2	3	3	1	3	1	1	3	3	3	3	3	3	3	3	1	1	3	1	1	3	3	3	1	3	1	3	1	3	1	2	3	3	1	3	3	1	3	1	3	1	3	1	1
9.247	203	9.247	3	3	3	2	3	3	1	3	1	1	3	3	3	3	1	3	3	3	1	1	3	1	1	3	3	3	1	3	1	1	1	3	1	2	3	3	1	3	3	1	3	1	3	1	3	1	1
9.251	54	9.251	3	3	3	2	3	3	1	3	1	1	3	3	3	3	1	3	3	1	1	1	3	1	1	3	3	3	1	3	1	1	1	3	1	2	3	3	1	3	3	1	3	1	3	1	3	1	1
9.255	69	9.255	3	3	3	2	3	3	1	3	1	1	3	1	3	3	1	3	3	1	1	1	3	1	1	3	3	3	1	3	1	1	1	3	1	2	3	3	1	3	3	1	3	1	3	1	3	1	1
9.258	7	9.258	3	3	3	2	3	3	1	3	1	1	3	1	3	3	1	3	3	1	1	1	3	1	1	3	3	3	1	3	1	1	1	3	1	2	3	3	1	3	3	1	3	1	3	1	3	1	1
9.263	29	9.263	3	3	3	1	3	3	1	3	1	1	3	1	3	3	1	3	3	1	1	1	3	1	1	3	3	3	1	3	1	1	1	3	1	2	3	3	1	3	3	1	3	1	3	1	3	1	1
9.265	392	9.265	3	3	3	1	3	3	1	3	1	1	3	1	3	3	1	3	3	1	1	1	3	1	1	3	3	3	1	3	1	1	1	3	1	2	3	3	1	3	3	1	3	1	3	1	3	1	1
9.266	694	9.266	3	3	3	1	3	3	1	3	1	1	3	1	3	2	1	3	3	1	1	1	3	1	1	3	3	3	1	3	1	1	1	3	1	2	3	3	1	3	3	1	3	1	3	1	3	1	1
9.271	1115	9.271	3	3	3	1	3	3	1	3	1	1	3	1	3	2	1	1	3	1	1	1	3	1	1	3	3	3	1	3	1	1	1	3	1	2	3	3	1	3	3	1	3	1	3	1	3	1	1
9.277	524	9.277	3	3	3	1	3	3	1	3	1	1	3	1	3	2	1	1	3	1	1	1	3	1	1	3	3	1	1	3	1	1	1	3	1	2	3	3	1	3	3	1	3	1	3	1	3	1	1
9.279	5	9.279	3	3	3	1	3	3	1	3	1	1	3	1	3	2	1	1	1	1	1	1	3	1	1	3	3	1	1	3	1	1	1	3	1	2	3	3	1	3	3	1	3	1	3	1	3	1	1
9.291	309	9.291	3	1	3	1	3	3	1	3	1	1	3	1	3	2	1	1	1	1	1	1	3	1	1	3	3	1	1	3	1	1	1	3	1	2	3	3	1	1	3	1	3	3	3	1	3	1	1
9.292	2446	9.292	3	1	3	2	3	3	1	3	1	1	3	1	3	2	1	1	1	1	1	1	3	1	1	3	3	1	1	3	1	1	1	3	1	2	3	3	1	1	3	1	3	3	3	1	3	1	1
9.294	292	9.294	3	1	3	2	3	3	1	3	1	1	3	1	3	2	1	1	1	1	1	1	3	1	1	3	3	1	1	3	1	1	1	3	1	2	3	3	1	1	3	3	3	3	3	1	3	1	1
9.296	943	9.296	3	1	3	2	3	3	1	3	1	1	3	1	3	2	1	1	1	1	1	1	3	1	1	3	3	1	1	3	1	1	1	3	1	2	3	3	1	1	3	3	3	3	3	3	3	1	1
9.298	1062	9.298	3	1	3	2	3	3	1	3	1	1	3	1	3	2	1	1	1	1	1	1	3	1	1	3	3	1	1	3	1	1	1	3	1	2	3	3	1	1	3	3	3	3	3	3	3	1	1
9.3	687	9.3	3	1	3	2	3	3	1	3	1	1	3	1	3	2	1	1	1	1	1	1	3	1	1	3	3	1	1	3	1	1	1	3	1	2	3	3	1	1	3	3	3	3	3	3	3	1	1
9.303	74	9.303	3	1	3	2	3	3	1	3	1	1	3	1	3	1	1	1	1	1	1	1	3	1	1	3	3	1	1	3	1	1	1	3	1	2	3	3	1	1	3	3	3	3	3	3	3	1	1
9.307	249	9.307	3	1	3	2	3	3	1	3	1	1	1	1	3	1	1	1	1	1	1	1	3	1	1	3	3	1	1	3	1	1	1	3	1	2	3	3	1	1	3	3	3	3	3	3	3	1	1
9.309	1671	9.309	3	1	3	2	3	3	1	3	1	1	1	1	3	1	1	1	1	1	1	1	3	1	1	3	3	1	1	3	1	1	1	3	1	2	3	3	1	1	3	3	3	3	3	3	3	1	1
9.317	257	9.317	3	1	3	2	3	3	1	3	1	1	1	1	3	1	1	1	1	1	1	1	3	1	1	3	3	1	1	3	1	1	1	3	1	2	1	3	1	1	3	3	1	3	3	3	3	1	1
9.319	415	9.319	3	1	3	2	3	3	1	3	1	1	1	1	3	1	1	1	1	1	1	1	3	1	1	3	3	1	1	3	1	1	1	3	1	2	1	3	1	1	3	3	1	3	3	3	3	1	1
9.325	933	9.325	3	3	3	2	3	3	1	3	1	1	1	1	3	1	1	1	3	1	1	1	3	1	1	3	3	1	1	3	1	1	1	3	1	2	1	3	1	1	3	3	3	3	3	3	3	1	1
9.326	29	9.326	3	3	3	2	3	3	1	3	1	1	1	1	3	1	1	1	3	1	1	1	3	1	1	3	3	1	1	3	1	1	1	3	1	2	1	3	1	1	3	3	3	3	3	3	3	1	1
9.338	20	9.338	3	3	3	2	3	3	1	3	1	1	1	1	3	1	1	1	3	1	1	1	3	1	1	3	3	1	1	3	1	1	1	3	1	2	1	3	1	3	3	3	3	3	3	3	3	1	1
9.341	298	9.341	3	3	3	2	3	3	1	3	1	1	1	1	3	1	1	1	3	1	1	1	3	1	1	3	3	1	1	3	1	1	1	1	1	2	1	3	1	3	3	3	3	3	3	3	3	1	1
9.362	12	9.362	3	3	3	2	3	3	1	1	1	1	1	1	3	1	1	1	1	1	1	1	3	1	1	3	3	1	1	3	1	1	1	1	1	2	1	3	1	3	3	3	3	3	3	1	1	1	1
9.363	421	9.363	3	3	3	2	3	3	1	1	1	1	1	1	3	1	2	1	1	1	1	1	3	1	1	3	3	1	1	3	1	1	1	1	1	2	1	3	1	3	3	3	3	3	3	1	1	1	1
9.999			0	0	0	0	0	0	0	0	0	0	0	0	0	0	0	0	0	0	0	0	0	0	0	0	0	0	0	0	0	0	0	0	0	0	0	0	0	0	0	0	0	0	0	0	0	0	0
10	23	10	3	1	3	3	1	1	3	3	3	1	2	3	1	3	3	3	3	3	1	3	1	3	1	3	1	1	3	2	1	1	1	3	3	3	3	1	1	1	1	3	1	1	3	3	3	3	3
10.002	1203	10.002	3	1	3	3	1	1	3	3	3	1	2	3	1	3	3	3	3	3	1	3	1	3	1	3	1	1	3	2	1	1	1	3	3	3	3	1	1	1	1	3	1	1	3	3	3	3	3
10.005	71	10.005	3	1	3	3	1	1	3	3	3	1	2	3	1	3	3	3	3	3	1	3	1	3	1	3	1	1	3	2	2	1	1	3	3	3	3	1	1	1	1	2	1	1	3	3	3	3	3
10.009	2563	10.009	3	1	3	3	1	1	3	3	3	1	2	3	1	3	3	1	3	3	1	3	1	3	1	3	1	1	3	2	2	1	1	3	3	3	3	1	1	1	1	2	1	1	3	3	3	3	3
10.011	843	10.011	3	1	3	3	1	1	3	3	3	1	2	3	1	3	3	1	3	3	3	3	1	3	1	3	1	1	3	2	2	1	1	3	3	3	3	1	1	1	1	2	1	1	3	3	3	3	3
10.013	276	10.013	3	1	3	3	1	1	3	3	3	1	2	3	1	3	3	1	3	3	3	3	1	3	1	3	1	1	3	2	2	1	1	3	2	3	3	1	1	1	1	1	1	1	3	3	3	3	3
10.017	41	10.017	3	1	3	3	1	1	3	3	3	1	2	3	3	3	3	1	3	3	3	3	1	3	1	3	1	1	3	2	2	1	1	3	2	3	3	1	1	1	3	1	1	1	3	3	3	3	3
10.021	969	10.021	3	1	3	3	1	1	3	3	3	1	2	3	3	3	3	1	3	3	3	3	1	3	1	3	1	1	3	2	2	1	1	3	2	3	3	1	1	1	3	1	1	1	3	3	3	3	3
10.023	317	10.023	3	1	3	3	1	1	3	3	3	1	2	3	3	3	3	1	3	3	3	3	1	3	1	3	1	1	3	2	2	1	1	3	2	3	3	1	1	1	3	1	1	1	3	3	3	3	3
10.027	178	10.027	3	1	3	3	1	1	3	3	3	1	2	3	3	3	3	1	3	1	3	3	1	3	1	3	1	1	3	2	2	1	1	3	2	3	3	1	1	1	3	1	1	1	3	3	3	3	3
10.028	591	10.028	3	1	3	3	1	1	3	3	3	1	2	3	3	3	3	1	3	1	3	3	1	3	1	3	1	1	3	2	2	1	1	3	3	3	3	1	1	1	3	1	1	1	3	3	3	3	3
10.029	156	10.029	3	1	3	3	1	1	3	3	3	1	2	3	3	3	3	1	3	1	3	3	1	3	1	3	1	1	3	2	1	1	1	3	3	3	3	1	1	1	3	1	1	1	3	3	3	3	3
10.035	165	10.035	3	1	3	3	1	1	3	3	3	1	2	3	3	3	3	1	3	1	3	3	1	3	1	3	1	1	3	3	1	1	1	3	3	3	3	1	1	1	3	1	1	1	3	3	3	3	3
10.036	38	10.036	3	1	3	3	1	1	3	3	3	1	2	3	3	3	3	1	3	1	3	3	1	3	1	3	1	1	3	3	1	1	1	3	3	3	3	1	1	1	3	1	1	1	3	3	3	3	3
10.045	123	10.045	3	1	3	3	1	1	3	3	3	1	2	3	3	3	3	1	1	1	3	3	1	3	1	3	1	1	3	3	3	1	1	3	3	3	3	1	1	1	3	1	1	1	3	3	3	3	3
10.05	80	10.05	3	1	3	3	1	1	1	3	3	1	2	3	3	3	1	1	1	1	3	3	1	3	1	3	1	1	3	3	3	1	1	3	3	3	3	1	1	1	3	1	1	1	3	3	3	3	3
10.051	34	10.051	3	1	3	3	1	1	1	3	3	1	2	3	3	3	1	1	1	1	3	3	1	3	1	3	1	1	3	3	3	1	1	3	3	3	3	1	1	1	3	1	1	1	3	3	3	3	3
10.053	442	10.053	3	1	3	3	1	1	1	3	3	1	2	3	3	3	1	1	1	1	3	3	1	3	1	3	1	1	3	3	3	1	1	3	3	3	3	1	1	1	3	1	1	1	3	3	3	3	3
10.054	32	10.054	3	1	3	3	1	1	1	3	3	1	2	3	3	3	1	1	1	1	3	3	1	3	1	3	1	1	3	3	3	1	1	3	3	3	3	1	1	1	3	1	1	1	3	3	3	3	3
10.058	375	10.058	3	1	3	3	1	1	1	3	3	1	2	3	3	3	1	1	1	1	3	3	1	3	1	3	1	1	3	3	3	3	1	3	3	3	3	1	1	1	3	1	1	1	3	3	3	3	3
10.062	5	10.062	3	1	3	3	1	1	1	3	3	1	2	3	3	3	1	1	1	1	1	3	1	3	1	3	1	1	3	3	3	1	1	3	3	3	3	1	1	1	3	1	1	1	3	3	3	3	3
10.067	58	10.067	3	1	3	1	1	1	1	3	3	1	2	3	3	3	1	1	1	1	1	3	1	3	1	3	1	1	3	3	3	1	1	3	3	3	3	1	1	1	3	1	1	1	3	3	3	3	3
10.073	773	10.073	3	1	3	1	1	1	1	3	3	1	2	3	3	3	1	1	1	1	1	3	1	1	1	3	1	1	3	3	3	1	1	3	3	3	3	1	1	3	3	1	1	1	3	3	3	3	3
10.077	2447	10.077	3	1	3	1	1	1	1	3	3	1	2	3	3	3	1	1	1	1	1	3	1	1	1	3	1	1	3	3	3	1	1	3	3	3	3	1	1	3	3	3	1	1	3	3	3	3	3
10.079	517	10.079	3	1	3	1	1	1	1	3	3	1	2	3	3	3	1	1	1	1	1	3	1	1	1	3	1	1	3	3	3	1	1	3	3	3	3	1	1	3	3	3	1	1	3	3	3	3	3
10.08	92	10.08	3	1	3	1	1	1	1	3	3	1	1	3	3	3	1	1	1	1	1	3	1	1	1	3	1	1	3	3	3	1	1	3	3	3	3	1	1	3	3	3	1	1	3	3	3	3	3
10.081	241	10.081	3	1	3	1	1	1	1	3	3	1	1	3	3	3	1	1	1	1	1	3	1	1	1	3	1	1	3	3	3	1	1	3	3	3	3	1	1	3	3	3	1	1	3	3	3	3	3
10.087	375	10.087	3	1	3	1	1	1	1	3	3	1	1	3	3	3	1	1	1	1	1	3	1	1	1	3	1	1	3	3	3	1	1	1	3	3	3	1	1	3	3	3	1	1	3	3	3	3	1
10.088	798	10.088	3	1	3	1	1	1	1	3	3	1	1	3	3	3	1	1	1	1	1	3	1	1	1	3	1	1	2	3	3	1	1	1	3	3	3	1	1	3	3	3	1	1	3	3	3	3	1
10.092	2146	10.092	3	1	3	1	1	1	1	1	3	1	1	3	3	3	1	1	1	1	3	3	1	1	1	3	1	1	2	3	3	1	1	1	3	3	3	1	1	3	3	3	1	1	3	3	3	3	1
10.093	239	10.093	3	1	3	1	1	1	1	1	3	1	1	3	3	3	1	1	1	1	3	3	1	1	1	3	1	1	2	3	3	1	1	1	3	3	3	1	1	3	3	3	1	1	3	3	3	3	1
10.099	822	10.099	3	1	3	1	1	1	1	1	3	1	1	3	3	3	1	1	1	1	3	3	1	1	1	3	1	1	2	3	3	1	1	1	3	3	3	1	1	3	3	3	1	1	1	3	3	1	1
10.104	30	10.104	3	1	3	1	1	1	1	1	3	1	1	3	3	3	1	1	1	1	3	3	1	1	1	3	1	1	2	3	3	1	1	1	3	3	3	1	1	3	3	3	1	1	1	3	3	1	1
10.106	5089	10.106	3	1	3	1	1	1	1	1	3	1	1	3	3	3	1	1	1	1	3	3	1	1	1	3	1	1	2	3	3	1	3	1	3	3	3	1	1	3	3	3	1	1	1	3	3	1	1
10.108	2036	10.108	3	1	3	1	1	3	1	1	3	1	1	3	3	3	1	1	1	1	3	3	1	1	1	3	1	1	2	3	3	1	3	1	3	3	3	1	1	3	3	3	1	1	1	3	3	1	1
10.109	3265	10.109	3	1	3	1	1	3	1	1	3	1	1	3	3	3	1	1	1	1	3	3	1	1	1	3	1	1	2	3	3	1	3	1	3	3	3	1	1	3	3	3	1	1	1	3	3	1	1
10.111	894	10.111	3	1	3	1	1	3	1	1	3	1	1	3	3	3	1	1	1	1	3	3	1	1	1	3	1	1	2	3	3	1	3	1	3	3	3	1	1	3	3	3	1	1	1	3	3	1	1
10.112	320	10.112	3	1	3	1	1	3	1	1	3	1	1	3	3	3	1	1	1	1	3	3	1	1	1	3	1	1	2	3	3	1	3	1	3	3	3	1	1	3	3	3	1	2	1	3	3	1	1
10.114	395	10.114	3	1	3	1	1	3	1	1	3	1	1	3	3	3	1	1	1	1	3	3	1	1	1	3	1	1	2	3	3	1	3	1	3	3	3	1	1	3	3	3	1	2	1	3	3	1	3
10.116	20	10.116	3	1	3	1	1	3	1	1	3	1	1	3	3	3	1	1	1	1	3	3	1	1	1	3	1	1	2	3	3	1	3	1	3	3	3	1	1	3	3	3	1	2	1	3	3	1	3
10.119	5	10.119	3	1	3	1	1	3	1	1	3	1	1	3	3	3	1	1	1	1	3	3	1	1	1	3	3	1	2	3	3	1	3	1	3	3	3	1	1	3	3	3	1	2	1	3	3	1	3
10.123	571	10.123	3	3	3	1	1	3	1	1	3	1	1	3	3	3	3	1	1	1	3	3	1	1	1	3	3	1	2	3	3	1	3	1	3	3	3	1	1	3	3	3	1	2	1	3	3	1	3
10.125	1842	10.125	3	3	3	1	1	3	1	1	3	1	1	3	3	3	3	1	1	1	3	3	1	1	1	3	3	1	2	3	3	1	3	1	1	3	3	1	1	3	3	3	1	2	1	3	3	1	3
10.126	333	10.126	3	2	3	1	1	3	1	1	3	1	1	3	3	3	3	1	1	1	3	3	1	1	1	3	3	1	2	3	3	1	3	1	1	3	3	1	1	3	3	3	1	2	1	3	3	1	3
10.128	207	10.128	3	2	3	1	1	3	1	1	3	1	1	3	3	3	3	1	1	1	3	3	1	1	1	3	3	1	2	3	3	1	3	1	1	3	3	1	1	3	3	3	1	2	1	3	3	1	3
10.13	1561	10.13	3	2	3	1	1	3	1	1	3	1	1	3	3	3	3	1	1	1	3	3	1	1	1	3	3	1	2	3	3	1	3	1	1	3	3	1	1	3	3	3	1	2	1	3	1	1	3
10.132	880	10.132	3	2	3	1	1	3	1	1	3	1	1	3	3	3	3	1	1	1	3	3	1	1	1	3	3	1	2	3	3	1	3	1	1	1	3	1	1	3	3	3	1	2	1	3	1	1	3
10.133	333	10.133	3	2	3	1	1	3	1	1	3	1	1	3	3	3	3	1	1	1	3	3	1	1	1	3	3	1	2	3	3	1	3	1	1	1	3	1	1	3	3	3	1	2	1	3	1	1	3
10.135	1568	10.135	3	2	3	1	1	3	1	1	3	1	1	3	3	3	3	1	1	1	3	3	1	1	1	3	3	1	2	3	3	1	3	1	1	1	3	1	1	3	3	3	1	2	1	3	1	1	3
10.138	381	10.138	3	2	3	1	1	3	1	1	3	1	1	3	3	3	3	1	1	1	3	3	1	1	1	3	3	1	2	3	3	1	3	1	1	1	3	1	1	3	3	3	1	2	1	3	1	1	1
10.14	130	10.14	3	2	3	1	1	3	1	1	3	1	1	3	3	3	3	1	1	1	3	1	1	1	1	3	3	1	2	3	3	1	3	1	1	1	3	1	1	3	3	3	1	2	1	3	1	1	1
10.149	66	10.149	3	3	3	1	1	3	1	1	3	1	3	3	3	3	3	1	1	1	3	1	1	1	1	3	1	1	2	3	3	1	3	1	1	1	3	1	1	3	3	3	1	2	1	3	1	1	1
10.15	32	10.15	3	3	3	1	1	3	1	1	3	1	3	3	3	3	3	1	1	1	3	1	1	1	1	3	1	1	2	3	3	1	3	1	1	1	3	1	1	3	3	3	1	2	1	3	1	1	1
10.152	908	10.152	3	3	3	1	1	3	1	1	3	1	3	3	3	3	3	1	1	1	3	1	1	1	1	3	1	1	2	3	3	1	3	1	1	1	3	1	1	3	3	3	1	2	1	3	1	1	1
10.154	1498	10.154	3	3	3	1	1	3	1	1	3	1	3	3	3	3	3	1	1	1	3	1	1	1	1	3	1	1	2	3	3	1	3	1	1	1	3	1	1	3	3	3	1	2	1	3	3	1	1
10.156	2651	10.156	3	3	3	1	1	3	1	1	3	1	3	3	3	3	3	1	1	1	3	1	1	1	1	3	1	1	2	3	3	1	3	1	1	1	3	1	1	3	3	3	1	2	1	3	3	1	1
10.157	484	10.157	3	3	3	1	1	3	1	1	3	1	3	3	3	3	3	1	1	1	3	1	1	1	1	3	1	1	2	3	3	1	3	1	1	1	3	1	1	3	3	3	1	3	1	3	3	1	1
10.163	6778	10.163	3	3	3	1	1	3	1	1	3	1	3	3	3	3	3	1	1	3	3	1	1	1	1	3	1	1	2	3	3	1	3	1	1	1	3	1	1	3	3	3	1	3	1	3	3	1	1
10.164	11	10.164	3	3	3	1	1	3	1	1	3	1	3	3	3	3	3	1	1	3	3	1	1	1	1	3	1	1	3	3	3	1	3	1	1	1	3	1	1	3	3	3	1	3	1	3	3	1	1
10.166		10.166	3	3	3	1	1	3	1	1	3	1	1	3	3	3	3	1	1	3	3	1	1	1	1	3	1	1	3	3	3	1	3	1	1	1	3	1	1	3	3	3	1	3	1	3	3	1	1
10.169	37	10.169	3	2	3	1	1	3	1	1	3	1	1	3	3	3	3	1	1	3	3	1	1	1	1	3	1	1	3	3	3	1	3	1	1	1	3	1	1	3	3	3	1	3	1	3	3	1	1
10.171	36	10.171	3	2	3	1	1	3	1	1	3	1	1	3	3	3	3	1	1	3	3	1	1	1	1	3	1	1	3	3	3	1	3	1	1	1	3	1	1	3	3	3	1	3	1	3	3	1	1
10.172	17	10.172	3	2	3	1	1	3	1	1	3	1	1	3	3	3	3	1	1	3	3	1	1	1	1	3	1	1	3	3	3	1	3	1	1	1	3	1	1	3	3	3	1	3	1	3	3	1	1
10.176	1098	10.176	3	2	3	1	1	3	1	1	3	3	1	3	3	3	1	1	1	3	3	1	1	1	1	3	1	1	3	3	3	1	3	1	1	1	3	1	1	3	3	3	1	3	1	3	3	1	1
10.178	4722	10.178	3	2	3	1	1	3	1	1	3	3	1	3	1	3	1	1	1	3	3	1	1	1	1	3	1	1	3	3	3	1	3	1	1	1	3	1	1	3	3	3	1	3	1	3	3	1	1
10.18	3042	10.18	3	2	3	1	1	3	1	1	3	3	1	3	1	3	1	1	1	3	3	1	1	1	1	3	1	1	3	3	3	1	3	1	1	1	3	1	1	3	3	3	1	3	1	3	3	1	1
10.182	9698	10.182	3	2	3	1	1	3	1	1	3	3	1	3	1	3	1	1	1	3	3	1	1	1	1	3	1	1	3	3	3	1	3	1	1	1	3	1	1	3	3	3	1	3	1	3	3	1	1
10.184	29652	10.184	3	2	3	1	1	3	1	1	3	3	1	3	1	3	1	1	1	3	3	1	1	1	1	3	1	1	3	3	3	1	3	1	1	1	3	1	1	3	3	3	1	3	1	3	3	1	1
10.185	486	10.185	3	1	3	1	1	3	1	1	3	3	1	3	1	3	1	1	1	3	3	1	1	1	1	3	1	1	3	3	3	1	3	1	1	1	3	1	1	3	3	3	1	3	1	3	3	1	1
10.187	17	10.187	3	1	3	1	1	3	1	1	3	3	1	3	1	3	1	1	1	3	3	1	1	1	1	3	1	1	3	3	3	1	3	1	1	1	3	1	1	3	3	3	1	3	1	3	3	1	1
10.212	12	10.212	3	1	1	1	1	1	1	1	3	3	1	3	1	3	1	1	1	1	3	1	1	1	1	3	1	1	3	3	3	1	3	1	1	1	3	1	1	1	3	1	1	3	1	3	3	3	1
10.214	1783	10.214	3	1	1	1	1	1	1	1	3	3	1	3	1	3	1	1	1	1	3	1	1	1	1	3	1	1	3	3	3	1	3	1	1	1	3	1	1	1	3	1	1	3	1	3	3	3	1
10.216	1371	10.216	3	1	1	1	1	1	1	1	3	3	1	3	1	3	1	1	1	1	3	1	1	1	1	3	1	1	3	3	3	1	3	1	1	1	1	1	1	1	3	1	1	3	1	3	3	3	1
10.217	83	10.217	3	1	1	1	1	1	1	1	3	3	1	3	1	3	1	1	1	1	3	1	1	1	1	3	1	1	3	3	3	1	3	1	1	1	1	1	1	1	3	1	1	3	1	3	3	3	1
10.22	17	10.22	3	1	1	1	1	1	1	1	3	3	1	3	1	3	1	1	1	1	3	1	1	1	1	3	1	1	3	3	3	1	3	1	1	1	1	1	1	1	3	1	1	3	1	1	3	3	1
10.226	611	10.226	3	1	1	1	1	1	1	1	3	3	1	3	1	3	1	1	1	1	3	1	1	1	1	3	1	1	3	3	3	1	3	1	1	1	1	1	1	1	3	1	1	3	1	1	3	3	1
10.23	22	10.23	1	1	1	1	1	1	1	1	3	3	1	3	1	3	1	1	1	1	3	1	1	1	1	3	3	1	3	3	3	1	3	1	1	1	1	1	1	1	3	1	1	3	1	1	3	3	1
10.24	26	10.24	1	1	1	1	1	1	3	1	3	3	1	3	1	3	1	1	3	1	3	1	1	1	1	3	3	1	3	3	3	1	3	1	1	1	1	1	1	1	3	1	1	3	1	1	3	3	1
10.241	681	10.241	1	1	1	1	1	1	3	1	3	3	1	3	1	3	1	1	3	1	3	1	1	1	1	3	3	1	3	3	3	1	3	1	1	1	1	1	1	1	3	1	1	3	1	1	3	3	1
10.243	3983	10.243	1	1	1	1	1	1	3	1	3	3	1	3	1	3	1	1	3	1	3	1	1	1	1	3	3	1	3	3	3	1	3	1	1	1	1	3	1	1	3	1	1	3	1	1	3	3	1
10.244	1442	10.244	1	1	1	1	1	1	3	1	3	3	1	3	1	3	1	1	3	1	3	1	1	1	1	3	3	1	3	3	3	1	3	1	1	1	1	3	1	1	3	1	1	3	1	1	3	3	1
10.245	263	10.245	1	1	1	1	1	1	3	1	3	3	1	3	1	3	1	1	3	1	3	1	1	1	1	3	3	1	3	3	3	1	3	1	1	1	1	3	1	1	3	1	1	3	1	1	3	3	1
10.249	159	10.249	1	1	1	1	1	1	1	1	3	3	1	3	1	3	1	1	3	1	3	1	1	1	1	3	3	1	3	3	3	1	3	1	1	1	1	3	1	1	3	1	1	3	1	1	2	3	1
10.251	186	10.251	1	1	1	1	1	1	1	1	3	3	1	3	1	3	1	1	3	1	3	1	1	1	1	3	3	1	3	3	3	1	3	1	1	1	1	3	1	1	3	1	1	3	1	1	2	3	1
10.256		10.256	3	1	1	1	1	1	1	1	3	3	1	3	1	3	1	1	3	1	3	1	1	1	1	3	3	1	3	3	3	1	3	1	1	1	1	3	1	1	3	1	1	3	1	1	2	3	1
10.257	1370	10.257	3	1	1	1	1	1	1	1	3	3	1	3	1	3	1	1	3	1	3	1	1	1	1	3	3	1	3	3	3	1	3	1	1	1	1	3	1	1	3	1	1	3	1	1	3	3	1
10.258	998	10.258	3	1	1	1	1	1	1	1	3	3	1	3	1	3	1	1	3	1	3	1	1	1	1	3	3	1	3	3	3	1	3	1	1	1	1	3	1	1	3	1	1	3	1	1	3	3	1
10.262	13	10.262	3	1	1	1	1	1	1	1	3	3	1	3	1	3	1	1	3	1	3	1	1	1	1	3	3	1	3	3	3	1	3	1	1	1	1	3	3	1	3	1	1	3	1	1	3	3	1
10.264	5	10.264	3	1	1	1	1	1	1	1	3	3	1	3	1	3	1	1	3	1	3	1	1	1	3	3	3	1	3	3	3	1	3	1	1	1	1	3	3	1	3	1	1	3	1	1	3	3	1
10.266	194	10.266	3	1	1	1	1	1	1	1	3	3	1	3	1	3	1	1	3	1	3	1	1	1	3	3	3	1	3	3	3	1	3	1	1	1	1	3	3	1	3	1	1	3	1	1	3	3	1
10.267	134	10.267	3	1	2	1	1	1	1	1	3	3	1	3	1	3	1	1	3	1	3	1	1	1	3	3	3	1	3	3	3	1	3	1	1	1	1	3	3	1	3	1	1	3	1	1	3	3	1
10.271	176	10.271	3	1	2	1	1	1	1	1	3	3	1	3	1	3	1	1	3	1	3	1	1	1	3	3	3	1	3	3	1	1	3	1	1	1	1	3	3	1	3	1	1	3	1	1	3	3	1
10.272	745	10.272	3	1	2	1	1	1	1	1	3	3	1	3	1	3	1	1	3	1	3	1	1	1	3	3	3	1	3	3	2	1	3	1	1	1	1	3	3	1	3	1	1	3	1	1	3	3	1
10.274	1574	10.274	3	1	2	1	1	1	1	1	3	3	1	3	2	3	1	1	3	1	3	1	1	1	3	3	3	1	3	3	2	1	3	1	1	1	1	3	3	1	3	1	1	3	1	1	3	3	1
10.276	704	10.276	3	1	2	1	1	1	1	1	3	3	1	3	2	3	1	1	3	1	3	1	1	1	3	3	3	1	1	3	2	1	3	1	1	1	1	3	3	1	3	1	1	3	1	1	3	3	1
10.278	137	10.278	3	1	2	1	1	1	1	1	3	3	1	3	2	3	1	1	3	1	3	1	1	1	3	3	3	1	1	3	2	1	3	1	1	1	1	3	3	1	3	1	1	3	1	1	3	3	1
10.28	1205	10.28	3	1	2	1	1	1	1	1	3	3	1	3	2	3	1	1	3	1	3	1	1	1	3	3	3	1	1	3	2	1	3	1	1	1	1	3	3	1	3	1	1	3	1	1	3	1	1
10.287	990	10.287	3	1	3	1	1	1	1	1	3	3	1	3	2	3	1	1	3	1	3	1	1	1	3	3	3	1	1	3	2	1	3	1	1	1	1	3	3	1	3	1	1	3	1	1	3	1	1
10.289	495	10.289	3	1	3	1	1	1	1	1	3	3	1	3	2	3	1	1	3	1	3	1	1	1	3	3	3	1	1	3	2	1	3	1	1	1	1	3	3	3	3	1	1	3	1	1	3	1	1
10.291	2947	10.291	3	1	3	1	1	1	1	3	3	3	1	3	2	3	1	1	3	1	3	1	1	1	3	3	3	1	1	3	2	1	3	1	1	1	1	3	3	3	3	1	1	3	1	1	3	1	1
10.292	18	10.292	3	1	3	1	1	1	1	3	3	3	1	3	2	3	1	1	3	1	3	1	1	1	3	3	3	1	1	3	3	1	3	1	1	1	1	3	3	3	3	1	1	3	1	1	3	1	1
10.296	108	10.296	3	1	3	1	1	1	1	3	3	3	1	3	2	3	1	1	3	1	3	1	1	1	3	3	3	1	1	3	3	1	3	1	1	1	1	3	3	3	3	1	1	1	1	1	3	1	1
10.297	614	10.297	3	1	3	1	1	1	1	3	3	3	1	3	2	3	1	1	3	1	3	1	1	1	3	3	3	1	1	3	3	1	3	1	1	1	1	3	3	3	3	1	1	1	1	1	3	1	1
10.304	1117	10.304	3	1	1	1	1	1	1	3	3	3	1	3	3	3	1	1	3	1	3	1	1	1	3	3	1	1	1	3	3	1	3	1	1	1	1	3	3	3	3	1	1	1	1	1	3	1	1
10.306	1579	10.306	3	1	1	1	1	1	1	3	3	3	1	3	3	3	1	1	3	1	3	1	1	1	3	3	1	1	1	3	3	1	3	1	1	1	1	3	3	3	3	1	1	1	1	1	3	1	1
10.308	259	10.308	3	1	1	1	1	1	1	3	3	3	1	3	3	3	1	1	3	1	3	1	1	1	3	3	1	1	1	3	3	1	3	1	1	1	1	3	3	3	3	1	1	1	1	1	3	1	1
10.309	534	10.309	3	1	1	1	1	1	1	3	3	3	1	3	3	3	1	1	3	1	3	1	1	1	3	3	1	1	1	3	3	1	3	1	1	1	1	3	2	3	3	1	1	1	1	1	3	1	1
10.311	320	10.311	3	1	1	1	1	1	1	3	3	3	1	3	3	3	1	1	3	1	3	1	1	1	3	3	1	1	1	3	3	1	3	1	1	1	1	3	2	3	3	1	1	1	1	1	3	1	1
10.312	717	10.312	3	1	1	1	1	1	1	3	3	3	1	3	3	3	1	1	3	1	3	1	1	1	3	3	1	1	1	3	3	1	3	1	1	1	1	3	2	3	3	1	1	1	1	1	3	1	1
10.314	239	10.314	3	1	1	1	1	1	1	3	3	3	1	3	3	3	1	1	3	1	3	1	1	1	3	3	1	1	1	3	3	1	3	1	1	1	1	3	2	3	3	1	1	1	1	1	3	1	1
10.316	453	10.316	3	1	1	1	1	1	1	3	3	3	1	3	3	3	1	1	3	1	3	1	1	1	3	3	1	1	1	3	3	1	3	1	1	1	1	3	2	3	3	1	1	1	1	1	3	1	1
10.317	34	10.317	3	1	1	1	1	1	1	3	3	3	1	3	3	3	1	1	3	1	3	1	1	1	3	3	1	1	1	3	3	1	3	1	1	1	1	3	2	3	3	1	1	1	1	1	3	1	1
10.319	452	10.319	3	1	1	1	1	1	1	3	3	3	1	3	3	3	1	1	3	1	3	1	1	1	3	3	1	1	1	3	3	1	3	1	1	1	1	3	2	3	3	1	1	1	1	1	3	1	1
10.32	1797	10.32	3	1	1	1	1	1	1	3	3	3	1	3	3	3	1	1	3	1	3	1	1	1	3	3	1	1	1	3	3	1	3	1	1	1	1	3	2	3	3	1	1	1	1	1	3	1	1
10.322	485	10.322	3	1	1	1	1	1	1	3	3	3	1	3	3	3	1	1	3	1	3	1	1	1	3	3	1	1	1	3	3	1	3	1	3	1	1	3	2	3	3	1	1	1	1	1	3	1	1
10.324	387	10.324	3	1	1	1	1	1	1	3	3	3	1	3	1	3	1	1	3	1	3	1	1	1	3	3	1	1	1	3	3	1	3	1	3	1	1	3	2	3	3	1	1	1	1	1	3	1	1
10.326	2265	10.326	3	1	1	1	1	1	1	3	3	3	1	3	1	3	1	1	3	1	3	1	1	1	3	3	1	1	1	3	3	1	3	1	3	1	1	3	2	3	3	1	1	1	1	1	3	1	1
10.327	74	10.327	3	1	1	1	1	1	1	3	3	3	1	3	1	3	1	1	3	1	3	1	1	1	3	3	1	1	1	3	3	1	3	1	3	1	1	3	2	3	3	1	1	1	1	1	3	1	1
10.328	1606	10.328	3	1	1	1	1	1	1	3	3	3	1	3	1	3	1	1	3	1	3	1	1	1	3	3	1	1	1	3	3	1	3	1	3	1	1	3	2	3	3	1	1	1	1	1	3	1	1
10.33	240	10.33	3	1	1	1	1	1	1	3	3	3	1	3	1	3	1	1	3	1	3	1	1	1	3	3	1	1	1	3	3	1	3	1	3	1	1	3	2	3	3	1	1	1	1	1	3	1	1
10.332	1711	10.332	3	1	1	1	1	1	1	3	3	3	1	3	1	3	1	1	3	1	3	1	1	1	3	3	1	1	1	3	3	1	3	1	3	1	1	3	2	3	3	1	1	1	1	1	3	1	1
10.336	1976	10.336	3	1	1	1	1	1	1	3	3	3	1	3	1	3	1	1	3	1	3	3	1	1	3	3	1	1	1	3	3	1	3	1	3	1	1	3	2	3	3	1	1	1	1	1	3	1	1
10.337	739	10.337	3	1	1	1	1	1	1	3	3	3	1	3	1	3	1	1	3	1	3	3	1	1	3	3	1	1	1	3	3	1	3	1	3	1	1	3	2	3	3	1	1	1	1	1	3	1	1
10.338	1673	10.338	3	1	1	1	1	1	1	3	3	3	1	3	1	3	1	1	3	1	3	3	1	1	3	3	1	1	1	3	3	1	3	1	3	1	1	3	1	3	3	1	1	1	1	1	3	1	1
10.999			0	0	0	0	0	0	0	0	0	0	0	0	0	0	0	0	0	0	0	0	0	0	0	0	0	0	0	0	0	0	0	0	0	0	0	0	0	0	0	0	0	0	0	0	0	0	0
11	5	11	3	3	1	3	3	3	2	1	1	3	1	1	1	3	1	1	3	1	1	3	1	1	3	3	3	3	1	3	3	3	1	3	1	1	3	1	1	3	3	3	3	3	1	1	1	3	1
11.002	134	11.002	3	3	1	3	3	3	2	1	1	3	1	1	1	3	1	3	3	1	1	3	1	1	3	3	3	3	1	3	3	3	1	3	1	1	3	1	1	3	3	3	3	3	1	1	1	3	1
11.004	405	11.004	3	3	1	3	3	3	2	1	1	3	1	1	1	3	1	3	3	1	1	3	1	1	3	3	3	3	1	3	3	3	1	3	1	1	3	1	1	3	3	3	3	3	1	1	1	3	1
11.007	1213	11.007	3	3	1	3	3	3	1	1	1	3	1	1	1	3	1	3	3	1	1	3	1	1	3	3	3	3	1	3	3	3	1	3	1	1	3	1	1	3	3	3	3	3	1	1	1	3	1
11.011	94	11.011	3	3	1	3	3	3	1	1	1	3	1	1	1	3	1	3	3	1	1	3	1	1	3	3	3	3	1	3	3	3	1	3	1	1	3	1	1	3	3	3	3	3	1	1	1	3	1
11.013	488	11.013	3	3	1	3	3	3	1	1	1	3	1	1	1	3	1	3	3	1	1	3	1	1	3	3	3	3	1	3	3	3	1	3	1	1	3	1	1	3	3	3	3	3	1	1	1	3	1
11.015	359	11.015	3	3	1	3	3	3	1	1	1	3	1	1	1	3	1	3	3	1	1	3	1	1	3	3	3	3	1	3	3	3	1	3	1	1	3	1	1	3	3	3	3	3	1	1	1	3	1
11.019	33	11.019	3	3	1	3	3	3	1	1	1	3	1	1	1	3	3	3	3	1	1	3	1	1	3	3	3	3	1	3	3	3	1	3	1	1	3	1	1	3	3	3	3	3	1	1	1	3	1
11.021	490	11.021	3	3	1	3	3	3	1	1	1	3	1	1	1	3	3	3	3	1	1	3	1	1	3	3	3	3	1	3	3	3	1	3	3	1	3	1	1	3	3	3	3	3	1	1	1	3	1
11.025	424	11.025	3	3	1	3	3	3	1	1	1	3	1	1	1	3	3	3	3	1	1	3	1	1	3	1	3	3	1	3	3	3	1	3	3	1	3	1	1	3	3	3	3	3	1	1	1	3	1
11.026	69	11.026	3	3	1	3	3	3	1	1	1	3	1	1	1	3	3	3	3	1	1	3	1	1	3	1	3	3	1	3	3	3	1	3	3	1	3	1	1	3	3	3	3	3	1	1	1	3	1
11.03	228	11.03	3	3	1	3	3	3	1	1	1	3	1	1	1	3	3	3	3	1	1	3	1	1	3	1	3	3	1	3	3	3	1	3	3	1	3	1	1	3	3	3	3	3	1	1	1	3	1
11.032	577	11.032	3	3	1	3	3	3	1	1	1	3	1	1	1	3	3	3	3	1	1	3	1	1	3	1	3	3	1	3	3	3	1	3	3	1	3	1	1	3	3	3	3	3	1	1	3	3	1
11.034	671	11.034	3	3	1	3	3	3	1	1	1	3	1	1	1	3	3	3	3	1	1	3	1	1	3	1	3	3	1	3	3	3	1	3	3	1	3	1	1	3	3	3	3	3	1	1	3	3	1
11.036	99	11.036	3	3	1	3	3	3	1	1	1	3	1	1	1	3	3	3	3	1	1	3	1	1	3	1	3	3	1	3	3	3	1	3	3	1	3	1	1	3	3	3	3	3	1	1	3	3	1
11.038	169	11.038	3	3	1	3	3	3	1	1	1	3	1	1	1	3	3	3	3	1	1	3	1	1	3	1	3	3	1	3	3	3	1	3	3	1	3	1	1	3	3	3	3	3	1	1	3	3	1
11.04	6294	11.04	3	3	1	3	3	3	1	1	1	3	1	1	1	3	3	3	3	1	1	3	1	1	3	1	3	3	1	3	3	3	1	3	3	1	3	1	1	3	3	3	3	3	1	1	3	3	1
11.042	1619	11.042	3	3	3	3	3	3	1	1	1	3	1	1	1	3	3	3	3	1	1	3	1	1	3	1	3	3	1	3	3	3	1	3	3	1	3	1	1	3	3	3	3	3	1	1	3	3	1
11.044	343	11.044	3	3	3	3	3	3	1	1	1	3	1	1	1	3	3	3	3	1	1	3	1	1	3	1	3	3	1	3	3	3	1	3	3	1	3	1	1	3	3	3	3	3	1	1	3	3	1
11.046	113	11.046	3	3	3	3	3	3	1	1	1	3	1	1	1	3	3	3	3	1	1	3	1	1	3	1	3	3	1	3	3	3	1	3	3	1	3	1	1	3	3	3	3	3	1	1	3	3	1
11.048	464	11.048	3	3	3	3	3	3	1	1	1	3	1	1	1	3	3	3	3	1	1	3	1	1	3	1	3	3	1	3	3	3	1	3	3	1	3	1	1	3	3	3	3	3	1	1	3	3	1
11.05	18	11.05	3	3	3	3	3	3	1	1	1	3	1	1	1	3	3	3	3	1	1	3	1	1	3	1	3	3	1	3	3	3	1	3	3	1	3	1	1	3	3	3	3	3	1	1	3	3	1
11.052	296	11.052	3	3	3	3	3	1	1	1	1	3	1	1	1	3	3	3	3	1	1	3	1	1	3	1	3	3	1	3	3	3	1	3	3	1	3	1	1	3	3	3	3	3	1	1	3	3	1
11.054	461	11.054	3	3	3	3	3	1	1	1	1	3	1	1	1	3	1	3	3	1	1	3	1	1	3	1	3	3	1	3	3	3	1	3	3	1	3	1	1	3	3	3	3	3	1	1	3	3	1
11.058	604	11.058	3	3	3	3	3	1	1	1	1	3	1	1	1	3	1	3	3	1	1	3	1	3	3	1	3	3	1	3	3	3	1	3	3	1	3	1	1	3	3	3	3	3	1	1	3	3	1
11.059	73	11.059	3	3	3	3	3	1	1	1	1	3	1	1	1	3	1	3	2	1	1	3	1	3	3	1	3	3	1	3	3	3	1	3	3	1	3	1	1	3	3	3	3	3	1	1	3	3	1
11.063	378	11.063	3	3	3	3	3	1	1	3	1	3	1	1	1	3	1	3	2	1	1	3	1	3	3	1	3	3	1	3	3	3	1	3	3	1	3	1	1	3	3	3	3	3	1	1	3	3	1
11.064	33	11.064	3	3	3	3	3	1	1	3	1	3	1	1	1	3	1	3	2	1	1	3	1	3	3	1	3	3	1	3	3	3	1	3	3	1	3	1	1	3	3	3	3	3	1	1	3	3	1
11.069	124	11.069	3	3	3	3	3	1	1	3	1	3	1	1	1	3	1	3	2	1	1	3	1	3	3	1	3	3	1	1	3	3	1	3	3	1	3	1	1	3	3	3	3	3	1	1	2	3	1
11.07	309	11.07	3	3	3	3	3	1	1	3	1	3	1	1	1	3	1	3	1	1	1	3	1	3	3	1	3	3	1	1	3	3	1	3	3	1	3	1	1	3	3	3	3	3	1	1	2	3	1
11.072	862	11.072	3	3	3	3	3	1	1	3	1	3	1	1	1	3	1	3	1	1	1	3	1	3	3	1	3	3	1	1	3	3	1	3	3	1	3	1	1	3	3	3	3	3	1	1	2	3	1
11.073	59	11.073	3	3	3	3	3	1	1	3	1	3	1	1	1	3	1	3	1	1	1	3	1	3	3	1	3	3	1	1	3	3	1	3	3	1	3	1	1	3	3	3	3	3	1	1	1	3	1
11.075	218	11.075	3	3	3	3	3	1	1	3	1	3	1	1	1	3	1	3	1	1	1	3	1	3	3	1	3	3	1	1	3	3	3	3	3	1	3	1	1	3	3	3	3	3	1	1	1	3	1
11.083	196	11.083	3	1	3	3	3	1	1	3	1	1	1	1	1	3	1	3	1	1	1	3	1	3	3	1	3	3	1	1	3	3	3	3	3	1	3	1	1	3	3	3	3	3	1	1	1	1	1
11.085	60	11.085	3	1	3	1	3	1	1	3	1	1	1	1	1	3	1	3	1	1	1	3	1	3	3	1	3	3	1	1	3	3	3	3	3	1	3	1	1	3	3	3	3	3	1	1	1	1	1
11.087	19	11.087	3	1	3	1	3	1	1	3	1	1	1	1	1	3	1	3	1	1	1	3	1	3	3	1	3	3	1	1	3	3	3	3	3	1	3	1	1	3	3	3	3	3	1	1	3	1	1
11.089	788	11.089	3	1	3	1	3	3	1	3	1	1	1	1	1	3	1	3	1	1	1	3	1	3	3	1	3	3	1	1	3	3	3	3	3	1	3	1	1	3	3	3	3	3	1	1	3	1	1
11.091	1901	11.091	3	1	3	1	3	3	1	3	1	1	1	1	1	3	1	3	1	1	1	3	1	3	3	1	3	3	1	3	3	3	3	3	3	1	3	1	1	3	3	3	3	3	1	1	3	1	1
11.093	1896	11.093	3	1	3	1	3	3	1	3	1	1	1	1	1	3	1	3	1	1	1	3	1	3	3	1	3	3	1	3	3	3	3	3	3	1	3	1	1	3	3	3	3	3	1	1	3	1	1
11.095	386	11.095	3	1	3	1	3	3	1	3	1	1	1	1	1	1	1	3	1	1	1	3	1	3	3	1	3	3	1	3	3	3	3	3	3	1	3	1	1	3	3	3	3	3	1	1	3	1	1
11.096	84	11.096	3	1	3	1	3	3	1	3	1	1	1	1	1	1	2	3	1	1	1	3	1	3	3	1	3	3	1	3	3	3	3	3	3	1	3	1	1	3	3	3	3	3	1	1	3	1	1
11.098	332	11.098	3	1	3	1	3	3	1	3	1	1	1	1	1	1	2	3	1	1	1	3	1	3	3	1	3	3	1	3	3	3	3	3	3	1	3	1	1	3	3	3	3	3	1	1	3	1	1
11.102	9	11.102	3	1	3	1	3	3	1	3	3	1	1	1	1	1	2	3	1	1	1	3	1	3	3	1	3	3	1	3	3	3	3	3	3	1	3	1	1	3	3	3	3	3	1	1	3	1	1
11.104	41	11.104	3	1	3	1	3	3	1	3	3	1	1	1	1	1	2	3	1	1	1	3	1	3	3	1	3	3	1	3	3	3	3	3	3	1	3	1	1	3	3	3	3	3	1	1	3	1	1
11.106	37	11.106	3	1	3	1	3	3	1	3	3	1	1	1	1	1	2	3	1	1	1	3	1	3	3	1	3	3	1	3	3	3	3	3	3	1	3	1	1	3	3	3	3	3	1	1	3	1	1
11.108	597	11.108	3	1	3	1	3	3	1	3	3	1	3	1	1	1	2	3	1	1	1	3	1	3	3	1	3	3	1	3	3	3	3	3	3	1	3	1	1	3	3	3	3	3	1	1	3	1	1
11.11	6	11.11	3	1	3	1	3	3	1	3	3	1	3	1	1	1	2	3	1	1	1	3	1	3	3	1	3	3	1	3	3	3	3	3	3	1	3	1	1	3	3	3	3	3	1	1	3	1	1
11.112	569	11.112	3	1	3	1	3	3	1	3	3	1	3	1	1	1	2	3	1	1	1	1	1	3	3	1	3	3	1	3	3	3	3	3	3	1	3	1	1	3	3	3	3	3	1	1	3	1	1
11.118	470	11.118	3	1	3	1	3	3	1	3	3	1	3	1	1	1	2	3	1	1	1	1	1	3	3	1	3	3	1	3	3	3	3	3	3	1	3	1	1	1	3	3	3	3	3	1	3	1	1
11.119	9	11.119	3	1	3	1	3	3	1	3	3	1	3	1	1	1	1	3	1	1	1	1	1	3	3	1	3	3	1	3	3	3	3	3	3	1	3	1	1	1	3	3	3	3	3	1	3	1	1
11.126	52	11.126	3	1	3	1	3	3	1	3	3	1	1	1	1	1	1	3	1	1	1	1	1	3	3	1	3	2	1	3	3	3	3	3	3	1	3	1	1	1	1	3	3	3	3	1	3	1	1
11.128	483	11.128	3	1	3	1	3	3	1	3	3	1	1	1	1	1	1	3	1	1	1	1	1	3	3	1	3	2	1	3	3	3	3	3	3	1	3	1	1	1	1	3	3	3	3	1	3	1	1
11.134	230	11.134	3	1	3	1	3	3	1	3	3	1	1	1	1	1	1	3	1	1	1	1	1	3	3	1	3	2	1	3	3	3	3	3	3	1	3	1	1	1	1	3	1	3	3	1	3	1	1
11.136	479	11.136	3	1	3	1	3	3	1	3	3	1	1	1	1	1	1	3	1	1	1	1	1	3	3	1	3	2	1	3	3	3	3	3	3	1	3	1	1	1	1	3	1	3	3	1	3	1	1
11.14	10	11.14	3	1	3	3	3	3	1	3	3	1	1	1	1	1	1	3	1	1	1	1	1	3	3	1	3	2	1	3	3	3	3	3	3	1	3	1	1	1	1	1	1	3	3	1	3	1	1
11.144	805	11.144	3	1	3	3	3	3	1	3	3	1	1	1	1	1	1	3	1	1	1	1	1	3	3	1	3	1	1	3	3	3	3	3	3	1	3	1	1	1	1	1	1	3	3	1	3	1	1
11.145	120	11.145	3	1	3	3	3	3	1	3	3	1	1	1	1	1	1	3	1	1	1	1	1	3	3	1	3	1	1	3	3	3	3	3	3	1	3	1	1	1	1	1	1	3	3	1	3	1	1
11.148	287	11.148	3	1	3	3	3	1	1	3	3	1	1	1	1	1	1	3	1	1	1	1	1	3	3	1	3	1	1	3	3	3	3	3	3	1	3	1	1	1	1	1	1	3	3	1	3	1	1
11.149	1223	11.149	3	1	3	3	3	1	1	3	3	1	1	1	1	1	1	3	1	1	1	1	1	3	3	1	3	1	1	3	3	3	3	3	2	1	3	1	1	1	1	1	1	3	3	1	3	1	1
11.151	1682	11.151	3	1	3	3	3	1	1	3	3	1	1	1	1	1	1	3	1	1	1	1	1	3	3	1	3	1	1	3	3	3	3	3	2	1	3	1	1	1	1	1	1	3	3	1	3	1	1
11.154	85	11.154	3	1	3	3	3	1	1	3	3	1	1	1	1	1	1	3	1	1	1	1	1	3	3	1	3	1	1	3	3	3	3	3	2	1	3	1	1	1	1	1	1	3	3	1	3	1	1
11.156	333	11.156	3	1	3	3	3	1	1	3	3	1	1	1	1	1	1	3	1	1	1	1	1	3	3	1	3	1	1	3	3	3	1	3	2	1	3	1	1	1	1	1	1	3	3	1	3	1	1
11.16	197	11.16	3	1	3	3	3	1	1	3	3	1	1	1	1	1	1	3	1	1	1	1	1	3	3	1	3	1	1	3	3	1	3	3	2	1	3	1	1	1	1	1	1	3	3	1	3	1	1
11.161	34	11.161	3	1	3	3	3	1	1	3	3	1	1	1	1	1	1	3	1	1	1	1	1	3	3	1	3	1	1	3	3	1	3	3	2	1	3	1	1	1	1	1	1	3	3	1	3	1	1
11.175	224	11.175	3	3	3	3	3	1	1	3	3	2	1	3	1	1	1	3	1	1	1	1	1	3	3	1	3	1	1	3	3	1	1	3	3	1	3	1	1	1	1	1	1	3	3	1	3	1	1
11.178	86	11.178	3	3	3	3	3	1	1	3	3	1	1	3	1	1	1	3	1	1	1	1	1	3	3	1	3	1	1	3	3	1	1	3	3	1	3	1	1	3	1	1	1	3	3	1	3	1	1
11.18	395	11.18	3	3	3	3	3	1	1	3	3	1	1	3	1	1	1	3	1	1	1	1	1	3	3	1	3	1	1	3	3	1	1	3	3	1	3	1	1	3	1	1	1	3	3	1	3	1	1
11.181	6	11.181	3	3	3	3	3	1	1	3	3	1	1	3	1	1	1	3	1	1	1	1	1	3	3	1	3	1	1	3	3	1	1	3	3	1	3	1	1	3	1	1	1	3	3	1	3	1	1
11.186	6	11.186	3	3	3	3	3	1	1	3	3	1	1	3	1	1	1	3	1	3	1	1	1	3	3	1	3	1	1	3	3	1	1	3	3	1	3	1	1	3	1	1	1	3	3	1	3	1	1
11.192	10	11.192	3	3	3	3	3	1	1	3	3	1	1	3	1	1	1	3	1	3	1	1	1	3	3	1	3	1	1	3	1	1	1	3	3	1	3	1	1	3	1	1	1	3	1	1	3	1	1
11.199	441	11.199	3	3	3	3	3	1	1	3	3	1	1	3	3	1	1	3	1	3	1	1	1	3	3	3	3	1	1	3	1	1	1	3	3	1	3	1	1	3	1	1	3	3	1	1	3	1	1
11.2	1751	11.2	3	3	3	3	3	1	1	3	3	1	1	3	3	1	1	3	1	3	1	1	1	3	3	3	3	1	1	3	1	1	1	3	3	1	3	1	1	3	1	1	3	3	1	1	3	1	1
11.202	20	11.202	3	3	3	3	3	1	1	3	3	1	1	3	3	1	1	3	1	3	1	1	1	3	3	3	3	1	1	3	1	1	1	3	3	1	3	1	1	3	1	1	3	3	1	1	3	1	1
11.204	289	11.204	3	3	3	3	3	1	1	3	3	1	1	3	3	1	1	3	1	3	1	1	1	3	3	3	3	1	1	3	1	1	1	3	3	3	3	1	1	3	1	1	3	3	1	1	3	1	1
11.21	285	11.21	3	3	3	3	3	1	1	3	3	1	1	3	3	1	1	3	1	3	1	1	1	3	3	3	3	1	1	3	1	1	1	3	3	3	3	1	1	3	1	1	3	3	1	1	3	1	1
11.212	9533	11.212	3	3	1	3	3	1	1	3	3	1	1	3	3	1	1	3	1	3	1	1	1	3	3	3	3	1	1	3	1	1	1	3	3	3	3	1	1	3	1	1	3	3	1	1	3	1	1
11.214	5596	11.214	3	3	1	3	3	1	1	3	3	1	1	3	3	1	1	3	1	3	1	1	1	3	3	3	3	1	1	3	1	1	1	3	3	3	3	1	1	3	1	1	3	3	1	1	3	1	1
11.216	8	11.216	3	3	1	3	3	1	1	3	3	1	1	3	3	1	1	3	1	3	1	1	1	3	3	3	3	1	1	3	1	1	1	3	3	3	3	1	1	3	1	1	3	3	1	1	3	1	1
11.218	355	11.218	3	3	1	3	3	1	1	3	3	1	1	3	3	1	1	3	1	3	1	1	1	3	3	3	3	1	1	3	1	1	1	3	3	3	3	1	1	3	1	1	3	3	1	1	3	1	1
11.222	39	11.222	3	3	1	3	3	1	1	3	3	1	1	3	3	1	1	3	3	3	1	1	1	3	3	3	3	1	1	3	1	1	1	1	3	3	3	1	1	3	1	1	3	3	1	1	3	1	1
11.224	58	11.224	3	3	1	3	3	1	1	3	3	1	1	3	3	1	1	3	3	3	1	1	1	3	3	3	3	1	1	3	1	1	1	1	3	3	3	1	1	3	1	1	3	3	1	1	1	1	1
11.226	2370	11.226	3	3	1	3	3	1	1	3	3	1	1	3	3	1	1	3	3	3	1	1	1	3	3	3	3	1	1	3	1	1	1	1	3	3	3	1	1	3	1	1	3	3	1	1	1	1	1
11.228	493	11.228	3	3	1	3	3	1	1	3	3	1	1	3	3	1	1	3	3	3	1	1	1	3	3	3	3	1	1	3	1	1	1	1	3	3	3	1	1	3	1	1	3	3	1	1	1	1	1
11.23	159	11.23	3	3	1	3	3	1	1	3	3	1	1	3	3	1	1	3	3	3	1	1	1	3	3	3	3	1	1	3	1	1	1	1	3	3	3	1	1	1	1	1	3	3	1	1	1	1	1
11.249	948	11.249	1	3	1	3	3	3	1	3	3	1	1	3	3	1	3	3	3	3	1	1	3	3	3	3	3	1	1	3	1	1	1	1	3	3	3	1	1	1	1	1	3	3	1	1	1	1	1
11.252	426	11.252	1	3	1	3	3	3	1	3	3	1	1	3	3	1	3	3	3	3	1	1	3	3	3	3	3	1	1	3	1	1	1	1	3	3	3	1	1	1	3	1	3	3	1	1	1	1	1
11.254	157	11.254	1	3	1	3	3	3	1	3	3	1	1	3	3	1	3	3	3	3	1	1	3	3	3	3	3	1	1	3	1	1	1	1	3	3	3	1	1	1	3	1	3	3	1	1	1	1	1
11.255	1149	11.255	1	3	1	3	3	3	1	3	3	1	1	3	3	1	3	3	3	3	1	1	3	3	3	3	3	1	1	3	1	1	1	1	3	3	3	1	1	1	3	1	3	3	1	1	1	1	1
11.261	34	11.261	1	3	1	3	3	3	1	3	3	1	1	3	3	1	3	3	3	3	1	1	3	3	3	3	3	1	1	3	1	1	1	1	3	3	3	2	1	1	3	1	3	3	1	1	1	1	1
11.275	75	11.275	3	3	1	1	3	1	1	3	3	1	1	3	3	1	3	3	1	3	1	1	3	3	1	3	3	1	1	3	1	1	1	1	3	1	3	2	1	1	3	1	3	1	1	1	1	1	1
11.277	356	11.277	3	3	1	1	3	1	1	3	3	1	1	3	3	1	3	3	1	3	1	1	3	3	1	3	3	1	1	3	1	1	1	1	3	1	3	2	1	1	3	1	3	1	1	1	1	1	1
11.286	241	11.286	3	3	1	1	3	3	1	3	3	1	1	3	3	1	3	1	1	3	1	1	3	3	1	3	3	1	1	3	1	1	1	1	3	1	3	2	1	1	3	1	3	1	1	1	1	1	1
11.287	781	11.287	3	3	1	1	3	3	1	3	3	1	1	3	3	1	3	1	1	3	1	1	3	3	1	3	3	1	1	3	1	1	1	1	3	1	3	2	1	1	3	1	3	1	1	1	1	1	1
11.288	1333	11.288	3	3	1	1	3	3	1	3	3	1	1	3	3	1	3	1	1	3	1	1	3	3	1	3	3	1	1	3	1	1	1	1	3	1	3	2	1	1	3	1	3	1	1	1	1	1	1
11.289	58	11.289	3	3	1	1	3	3	1	3	3	1	1	3	3	1	3	1	1	3	1	1	3	3	1	3	3	1	1	3	1	1	1	1	3	1	3	2	1	1	3	1	3	1	1	1	1	1	1
11.298	909	11.298	3	3	1	2	3	3	1	3	2	1	1	3	3	1	3	1	1	3	1	1	3	3	1	3	3	1	1	3	1	1	1	1	3	1	3	2	1	1	3	3	3	1	1	1	1	1	1
11.3	340	11.3	3	3	1	2	3	3	1	3	2	1	1	3	3	1	3	1	1	3	1	1	3	3	1	3	3	1	1	3	1	1	1	1	3	1	3	2	1	1	3	3	3	1	1	1	1	1	1
11.302	269	11.302	3	3	1	2	3	3	1	3	2	1	1	3	3	1	3	1	1	3	1	1	3	3	1	3	3	1	1	3	1	1	1	1	3	1	3	2	1	1	3	3	3	1	2	1	1	1	1
11.306	500	11.306	1	3	1	2	3	3	1	3	2	1	1	3	3	1	3	1	1	3	1	1	3	3	1	3	3	1	1	3	1	1	1	1	3	1	3	2	1	1	3	3	3	1	2	1	1	1	1
11.309	118	11.309	1	3	1	2	3	3	1	3	2	1	1	3	3	1	3	1	1	3	1	1	3	3	1	3	3	1	1	3	1	1	1	1	3	1	3	1	1	3	3	3	3	1	2	1	1	1	1
11.31	877	11.31	1	3	1	2	3	3	1	3	2	1	1	3	3	1	3	1	1	3	1	1	3	3	1	3	3	1	1	3	1	1	1	1	3	1	3	1	1	3	3	3	3	1	2	1	1	1	1
11.312	945	11.312	1	3	1	2	3	3	1	3	2	1	1	3	3	1	3	1	1	3	1	1	3	3	1	3	3	1	1	3	1	1	1	1	3	1	3	1	1	3	3	3	3	1	2	1	1	1	1
11.313	5706	11.313	1	3	1	2	3	3	1	3	2	1	1	3	3	1	3	1	1	3	1	1	3	3	1	3	3	1	1	3	1	1	1	1	3	1	3	1	1	3	3	3	3	1	2	1	1	1	1
11.315	1358	11.315	1	3	1	2	3	3	1	3	2	1	1	3	3	1	3	1	1	3	1	1	3	3	1	3	3	1	1	3	1	1	1	1	3	1	3	1	1	3	3	3	3	1	2	1	1	1	1
11.317	2335	11.317	1	3	1	2	3	3	1	3	2	1	1	3	3	1	3	1	1	3	1	1	3	3	1	3	1	1	1	3	1	1	1	1	3	1	3	1	1	3	3	3	3	1	2	1	1	1	1
11.319	1981	11.319	1	3	1	2	3	3	1	3	2	1	1	3	3	1	3	1	1	3	1	1	3	3	1	3	1	1	1	3	1	1	1	1	3	1	3	1	1	3	3	3	3	1	2	1	1	1	1
11.321	111	11.321	1	3	1	2	3	3	1	3	2	1	1	3	3	1	3	1	1	3	1	1	3	3	1	3	1	1	1	3	1	1	1	1	3	1	3	1	1	3	3	3	3	1	2	1	1	1	1
11.322	293	11.322	1	3	1	3	3	3	1	3	2	1	1	3	3	1	3	1	1	3	1	1	3	3	1	3	1	1	1	3	1	1	1	1	3	1	3	1	1	3	3	3	3	1	2	1	1	1	1
11.325	1264	11.325	1	3	1	3	3	3	1	3	1	1	1	3	3	1	3	1	1	3	1	1	3	3	1	3	1	1	1	3	1	1	1	1	3	1	3	1	1	3	3	3	3	1	2	1	1	1	1
11.327	391	11.327	1	3	1	3	3	3	1	3	1	3	1	3	3	1	3	1	1	3	1	1	3	3	1	3	1	1	1	3	1	1	1	1	3	1	3	1	1	3	3	3	3	1	2	1	1	1	1
11.328	1768	11.328	1	3	1	3	3	3	1	3	1	3	1	3	3	1	3	1	1	3	1	1	3	3	1	3	1	1	1	3	1	1	1	1	3	1	3	1	1	3	3	3	3	1	2	1	1	1	1
11.999			0	0	0	0	0	0	0	0	0	0	0	0	0	0	0	0	0	0	0	0	0	0	0	0	0	0	0	0	0	0	0	0	0	0	0	0	0	0	0	0	0	0	0	0	0	0	0
12	2365	12	1	3	1	1	3	3	1	1	1	3	3	1	1	1	1	1	1	1	1	3	1	1	1	3	3	3	3	1	3	3	3	3	2	3	3	1	1	1	3	3	3	3	3	1	3	1	3
12.002	1200	12.002	1	3	1	1	3	3	1	1	1	3	3	1	1	1	1	1	1	1	1	3	1	1	3	3	3	3	3	1	3	3	3	3	2	3	3	1	1	1	3	3	3	3	3	1	3	1	3
12.004	374	12.004	1	3	1	1	3	3	1	1	1	3	3	1	3	1	1	1	1	1	1	3	1	1	3	3	3	3	3	1	3	3	3	3	2	3	3	1	1	1	3	3	3	3	3	1	3	1	3
12.008	384	12.008	1	3	1	1	3	3	1	1	1	3	3	1	3	1	1	1	1	1	1	3	1	1	3	3	3	3	3	1	3	3	3	3	2	3	3	1	1	1	3	3	3	3	3	1	3	1	3
12.009	15	12.009	1	3	1	1	3	3	1	1	1	3	3	1	3	1	1	1	1	1	1	3	1	1	3	3	3	3	3	1	3	3	3	3	2	3	3	1	1	1	3	3	3	3	3	1	3	1	3
12.017	37	12.017	1	3	1	1	3	3	1	1	1	3	3	1	3	1	1	1	1	1	1	3	1	1	3	3	3	3	3	1	1	3	3	3	2	3	3	1	1	1	3	3	3	3	3	1	3	3	3
12.025	479	12.025	3	3	1	1	3	3	1	1	1	3	3	1	3	1	1	1	1	1	1	3	1	1	3	3	3	3	3	1	1	3	3	3	3	3	3	1	1	1	3	3	3	3	3	1	3	3	3
12.026	37	12.026	3	3	1	1	3	3	1	1	2	3	3	1	3	1	1	1	1	1	1	3	1	1	3	3	3	3	3	1	1	3	3	3	3	3	3	1	1	1	3	3	3	3	3	1	3	3	3
12.03	59	12.03	3	3	1	1	1	3	1	1	2	3	3	1	3	1	1	1	1	1	1	3	1	1	3	3	3	3	3	1	1	3	3	3	3	3	3	1	1	1	3	3	3	3	3	1	3	3	3
12.032	26	12.032	3	3	1	1	1	3	1	1	2	3	3	1	3	1	1	1	1	1	1	3	1	1	3	3	3	3	3	1	1	3	3	3	3	3	3	1	1	1	3	3	3	3	3	1	3	3	3
12.034	304	12.034	3	3	1	1	1	3	1	1	2	3	3	1	3	3	1	1	1	1	1	3	1	1	3	3	3	3	3	1	1	3	3	3	3	3	3	1	1	1	3	3	3	3	3	1	3	3	3
12.035	803	12.035	3	3	1	1	1	3	1	1	3	3	3	1	3	3	1	1	1	1	1	3	1	1	3	3	3	3	3	1	1	3	3	3	3	3	3	1	1	1	3	3	3	3	3	1	3	3	3
12.037	1320	12.037	3	3	1	1	1	3	1	1	3	3	3	1	3	3	1	1	1	1	1	3	1	1	3	3	3	3	3	1	1	3	3	3	3	3	3	3	1	1	3	3	3	3	3	1	3	3	3
12.043	101	12.043	3	3	1	1	1	3	1	1	3	3	3	1	3	3	1	1	1	1	1	3	1	1	3	3	3	3	3	1	1	3	3	3	3	3	3	3	1	1	1	3	3	3	3	1	3	1	3
12.045	129	12.045	3	3	1	1	3	3	1	1	3	3	3	1	3	3	1	1	1	1	1	3	1	1	3	3	3	3	3	1	1	3	3	3	3	3	3	3	1	1	1	3	3	3	3	1	3	1	3
12.053	185	12.053	3	3	1	1	3	3	1	1	3	3	3	1	3	3	1	1	1	3	1	3	1	1	3	3	3	3	3	1	1	3	3	1	3	3	3	3	1	1	1	3	3	3	3	3	3	1	3
12.055	424	12.055	3	3	1	1	3	3	1	1	3	3	3	1	3	3	1	1	1	3	1	3	1	1	3	3	3	3	3	1	1	3	3	1	3	3	3	3	1	1	1	3	3	3	3	3	3	1	3
12.057	482	12.057	3	3	1	1	3	3	1	1	3	3	3	1	3	3	1	1	1	3	1	3	1	1	3	3	3	3	3	1	1	3	3	1	3	3	3	3	1	1	1	3	3	3	3	3	3	1	3
12.059	1788	12.059	3	3	1	1	3	3	1	1	3	3	3	1	3	3	1	1	1	3	1	3	1	1	3	3	3	3	3	1	1	3	3	1	3	3	3	3	1	1	1	3	3	3	3	3	3	1	3
12.061	524	12.061	3	3	1	1	3	3	1	1	3	3	3	1	3	3	1	1	1	3	1	3	1	3	3	3	3	3	3	1	1	3	3	1	3	3	3	3	1	1	1	3	3	3	3	3	3	1	3
12.063	88	12.063	3	3	1	1	3	3	1	1	3	3	3	1	3	3	1	1	1	3	1	3	1	3	3	3	3	3	3	1	1	3	3	1	3	3	3	3	1	1	1	3	3	3	3	3	3	1	3
12.073	172	12.073	3	3	1	1	1	3	3	1	3	1	3	1	3	3	1	1	3	3	1	3	1	3	3	3	3	3	3	1	1	3	3	3	3	3	3	3	1	1	1	3	3	3	3	3	3	1	3
12.08	57	12.08	3	3	1	1	1	3	3	1	3	1	3	1	3	3	1	1	3	3	1	3	1	3	3	3	3	3	3	1	1	3	3	3	3	3	3	3	3	1	1	3	3	3	3	3	3	1	3
12.082	121	12.082	3	3	1	1	1	3	3	1	3	1	3	1	3	3	1	1	3	3	1	3	1	3	3	3	3	3	3	1	1	3	3	3	3	3	3	3	3	1	1	3	3	3	3	3	3	1	3
12.088	1130	12.088	3	3	1	1	1	3	3	3	3	1	3	1	3	3	1	1	3	3	1	3	3	3	3	3	3	3	3	1	1	3	3	3	3	3	3	3	3	1	1	3	3	3	3	3	3	1	3
12.089	1177	12.089	3	3	1	1	1	3	3	3	3	1	3	1	3	3	1	1	3	3	1	3	3	3	3	3	3	3	3	1	1	3	3	3	3	3	3	3	3	1	1	3	3	3	3	3	3	1	3
12.091	4693	12.091	3	3	1	1	1	3	3	3	3	1	3	1	3	3	1	1	3	3	1	3	3	3	3	3	3	3	3	1	1	3	3	3	3	3	3	3	3	1	1	3	3	3	3	3	3	1	3
12.115	47	12.115	3	3	3	1	1	3	3	3	3	1	3	1	1	1	1	1	3	3	1	1	3	3	3	3	1	3	3	1	1	1	1	3	3	3	3	3	3	1	1	3	3	3	3	3	3	1	3
12.123	5	12.123	3	3	3	3	3	3	3	3	3	1	3	1	1	1	1	1	3	3	1	1	3	3	3	3	1	3	3	1	1	1	1	3	3	3	3	3	3	1	1	3	3	3	3	3	1	1	3
12.125	15	12.125	3	3	3	3	3	3	3	3	3	1	3	1	1	1	1	1	3	3	1	1	3	3	3	3	1	3	3	1	1	1	1	3	3	3	3	3	3	1	1	3	3	3	3	3	1	1	3
12.129	690	12.129	3	3	3	3	3	3	3	3	3	1	1	1	1	1	1	1	3	3	1	1	3	3	3	3	1	3	3	1	1	1	1	3	3	3	3	3	3	1	1	3	3	3	3	3	1	1	3
12.131	145	12.131	3	3	3	3	3	3	3	3	3	1	1	1	1	1	1	1	3	3	1	1	3	3	3	3	1	3	3	1	1	1	1	3	3	3	3	3	3	1	1	3	3	3	3	3	1	1	3
12.132	16	12.132	3	3	3	3	3	3	3	3	3	1	1	1	1	1	1	1	3	3	1	1	3	3	3	3	1	3	3	1	1	1	1	3	3	3	3	3	3	1	1	3	3	3	3	3	1	1	3
12.135	589	12.135	3	3	3	3	3	3	3	3	3	1	1	1	1	1	1	1	3	3	1	1	3	3	3	3	1	3	3	1	1	1	1	3	3	3	3	3	3	1	1	3	3	3	3	3	1	1	3
12.137	571	12.137	3	3	3	3	3	3	3	3	3	1	1	1	1	1	1	1	3	3	1	1	3	3	3	3	1	3	3	1	1	1	1	3	3	3	3	3	3	1	1	3	3	3	3	3	1	1	3
12.139	50	12.139	3	3	3	3	3	3	3	3	3	1	1	1	1	1	3	1	3	3	1	1	3	3	3	3	1	3	3	1	1	1	1	3	3	3	3	3	3	1	1	3	3	3	3	3	1	1	3
12.14	509	12.14	3	3	3	3	3	3	3	3	3	1	1	1	1	1	3	1	3	3	1	1	3	3	3	3	1	3	3	1	1	1	1	3	3	3	3	3	3	1	1	3	3	3	3	3	1	1	3
12.142	44	12.142	3	3	3	3	3	3	3	3	3	1	1	1	1	1	3	1	3	3	1	1	3	3	3	3	1	3	3	1	1	1	1	3	3	3	3	3	3	1	1	3	3	3	3	3	1	1	3
12.146	588	12.146	3	3	3	3	3	3	3	3	3	1	1	1	1	3	3	1	3	3	1	1	3	3	3	3	1	3	3	1	1	1	1	3	3	3	3	3	3	1	1	3	3	3	3	3	1	1	3
12.148	852	12.148	3	3	3	3	3	3	3	3	3	1	1	1	1	3	3	1	3	3	1	1	3	3	3	3	1	3	3	1	1	1	1	3	3	1	3	3	3	1	1	3	3	3	3	3	1	1	3
12.152	191	12.152	3	3	3	1	3	3	3	3	3	1	1	1	1	3	3	1	3	3	1	1	3	3	3	3	1	3	3	1	1	1	1	3	3	1	1	3	3	1	1	3	3	3	3	3	1	1	3
12.154	108	12.154	3	3	3	1	3	3	3	3	3	1	1	1	1	3	3	1	3	3	1	1	3	3	3	3	1	3	3	1	1	1	1	3	3	1	1	3	3	1	1	3	3	3	3	3	1	1	3
12.156	560	12.156	3	3	3	1	3	3	3	3	3	1	1	1	1	3	3	1	3	3	1	1	3	3	1	3	1	3	3	1	1	1	1	3	3	1	1	3	3	1	1	3	3	3	3	3	1	1	3
12.158	183	12.158	3	3	3	1	3	3	3	3	3	1	1	1	1	3	3	1	3	3	1	1	3	3	1	3	1	3	3	1	1	3	1	3	3	1	1	3	3	1	1	3	3	3	3	3	1	1	3
12.16	12	12.16	3	3	3	1	3	3	3	3	3	1	1	1	1	3	3	1	3	3	1	1	3	3	1	3	1	3	3	1	1	3	1	3	3	1	1	3	3	1	1	3	3	3	3	3	1	1	3
12.161	67	12.161	3	3	3	1	3	3	3	3	3	1	1	1	1	3	3	1	3	3	1	1	3	3	1	3	1	3	3	1	1	3	1	3	3	1	1	3	3	1	1	3	3	3	3	3	1	1	3
12.165	77	12.165	3	3	3	1	3	3	3	3	3	1	1	1	1	3	3	1	3	3	1	1	3	3	1	3	1	3	3	3	1	3	1	3	3	1	1	3	3	1	1	3	3	3	1	3	1	1	3
12.168	10	12.168	3	3	3	1	3	3	3	3	3	1	1	1	1	3	3	1	3	3	1	1	3	3	1	3	1	3	3	3	1	3	1	3	3	1	1	3	3	1	1	3	3	3	1	3	1	1	3
12.171	164	12.171	3	1	3	1	3	3	3	3	3	1	1	1	1	3	3	1	3	3	1	1	3	3	1	3	1	3	3	3	1	3	1	3	3	1	1	3	3	1	1	3	3	3	1	3	1	1	3
12.173	60	12.173	3	1	3	1	3	3	3	3	3	1	1	1	1	3	3	1	3	3	1	1	3	3	1	3	1	3	3	3	1	3	1	3	3	1	1	3	3	1	1	3	3	3	1	3	1	1	3
12.176	454	12.176	3	1	3	1	3	3	3	3	3	1	1	1	1	3	3	1	3	3	1	3	3	3	1	3	1	3	3	3	1	3	1	3	3	1	1	3	3	1	1	3	3	3	1	3	1	1	3
12.178	535	12.178	3	1	3	3	3	3	3	3	3	1	1	1	1	3	3	1	3	3	1	3	3	3	1	3	1	3	3	3	1	3	1	3	3	1	1	3	3	1	1	3	3	3	1	3	1	1	3
12.18	436	12.18	3	1	3	3	3	3	3	3	3	1	1	1	1	3	3	1	3	3	1	3	3	3	1	3	1	3	3	3	1	3	1	3	3	1	1	3	3	1	1	3	3	3	1	3	1	1	3
12.19	8	12.19	3	1	3	3	3	3	3	3	3	1	1	1	1	3	3	1	3	3	1	3	3	3	1	3	1	3	3	3	1	3	1	3	3	1	1	3	3	1	1	1	3	3	1	3	1	1	3
12.194	1567	12.194	3	1	3	3	3	3	3	3	3	1	1	1	1	3	3	1	3	3	1	3	3	3	1	3	1	3	3	3	1	3	1	3	3	1	1	3	3	1	1	1	3	3	1	3	1	1	3
12.196	262	12.196	3	1	3	3	3	3	3	3	3	1	1	1	1	3	3	1	3	3	1	3	3	3	1	3	1	3	3	3	1	3	1	3	3	1	1	3	3	1	1	1	3	3	1	3	1	1	3
12.202	93	12.202	3	1	3	3	3	3	3	3	3	1	1	1	1	3	3	1	3	3	1	3	3	3	1	3	1	3	3	3	1	3	1	3	3	1	3	3	1	1	1	1	3	3	1	3	1	1	3
12.204	366	12.204	3	1	3	3	3	3	3	3	3	1	1	1	1	3	3	1	3	3	1	3	3	3	1	3	1	3	3	3	1	3	1	3	3	1	3	3	1	1	1	1	3	3	1	3	1	1	3
12.205	110	12.205	3	1	3	3	3	3	3	3	3	1	1	1	1	3	3	1	3	3	1	3	3	3	1	3	1	3	3	3	1	3	1	3	3	1	3	3	1	1	1	1	3	3	1	3	1	1	3
12.207	10	12.207	3	1	3	3	3	3	3	3	3	1	1	1	1	3	3	1	3	3	1	3	3	3	1	3	1	3	3	3	1	3	1	3	3	1	3	3	1	1	1	1	3	3	1	3	1	1	3
12.216	49	12.216	3	1	3	3	3	3	3	3	3	1	1	1	1	3	3	1	3	3	1	3	3	3	1	3	3	3	1	3	1	3	1	3	3	1	3	3	1	3	1	1	3	3	1	3	1	1	3
12.219	9632	12.219	3	1	3	3	3	3	3	3	3	1	1	1	1	3	3	1	3	3	1	3	3	3	1	3	3	3	1	3	1	3	1	3	3	1	3	3	1	3	1	1	3	3	1	3	1	1	3
12.221	173	12.221	3	1	3	3	3	3	3	3	3	1	1	1	1	3	3	1	3	3	1	3	3	3	1	3	3	3	1	3	1	3	1	3	3	1	3	3	1	3	1	1	3	3	1	3	1	1	3
12.223	22101	12.223	3	1	3	3	3	3	3	3	3	1	1	1	1	3	3	1	3	3	1	3	3	3	1	3	3	3	1	3	1	3	1	3	3	1	3	3	1	3	1	1	3	3	1	3	1	1	3
12.224	1335	12.224	3	1	3	3	3	3	3	3	3	1	1	1	1	3	3	1	3	3	1	3	3	3	1	3	3	3	1	3	1	3	1	3	3	1	3	3	1	3	1	1	3	3	1	3	1	1	3
12.226	9054	12.226	3	1	3	3	3	3	3	3	3	1	1	1	1	3	3	1	3	3	1	3	3	3	1	3	3	3	1	3	1	3	1	3	3	1	3	3	1	3	1	1	3	3	1	3	1	1	3
12.228	35185	12.228	3	1	3	3	3	3	3	3	3	1	1	1	1	3	3	1	3	3	1	3	3	3	1	3	3	3	1	3	1	3	1	3	3	1	3	3	1	3	1	1	3	3	1	3	1	1	3
12.23	43359	12.23	3	1	3	3	3	3	3	3	3	1	1	1	1	3	3	1	3	3	1	3	3	3	1	3	3	3	1	3	1	3	1	3	3	1	3	3	1	3	1	1	3	3	1	3	1	1	3
12.232	13446	12.232	3	1	3	3	1	3	3	3	3	1	1	1	1	3	3	1	3	3	1	3	3	3	1	3	3	3	1	3	1	3	1	3	3	1	3	3	1	3	1	1	3	3	1	3	1	1	3
12.236	15	12.236	3	1	3	3	1	3	3	3	3	1	1	1	1	3	1	1	3	3	1	3	3	3	1	3	3	3	1	3	1	3	1	3	3	1	3	3	1	3	1	1	3	3	1	3	1	1	3
12.24	4905	12.24	3	1	3	3	1	3	3	3	3	1	1	1	1	3	1	1	3	3	1	3	3	3	1	3	3	3	1	3	1	3	1	3	3	1	3	3	1	3	1	1	3	3	1	3	1	3	3
12.241	864	12.241	3	1	3	3	1	3	3	3	3	1	1	1	1	3	1	1	3	3	1	3	3	3	1	3	3	3	1	3	1	3	1	3	3	1	3	3	1	3	1	1	3	3	1	3	1	3	3
12.243	12413	12.243	3	1	3	3	1	3	3	3	3	1	1	1	1	3	1	1	3	3	1	3	3	3	1	3	3	3	1	3	1	3	1	3	3	1	3	3	1	3	1	1	3	3	1	3	1	3	3
12.245	5085	12.245	3	1	3	3	1	3	3	3	3	1	1	1	1	3	1	1	3	3	1	3	3	3	1	3	3	3	1	3	1	3	1	3	3	1	3	3	1	3	1	1	3	3	1	3	1	3	3
12.247	1306	12.247	3	1	3	3	1	3	3	3	3	1	1	1	1	3	1	1	3	3	1	3	3	3	1	3	3	3	1	3	1	3	1	3	3	1	3	3	1	3	1	1	3	3	1	3	1	3	3
12.248	3618	12.248	3	1	3	3	1	3	3	3	3	1	1	1	1	3	1	1	3	3	1	3	3	3	1	3	3	3	1	3	1	3	1	3	3	1	3	3	1	3	1	1	3	3	1	3	1	3	3
12.256	37	12.256	3	1	3	3	1	3	3	3	3	1	1	1	1	3	1	1	3	3	1	3	3	3	1	3	3	3	1	3	1	3	1	3	3	1	3	3	3	3	1	1	3	3	1	3	1	3	3
12.258	2487	12.258	3	1	3	3	1	3	3	3	3	1	1	1	1	3	1	1	3	3	1	3	3	3	1	3	3	3	1	3	1	3	1	3	3	1	3	3	3	3	1	1	3	3	1	3	1	3	3
12.262	1560	12.262	3	1	3	3	1	3	3	3	3	1	1	1	1	3	1	1	3	3	1	3	3	3	1	3	3	3	1	3	1	3	1	3	3	1	3	3	3	3	1	1	3	3	1	3	1	1	3
12.264	919	12.264	3	1	3	3	1	3	3	3	3	1	1	1	1	3	3	1	3	3	1	3	3	3	1	3	3	3	1	3	1	3	1	3	3	1	3	3	3	3	1	1	3	3	1	3	1	1	3
12.268	345	12.268	3	1	3	3	1	3	3	3	3	1	1	1	1	3	3	1	3	3	1	3	3	3	1	3	3	3	1	3	1	3	1	3	3	1	3	3	3	3	1	1	3	3	1	3	1	1	3
12.27	27462	12.27	3	1	3	3	1	3	3	3	3	1	1	1	1	3	3	1	3	3	1	3	3	3	1	3	3	3	1	3	1	3	1	3	3	1	3	3	3	3	1	1	3	3	1	3	1	1	3
12.273	28	12.273	3	1	3	3	1	3	3	3	3	1	1	1	1	3	3	1	3	3	1	3	3	3	1	3	3	3	1	3	1	3	1	3	3	1	3	3	3	1	1	1	3	3	1	3	1	1	3
12.999			0	0	0	0	0	0	0	0	0	0	0	0	0	0	0	0	0	0	0	0	0	0	0	0	0	0	0	0	0	0	0	0	0	0	0	0	0	0	0	0	0	0	0	0	0	0	0
(blank)
Grand Total	2008196
Row Labels	Sum of SNPS
[truncated: 337 more columns]

## Sheet: Sheet14
Row Labels	Count of SNPS
1	2750
2	3572
3	2983
4	8808
5	10026
6	9281
7	2921
8	2868
9	1666
10	3264
11	2006
12	7243
(blank)
Grand Total	57388

## Sheet: Supplemental File 3
Bin/LG+recombination event/1000	linkage group	centimorgan	Sum of basepairs in bin	Sum of SNPs in bin	scaffolds in bin	Consensus Genotypes for 96 RILS - 1=AA, 2=AB, 3=BB, 0=??
1	1	0	17749	162	8	3	3	1	1	1	1	3	3	1	1	3	3	3	1	1	1	3	1	3	1	1	3	1	1	1	1	3	1	1	3	1	3	1	3	3	1	3	1	1	1	1	1	3	2
1.002	1	0.5292	61679	606	12	3	3	1	1	1	1	3	3	1	1	3	3	3	1	1	1	3	1	3	1	1	3	1	1	1	1	3	1	1	3	1	3	1	3	3	1	3	1	1	1	1	1	3	2
1.003	1	0.7938	331249	3641	97	3	3	1	1	1	1	3	3	1	1	3	3	3	1	1	1	3	1	3	1	1	3	1	1	1	1	3	1	1	3	1	3	1	3	3	1	3	1	1	1	1	1	3	1
1.005	1	1.323	134906	1399	34	3	3	1	1	1	1	3	3	3	1	3	3	3	1	1	1	3	1	3	1	1	3	1	1	1	1	3	1	1	3	1	3	1	3	3	1	3	1	1	1	1	1	3	1
1.007	1	1.8522	23334	232	6	3	3	1	1	1	1	3	3	3	1	3	3	3	1	1	1	3	1	3	1	1	3	1	1	1	1	3	1	1	3	1	3	1	3	3	1	3	1	1	1	1	1	3	1
1.009	1	2.3814	23237	307	9	3	3	1	1	1	1	3	3	3	1	3	3	3	1	1	1	3	1	3	1	1	3	1	1	1	1	3	1	1	3	1	3	1	3	3	1	3	1	1	1	1	1	3	1
1.011	1	2.9106	163528	2073	38	3	3	1	1	1	1	3	3	3	1	3	3	3	1	1	1	3	1	3	1	1	3	1	1	1	1	3	1	1	3	1	3	1	3	3	1	3	1	1	1	1	1	3	1
1.013	1	3.4398	14555	164	2	1	3	1	1	1	1	3	3	3	1	3	3	3	1	1	1	3	1	3	1	1	3	1	1	1	1	3	1	1	3	1	3	1	3	3	1	3	1	1	1	1	1	3	1
1.017	1	4.4982	55306	615	18	1	3	1	1	1	1	3	3	3	1	3	3	3	1	1	1	3	1	3	1	1	3	1	1	1	1	3	1	1	3	1	3	1	3	3	1	3	1	1	1	1	1	3	1
1.021	1	5.5566	39995	177	10	1	3	1	1	1	1	3	3	3	1	3	3	3	1	1	1	3	1	3	1	1	3	1	1	1	1	3	1	1	3	1	3	1	3	3	1	3	1	1	1	1	1	3	1
1.023	1	6.0858	152914	1777	41	1	3	1	1	1	1	3	3	3	1	3	3	3	1	1	1	3	1	3	1	1	3	1	1	1	1	3	1	1	3	1	3	1	3	3	1	3	1	1	1	1	1	3	1
1.024	1	6.3504	172371	2228	52	1	3	1	1	1	1	3	3	3	1	3	3	3	1	1	1	3	1	3	1	1	3	1	1	1	1	3	1	1	3	1	3	1	3	3	1	3	1	1	1	1	1	3	1
1.026	1	6.8796	5828	66	4	1	3	1	1	1	1	3	3	3	1	3	3	3	1	1	1	3	1	3	1	1	3	1	1	1	1	3	1	1	3	1	3	1	3	3	1	3	1	1	1	1	1	3	1
1.032	1	8.4672	57986	702	20	1	3	1	1	1	1	3	3	3	1	3	3	3	1	1	1	3	1	3	1	1	3	1	1	1	1	3	1	1	3	1	3	1	3	3	1	3	1	1	1	1	1	3	1
1.034	1	8.9964	43323	411	12	1	3	1	1	1	1	3	3	3	1	3	3	3	1	1	1	3	1	3	1	1	3	1	1	1	1	3	1	1	3	1	3	1	3	3	1	3	1	1	1	1	1	1	1
1.038	1	10.0548	16712	9	1	1	3	1	1	1	1	3	3	3	1	3	3	3	1	1	1	3	1	3	1	1	3	1	1	1	1	3	1	1	1	1	3	1	3	3	1	3	1	1	1	1	1	1	1
1.04	1	10.584	200269	1569	57	1	3	1	1	1	1	3	3	3	1	3	3	3	1	1	1	3	1	3	1	1	3	1	1	1	1	3	1	1	1	1	3	1	3	3	1	3	1	1	1	1	1	1	1
1.042	1	11.1132	12068	36	5	1	3	1	1	1	1	3	3	3	1	3	3	3	1	1	1	3	1	3	1	1	3	1	1	1	1	3	1	1	1	1	3	1	3	3	1	3	1	1	1	1	1	1	1
1.043	1	11.3778	27247	346	7	1	3	1	1	1	1	3	3	3	1	3	3	3	1	1	1	3	1	3	1	1	3	1	1	1	1	3	1	1	1	1	3	1	3	3	1	3	1	1	1	1	1	1	1
1.045	1	11.907	2052	16	2	1	3	1	1	1	1	3	3	3	1	3	3	3	1	1	1	3	1	3	1	1	3	1	1	1	1	3	1	1	1	1	3	1	3	3	1	3	1	1	1	1	1	1	1
1.047	1	12.4362	44283	312	14	1	3	1	1	1	1	3	3	3	1	3	3	3	1	1	1	3	1	3	1	1	3	1	1	1	1	3	1	1	1	1	3	1	3	3	1	3	1	1	1	1	1	1	1
1.049	1	12.9654	69213	813	20	1	3	1	1	1	1	3	3	3	1	3	3	3	1	1	1	3	1	3	1	1	3	1	1	1	1	3	1	1	1	1	3	3	3	3	1	3	1	1	1	1	1	1	1
1.051	1	13.4946	335979	3651	108	1	3	1	1	1	3	3	3	3	1	3	3	3	1	1	1	3	1	3	1	1	3	1	1	1	1	3	1	1	1	1	3	3	3	3	1	3	1	1	1	1	1	1	1
1.055	1	14.553	1550	6	1	1	3	1	1	1	3	3	3	3	1	3	3	3	1	1	1	3	1	3	1	1	3	1	1	1	1	3	1	3	1	1	3	3	3	3	1	3	1	1	1	1	1	1	1
1.059	1	15.6114	389436	4297	129	1	3	1	1	1	3	3	3	3	1	3	3	3	3	1	1	3	1	3	1	1	3	1	1	1	1	3	1	3	1	1	3	3	3	3	1	3	1	1	1	1	1	1	1
1.061	1	16.1406	48071	664	17	1	3	1	1	1	3	3	3	3	1	3	3	3	3	1	1	3	1	3	1	1	3	1	1	1	1	3	1	3	1	1	3	3	3	3	1	1	1	1	1	1	1	1	1
1.063	1	16.6698	192334	2057	76	1	3	1	1	1	1	3	3	3	1	3	3	3	3	1	1	3	1	3	1	1	3	1	1	1	1	3	1	3	1	1	3	3	3	3	1	1	1	1	1	1	1	1	1
1.065	1	17.199	79991	686	17	1	3	1	1	1	1	3	3	3	1	3	3	3	3	1	1	3	1	3	1	3	3	1	1	1	1	3	1	3	1	1	3	3	3	3	1	1	1	1	1	1	1	1	1
1.069	1	18.2574	5707	32	2	1	3	1	1	1	1	3	3	3	1	3	3	3	3	1	1	3	1	3	1	3	3	1	1	1	1	3	1	3	3	1	3	3	3	3	1	1	1	1	1	1	1	1	1
1.072	1	19.0512	19779	86	9	1	3	1	1	1	1	3	3	1	1	3	3	3	3	1	1	3	1	3	1	3	3	1	1	1	1	3	1	3	3	1	3	3	3	3	1	1	1	2	1	1	1	1	1
1.073	1	19.3158	20467	233	6	1	3	1	1	1	1	3	3	1	1	3	3	3	3	1	1	3	1	3	1	3	3	1	1	1	1	3	1	3	2	1	3	3	3	3	1	1	1	2	1	1	1	1	1
1.075	1	19.845	176914	2034	42	1	3	1	1	1	1	3	3	1	1	3	3	3	3	1	1	3	1	3	1	3	3	1	1	1	1	3	1	3	2	1	3	3	3	3	1	1	1	3	1	1	1	1	1
1.076	1	20.1096	2090379	23711	609	1	3	1	1	1	1	3	3	1	1	3	3	3	3	1	1	3	1	3	1	3	3	1	1	1	1	3	1	3	3	1	3	3	3	3	1	1	1	3	1	1	1	1	1
1.077	1	20.3742	382627	4007	141	1	3	1	1	1	1	3	3	1	1	3	3	3	3	1	1	3	1	3	1	3	3	1	1	1	1	3	1	3	3	1	3	3	3	3	1	1	1	3	1	1	1	1	1
1.079	1	20.9034	19528	102	10	1	3	1	1	1	1	3	3	1	1	3	3	3	3	3	1	3	1	3	1	3	3	1	1	1	1	3	1	3	3	1	3	3	3	3	1	1	1	3	1	1	1	1	1
1.081	1	21.4326	2068336	14586	542	1	3	1	1	1	1	3	3	1	1	3	3	3	3	3	1	3	1	3	1	3	3	1	1	1	1	3	1	3	3	1	3	3	3	3	1	1	1	3	1	1	1	1	1
1.089	1	23.5494	36734	93	4	1	1	1	1	1	1	3	3	1	1	3	3	3	3	3	1	3	1	3	1	3	3	1	1	1	1	3	1	3	3	1	3	3	3	3	3	1	1	3	1	1	1	1	1
1.097	1	25.6662	197493	2117	67	1	1	1	1	1	1	3	3	1	1	3	3	3	3	3	1	1	1	3	1	3	3	1	1	1	1	3	1	3	3	1	3	3	3	1	3	1	1	3	1	1	1	1	1
1.101	1	26.7246	22188	280	17	1	1	1	1	1	1	3	3	1	1	3	3	3	3	3	1	1	1	3	1	3	3	1	1	1	1	3	1	3	3	1	3	3	3	1	3	1	1	3	1	1	1	1	1
1.102	1	26.9892	117472	1423	26	1	1	1	1	1	1	3	3	1	1	3	3	3	3	3	1	1	1	3	1	3	3	1	1	1	1	3	1	3	3	1	3	3	3	1	3	1	1	3	1	1	1	1	1
1.106	1	28.0476	15959	47	5	1	1	1	1	1	1	3	3	1	1	3	3	3	3	3	1	1	1	3	1	3	3	1	1	1	1	3	1	3	3	1	3	3	3	1	3	1	3	3	1	1	1	1	1
1.107	1	28.3122	1123	17	1	1	1	1	1	1	1	3	3	1	1	3	3	3	3	3	1	1	1	3	1	3	3	1	1	1	1	3	1	3	3	1	3	3	3	1	3	1	3	3	1	1	1	1	1
1.108	1	28.5768	66154	707	12	1	1	1	1	1	1	3	3	1	1	3	3	3	3	3	1	1	1	3	1	3	3	1	1	1	1	3	1	3	3	1	3	3	3	1	3	1	3	3	1	1	1	1	1
1.11	1	29.106	18419	50	4	1	1	1	1	1	1	3	3	1	1	3	3	3	3	3	1	1	1	3	1	3	3	1	1	1	1	3	1	3	3	1	3	3	3	1	3	1	3	3	1	1	1	1	1
1.115	1	30.429	155540	1365	55	1	1	1	1	1	1	3	3	1	1	3	3	3	3	3	1	1	1	2	1	3	3	1	1	1	1	3	1	3	3	1	3	3	3	1	3	1	3	3	1	1	1	1	1
1.116	1	30.6936	211360	2265	45	1	1	1	1	1	1	3	3	1	1	3	3	3	3	3	1	1	1	2	1	3	3	1	1	1	2	3	1	3	3	1	3	3	3	1	3	1	3	3	1	1	1	1	1
1.117	1	30.9582	2194	27	3	1	1	1	1	1	1	3	3	1	1	3	3	3	3	3	1	1	1	3	1	3	3	1	1	1	2	3	1	3	3	1	3	3	3	1	3	1	3	3	1	1	1	1	1
1.119	1	31.4874	55763	667	12	1	1	1	1	1	1	3	3	1	1	3	3	3	3	3	1	1	1	3	3	3	3	1	1	1	2	3	1	3	3	1	3	3	3	1	3	1	3	3	1	1	1	1	1
1.12	1	31.752	2874	35	1	1	1	1	1	1	1	3	3	1	1	3	3	3	3	3	1	1	1	3	3	3	3	1	1	1	2	3	1	3	3	1	3	3	3	1	3	1	3	3	1	1	1	1	1
1.128	1	33.8688	71674	853	14	1	1	1	1	1	1	3	3	1	1	3	3	3	3	3	1	1	1	3	3	3	3	1	1	1	2	3	1	3	3	1	3	3	3	1	3	3	3	3	1	1	1	1	1
1.13	1	34.398	106057	1091	32	1	1	1	1	1	1	3	3	1	1	3	3	3	3	3	1	1	1	3	3	3	3	1	1	1	2	3	1	3	3	1	3	3	3	1	3	3	3	3	1	1	1	1	1
1.132	1	34.9272	50673	334	11	1	1	1	1	1	1	3	3	1	1	3	3	3	3	3	1	1	1	3	3	3	3	1	1	1	2	1	1	3	3	1	3	3	3	1	3	3	3	3	1	1	1	1	1
1.134	1	35.4564	37181	358	14	1	1	1	1	1	1	3	3	1	1	3	3	3	3	3	1	1	1	3	3	3	3	1	1	1	2	1	1	3	3	1	3	3	3	1	3	3	3	3	1	1	1	1	1
1.136	1	35.9856	37831	473	11	1	1	1	1	1	1	3	3	1	1	3	3	3	3	3	1	1	1	3	3	3	3	1	1	1	2	1	1	3	3	1	3	3	3	1	3	3	3	3	1	1	1	1	1
1.138	1	36.5148	46623	354	16	1	1	1	1	1	1	3	3	1	1	3	3	3	3	3	1	1	1	3	3	3	3	1	1	1	2	1	1	3	3	1	3	3	3	1	3	3	3	3	1	1	1	1	1
1.139	1	36.7794	27287	415	8	1	1	1	1	1	1	3	3	1	1	3	3	3	3	3	1	1	1	3	3	3	3	1	1	1	2	1	1	3	3	1	3	3	3	1	3	3	3	3	1	1	1	1	1
1.142	1	37.5732	62787	713	21	1	1	1	1	1	1	3	3	1	1	3	3	3	2	1	1	1	1	3	3	3	3	1	1	1	2	1	1	3	3	1	3	3	3	1	3	3	3	3	1	1	1	1	1
1.143	1	37.8378	12061	154	5	1	1	1	1	1	1	3	3	1	1	3	3	3	2	1	1	1	1	3	3	3	3	1	1	1	2	1	1	3	3	1	3	3	3	1	3	3	3	3	1	1	1	1	1
1.146	1	38.6316	109160	1259	23	1	1	1	1	3	1	3	3	1	1	3	3	3	2	1	1	1	1	3	3	3	3	1	1	1	2	1	1	3	3	1	3	3	3	1	3	3	3	3	1	1	1	1	1
1.147	1	38.8962	113873	1291	32	1	1	1	1	3	1	3	3	1	1	3	3	3	2	1	1	1	1	3	3	3	3	1	1	1	2	1	1	3	3	1	3	3	3	1	3	3	3	3	1	1	1	1	1
1.148	1	39.1608	32172	268	10	1	1	1	1	3	1	3	3	1	1	3	3	3	2	1	1	1	1	3	3	3	3	1	1	1	2	1	1	3	3	1	3	3	3	1	3	3	3	3	1	1	1	1	1
1.154	1	40.7484	21375	194	7	3	1	1	1	3	1	3	3	1	1	3	3	3	3	1	1	1	1	3	3	3	3	1	1	1	2	1	1	3	3	1	3	3	3	1	3	3	3	3	1	1	1	1	1
1.155	1	41.013	26701	353	6	3	1	1	1	3	1	3	3	1	1	3	3	3	3	1	1	1	1	3	3	3	3	1	1	1	2	1	1	3	3	1	3	3	3	1	3	3	3	3	1	1	1	1	1
1.156	1	41.2776	14403	164	6	3	1	1	1	3	1	3	3	1	1	3	3	3	3	1	1	1	1	3	3	3	3	1	1	1	2	1	1	3	3	1	3	3	3	1	3	3	3	3	1	1	1	1	1
1.158	1	41.8068	5123	53	3	3	1	1	1	3	1	3	3	1	1	3	3	3	3	1	1	1	1	3	3	3	3	1	1	1	2	1	1	3	3	1	3	3	3	1	3	3	3	3	1	1	1	1	1
1.161	1	42.6006	18863	133	1	3	1	1	1	3	1	3	3	1	1	3	3	3	3	1	1	1	1	3	3	3	3	1	1	1	2	1	1	3	3	1	3	3	2	1	3	3	3	3	1	1	1	1	1
1.167	1	44.1882	26975	331	6	3	1	1	1	3	1	3	3	1	1	3	3	3	3	1	1	1	3	3	3	3	3	1	1	1	2	1	1	3	3	1	3	3	2	1	3	3	3	3	1	1	1	1	1
1.168	1	44.4528	2754	16	1	3	1	1	1	3	1	3	3	1	1	3	3	3	3	1	1	1	3	3	3	3	3	1	1	1	1	1	1	3	3	1	3	3	2	1	3	3	3	3	1	1	1	1	1
1.181	1	47.8926	47401	467	7	3	3	1	1	3	1	3	1	1	1	1	3	3	3	1	1	1	3	3	3	3	2	1	1	1	1	1	1	3	1	1	3	3	1	1	3	3	3	3	1	1	1	1	1
1.195	1	51.597	76454	479	12	3	1	1	1	3	1	3	1	1	1	1	3	3	3	1	1	1	3	3	3	3	2	1	1	1	1	1	1	3	1	3	1	3	1	1	3	3	3	1	1	1	1	1	1
1.197	1	52.1262	12470	42	3	3	1	1	1	3	1	3	1	1	1	1	3	3	3	1	1	1	3	3	3	3	2	1	1	1	1	1	1	3	1	3	1	3	1	1	3	3	3	1	1	1	1	1	1
1.205	1	54.243	37575	170	5	1	1	1	1	3	1	3	1	1	1	1	3	1	3	1	1	1	3	3	3	3	2	1	1	1	1	1	1	3	1	3	1	3	1	1	3	3	3	1	1	1	1	1	1
1.209	1	55.3014	16928	69	3	1	1	1	1	3	1	3	1	1	1	1	3	1	3	1	1	1	3	3	3	3	2	1	1	1	1	1	1	3	1	3	1	3	1	1	3	3	3	1	1	1	1	3	1
1.211	1	55.8306	9056	125	3	1	1	1	1	3	1	3	1	1	1	1	3	1	3	1	1	1	3	3	3	3	2	1	1	1	1	1	1	3	1	3	1	3	1	1	3	3	3	1	1	1	1	3	1
1.215	1	56.889	29726	238	6	1	1	1	1	3	1	3	1	1	1	1	3	1	3	1	1	1	3	3	3	3	3	1	1	1	1	1	3	3	1	3	1	3	1	1	3	3	3	1	1	1	1	3	1
1.219	1	57.9474	48114	510	11	1	1	1	1	3	1	3	1	1	1	1	3	1	3	1	1	1	3	3	3	3	3	1	1	1	1	1	3	3	1	3	1	3	1	1	3	3	3	1	1	1	1	3	1
1.244	1	64.5624	21916	92	5	1	1	1	1	3	1	1	1	3	1	1	3	1	2	1	1	1	3	3	3	3	3	1	3	1	1	1	3	1	1	3	1	3	1	1	3	3	1	1	1	1	3	3	1
1.245	1	64.827	60528	622	11	1	1	1	1	3	1	1	1	3	1	1	3	1	2	1	1	1	3	3	3	3	3	1	3	1	1	1	3	1	1	3	1	3	1	1	3	3	1	2	1	1	3	3	1
1.253	1	66.9438	36674	90	7	1	1	1	1	3	1	1	1	3	1	1	3	1	3	1	1	1	3	3	3	3	3	1	3	1	1	1	3	1	1	3	3	3	1	1	3	3	1	1	1	1	3	3	1
1.254	1	67.2084	174338	1601	18	1	1	1	1	3	1	1	1	3	1	1	3	1	3	1	1	1	3	3	3	3	3	1	3	1	1	1	3	1	1	3	3	3	1	1	3	3	1	1	1	1	3	3	1
2	2	0	14228	94	13	3	3	1	3	1	1	3	3	3	3	1	1	1	1	3	3	3	3	3	3	1	3	1	1	1	1	1	1	1	1	3	3	2	3	1	1	1	1	3	3	3	1	2	3
2.001	2	0.2646	402340	4354	126	3	3	1	3	1	1	3	3	3	3	1	1	1	1	3	3	3	3	3	3	1	3	1	1	1	1	1	1	1	1	3	3	2	3	1	1	1	1	3	3	3	1	2	3
2.003	2	0.7938	531311	5498	167	3	3	1	3	1	1	3	3	3	3	1	1	1	1	3	3	3	3	3	3	1	3	1	1	1	1	1	1	3	1	3	3	2	3	1	1	1	1	3	3	3	1	2	3
2.004	2	1.0584	10773	79	6	3	3	1	3	1	1	3	3	3	3	1	1	1	1	3	3	3	3	3	3	1	3	1	1	1	1	1	1	3	1	3	3	1	3	1	1	1	1	3	3	3	1	2	3
2.009	2	2.3814	15204	22	3	3	3	1	3	1	1	3	3	3	3	1	1	1	1	3	3	3	3	3	3	3	3	1	1	1	1	1	1	3	1	3	2	1	3	1	3	1	1	3	3	3	1	2	3
2.011	2	2.9106	486545	5097	173	3	3	1	3	1	1	3	3	3	3	1	1	1	1	3	3	3	3	3	3	3	3	1	1	1	1	1	1	3	1	3	2	1	3	1	3	1	1	3	3	3	1	2	3
2.013	2	3.4398	843157	8940	268	3	3	1	3	1	1	3	3	3	3	1	1	1	1	3	3	3	3	3	3	3	3	1	1	1	1	1	1	3	1	3	2	1	3	1	3	1	3	3	3	3	1	2	3
2.015	2	3.969	14979	21	3	3	3	1	3	1	1	3	3	3	3	1	1	1	1	3	3	3	3	3	3	3	3	1	1	1	1	1	1	3	1	3	2	3	3	1	3	1	3	3	3	3	1	2	3
2.016	2	4.2336	69540	66	11	3	3	1	3	1	1	3	3	3	3	1	1	1	1	3	3	3	3	3	3	3	3	1	1	1	1	1	1	3	1	3	2	3	3	1	3	1	3	3	3	3	1	3	3
2.026	2	6.8796	1267260	10350	426	3	3	1	3	1	1	3	3	3	3	1	1	1	1	3	3	3	3	3	3	3	3	1	1	1	1	1	1	3	1	3	2	3	3	1	3	1	3	3	3	1	1	3	3
2.028	2	7.4088	177974	1670	75	3	3	1	3	1	1	3	3	3	3	1	1	1	1	3	3	3	3	3	3	3	3	1	1	1	1	1	1	3	1	3	2	3	3	1	3	1	3	3	3	3	1	3	3
2.03	2	7.938	3059633	31460	1087	3	3	1	3	1	1	3	3	3	3	1	1	1	1	3	3	3	3	3	3	3	3	1	1	1	1	1	1	3	1	3	2	3	3	1	3	1	3	3	3	3	1	3	3
2.032	2	8.4672	850001	5276	264	3	3	1	3	1	1	3	3	3	3	1	1	1	1	3	3	3	3	3	3	3	3	1	1	1	1	1	1	3	1	3	2	3	3	1	3	1	3	3	3	3	1	3	3
2.035	2	9.261	30983	108	5	3	3	1	3	1	1	3	3	3	3	1	1	1	1	3	3	3	3	3	3	3	3	1	1	1	1	1	1	3	1	3	2	3	3	1	3	1	3	3	3	3	1	3	3
2.037	2	9.7902	359778	2355	138	3	3	1	3	1	1	3	3	3	3	1	1	1	1	3	3	3	3	3	3	3	3	1	1	1	1	1	1	3	1	3	2	3	3	1	3	1	3	3	3	3	1	3	3
2.038	2	10.0548	436371	5287	111	3	3	1	3	1	1	3	3	3	3	1	1	1	1	3	3	3	3	3	3	3	3	1	1	1	1	1	1	3	1	3	2	3	3	1	3	1	3	3	3	3	1	3	3
2.052	2	13.7592	23728	26	4	3	3	1	3	1	1	3	2	3	1	1	1	1	1	3	3	3	3	3	3	3	3	1	1	1	1	1	1	1	1	3	3	2	3	1	1	1	1	3	3	3	1	2	3
2.055	2	14.553	185342	1810	74	3	3	1	3	1	1	3	2	3	1	1	1	1	1	3	3	3	3	3	3	3	3	1	1	1	1	1	1	1	1	3	3	2	3	1	1	1	1	3	3	3	1	2	3
2.057	2	15.0822	71878	899	27	3	3	1	3	1	1	3	2	3	1	1	1	1	1	3	3	3	3	3	3	3	3	1	3	1	1	1	1	1	1	3	3	2	3	1	1	1	1	3	3	3	1	2	3
2.059	2	15.6114	41745	120	8	3	3	1	3	1	1	3	2	3	1	1	1	1	1	3	3	3	3	3	3	3	3	1	3	1	1	1	1	1	1	3	3	2	3	1	1	1	1	3	3	3	1	2	3
2.063	2	16.6698	97815	845	25	3	3	1	3	1	1	1	2	3	1	1	1	1	1	3	3	3	3	3	3	3	3	1	3	1	1	1	1	1	1	3	3	2	3	1	1	1	3	3	3	3	1	2	3
2.068	2	17.9928	21627	209	7	3	3	1	3	1	1	1	2	3	1	1	1	1	1	3	3	3	3	3	3	3	3	1	3	1	1	1	1	1	1	3	3	2	3	1	1	1	3	3	3	3	1	2	3
2.072	2	19.0512	29768	193	6	3	3	1	3	1	1	1	2	3	1	1	1	1	1	3	3	3	3	3	3	3	3	1	3	1	1	1	1	1	1	3	3	2	3	1	1	1	3	3	3	3	1	2	3
2.074	2	19.5804	29900	123	4	3	3	1	3	1	1	1	2	3	1	1	1	1	1	3	3	3	3	3	3	3	3	1	3	1	1	1	1	1	1	3	3	2	3	1	1	1	3	3	3	3	1	2	3
2.075	2	19.845	67001	498	13	3	3	1	3	1	1	1	2	3	1	1	1	1	1	3	3	3	3	3	3	3	3	1	3	1	1	1	1	1	1	3	3	1	3	1	1	1	3	3	3	3	1	2	3
2.086	2	22.7556	931	17	1	3	3	3	3	1	1	1	1	3	1	1	1	1	1	3	3	3	3	3	3	3	3	1	3	1	3	1	1	1	1	3	3	1	3	1	1	1	3	3	3	3	1	2	1
2.088	2	23.2848	476465	4633	107	3	3	3	3	1	1	1	1	3	1	3	1	1	1	3	3	3	3	3	3	3	3	1	3	1	3	1	1	1	1	3	3	1	3	1	1	1	3	3	3	3	1	2	1
2.09	2	23.814	33044	399	9	3	3	3	3	1	1	1	1	3	1	3	1	1	1	3	3	3	3	3	3	3	3	1	3	1	3	1	1	1	1	3	3	1	3	1	1	1	3	3	3	3	1	2	1
2.091	2	24.0786	10731	12	1	3	3	3	3	1	1	1	1	3	1	3	1	1	1	3	3	3	3	3	3	3	3	1	3	1	3	1	1	1	1	3	3	1	3	1	1	1	3	3	3	3	1	1	1
2.1	2	26.46	100524	683	26	3	3	3	3	1	1	1	1	3	1	3	1	1	1	3	1	3	3	3	3	3	3	1	3	1	3	1	1	1	1	3	3	1	3	1	1	1	3	3	3	3	1	1	1
2.102	2	26.9892	49793	446	10	3	3	3	3	1	1	1	1	3	1	3	1	1	1	3	1	3	3	3	3	3	3	1	3	1	3	1	1	1	3	3	3	1	3	1	1	1	3	3	3	3	1	1	1
2.108	2	28.5768	240472	2191	53	3	1	3	3	1	1	1	1	3	1	3	1	1	1	3	1	3	3	3	3	3	3	1	3	1	3	1	1	1	3	3	3	1	3	1	1	1	3	3	3	3	1	1	1
2.11	2	29.106	22942	112	5	3	1	3	3	1	1	1	1	3	1	3	1	1	1	3	1	3	3	3	3	3	3	1	3	1	3	1	1	1	3	3	3	1	3	1	1	1	3	3	3	3	1	1	1
2.116	2	30.6936	94876	992	17	3	1	3	3	1	1	1	1	3	1	3	1	1	1	3	1	3	3	3	3	3	1	1	3	1	3	1	1	1	3	3	3	3	3	1	1	1	3	3	3	3	1	1	1
2.12	2	31.752	25146	302	5	3	1	3	3	1	1	1	1	3	1	3	1	1	1	3	1	3	3	3	3	3	1	1	3	1	3	1	1	1	3	3	3	3	3	1	1	1	3	3	3	3	1	1	1
2.122	2	32.2812	14579	196	5	3	1	3	3	1	1	1	1	3	1	3	1	1	1	3	1	3	3	3	3	3	1	1	3	1	3	1	1	1	3	3	3	3	3	1	1	1	3	3	3	3	1	1	1
2.124	2	32.8104	204431	2267	57	3	1	3	3	1	1	1	1	3	1	3	1	1	1	3	1	3	3	3	3	3	1	1	3	1	3	1	1	1	3	3	3	3	3	1	1	1	3	3	3	3	1	1	1
2.126	2	33.3396	28889	362	5	3	1	3	3	1	1	1	1	3	1	3	1	1	1	3	1	3	3	3	3	3	1	1	3	1	3	1	1	1	3	3	3	3	3	1	1	1	3	3	3	3	1	1	1
2.128	2	33.8688	109845	1100	28	3	1	3	1	1	1	1	1	3	1	3	1	1	1	3	1	3	3	3	3	3	1	1	3	1	3	1	1	1	3	3	3	3	3	1	1	1	3	3	3	3	1	1	1
2.144	2	38.1024	21808	288	7	3	1	3	1	1	1	1	1	3	1	3	1	1	1	3	3	3	3	3	3	3	1	1	3	1	3	1	1	1	3	3	1	3	3	1	1	1	3	3	1	1	1	1	1
2.146	2	38.6316	38403	384	5	3	1	3	1	1	1	1	1	3	1	3	1	1	1	3	3	3	3	3	3	3	1	3	3	1	3	1	1	1	3	3	1	3	3	1	1	1	3	3	1	1	1	1	1
2.152	2	40.2192	45907	226	5	3	1	3	1	1	1	1	1	3	1	3	1	1	1	3	3	3	3	3	3	3	1	3	3	1	3	1	1	1	3	3	1	3	3	1	1	1	2	3	1	1	1	1	1
2.154	2	40.7484	32456	300	6	3	1	3	1	1	1	1	1	3	1	3	1	1	1	3	3	3	3	3	3	3	1	3	3	1	3	1	1	1	3	3	1	3	3	1	1	1	2	3	1	1	1	3	1
2.17	2	44.982	77278	371	16	3	1	3	1	1	1	1	1	3	1	3	3	1	1	3	3	3	3	3	3	1	1	3	3	1	3	1	1	1	3	3	1	3	3	1	1	1	3	3	1	1	1	3	3
2.171	2	45.2466	92676	770	16	3	1	3	1	1	1	1	1	3	1	3	3	1	1	3	3	3	3	3	3	1	1	3	3	1	3	1	1	1	3	3	1	3	3	1	1	1	3	3	1	1	1	3	3
2.173	2	45.7758	47001	533	13	3	1	3	1	1	1	1	1	3	1	3	3	1	1	3	3	3	3	3	3	1	1	3	3	1	3	1	1	1	3	3	1	3	3	1	1	3	3	3	1	1	1	3	3
2.175	2	46.305	16123	164	3	3	1	3	1	1	1	1	1	3	1	3	3	1	1	3	3	3	3	3	3	1	1	3	3	1	3	1	1	1	3	3	1	3	3	1	1	3	3	3	1	1	1	3	3
2.177	2	46.8342	31969	161	5	3	1	3	1	1	1	1	1	3	1	3	3	1	1	3	3	3	3	3	3	1	1	3	3	1	3	1	1	1	3	3	1	3	3	1	1	3	3	3	1	1	1	3	3
2.189	2	50.0094	90373	1195	19	3	1	3	3	3	1	1	1	2	1	3	3	1	1	3	3	3	1	3	3	1	1	3	3	1	3	1	3	1	3	3	3	3	3	1	1	3	3	3	1	1	1	3	3
2.195	2	51.597	6325	9	1	3	1	3	3	3	3	1	1	2	1	3	3	1	1	3	3	3	1	3	3	1	1	3	3	1	3	1	3	1	3	3	3	2	3	1	1	3	3	3	1	1	1	3	3
2.199	2	52.6554	82660	563	14	3	3	3	3	3	3	1	1	2	1	3	3	1	1	3	3	3	1	3	3	1	1	3	3	1	3	1	3	1	3	3	3	2	3	1	1	3	3	3	3	1	1	3	3
2.203	2	53.7138	33227	188	3	3	3	3	3	3	3	1	1	2	1	3	3	1	1	3	3	3	1	3	3	1	1	3	3	1	3	1	3	1	3	3	3	2	3	1	1	3	3	3	3	1	1	3	3
2.205	2	54.243	45577	654	6	3	3	3	3	3	3	1	1	2	1	3	3	1	3	3	3	3	1	3	3	1	1	3	3	1	3	1	3	1	3	3	3	2	3	1	1	3	3	3	3	1	1	3	3
2.207	2	54.7722	1124	18	1	3	3	3	3	3	3	1	1	2	1	3	3	1	3	3	3	3	1	3	3	1	1	3	3	1	3	1	3	1	3	3	3	2	3	1	1	3	3	3	3	1	1	3	3
2.209	2	55.3014	8874	128	1	3	3	3	3	3	3	1	1	2	1	3	3	1	3	3	3	3	1	3	3	1	1	3	3	1	3	1	3	1	3	3	3	2	3	1	2	3	3	3	3	1	1	3	3
2.214	2	56.6244	56686	607	10	3	3	3	3	3	3	1	1	2	1	3	3	1	3	3	3	3	1	3	3	1	1	3	3	1	3	1	3	1	3	3	3	2	3	1	2	3	3	3	3	1	1	3	3
2.215	2	56.889	121461	959	24	3	3	3	3	3	3	1	1	2	1	3	3	1	3	3	3	3	1	3	3	1	1	3	3	1	3	1	3	1	3	3	3	2	3	1	2	3	3	3	3	1	1	3	3
2.217	2	57.4182	40509	194	3	3	3	3	3	3	3	1	1	2	1	3	3	1	1	3	3	3	1	3	3	1	1	3	3	1	3	1	3	1	3	3	3	2	3	1	2	3	3	3	3	1	1	3	3
2.219	2	57.9474	60643	405	12	3	3	3	3	3	3	3	1	2	1	3	3	1	1	3	3	3	1	3	3	1	1	3	3	1	3	1	3	1	3	3	3	2	3	1	2	3	3	3	3	1	1	3	3
2.222	2	58.7412	52586	578	15	3	3	3	3	3	3	3	1	2	1	3	3	1	1	3	3	2	1	3	3	1	1	3	3	1	3	1	3	1	3	3	3	2	3	1	2	3	3	3	3	1	1	3	3
2.223	2	59.0058	19972	255	5	3	3	3	3	3	3	3	1	3	1	3	3	1	1	3	3	2	1	3	3	1	1	3	3	1	3	1	3	1	3	3	3	2	3	1	2	3	3	3	3	1	1	3	3
2.224	2	59.2704	11063	40	1	3	3	3	3	3	3	3	1	3	1	3	3	1	1	3	3	2	1	3	3	1	1	3	3	1	3	1	3	1	3	3	3	2	3	1	2	3	3	3	3	1	1	3	3
2.226	2	59.7996	18744	148	3	3	3	3	3	3	3	3	1	3	1	3	3	1	1	3	3	2	1	3	3	1	1	3	3	1	3	1	3	1	3	1	3	2	3	1	2	3	3	3	3	1	1	3	3
2.227	2	60.0642	21049	26	2	3	3	3	3	3	3	3	1	3	1	3	3	1	1	3	3	2	1	3	3	1	1	3	3	1	3	1	3	1	3	1	3	2	3	1	2	3	3	3	3	1	1	3	3
2.229	2	60.5934	71400	17	3	3	3	3	3	3	3	3	1	3	1	3	3	1	1	3	3	2	1	3	3	1	1	3	3	1	3	1	3	1	3	1	3	2	3	1	2	3	3	3	3	1	1	3	3
3	3	0	2365	26	2	2	1	1	3	3	2	3	3	3	1	3	1	1	1	1	3	1	1	3	1	3	3	3	3	3	3	3	3	1	3	3	1	3	3	3	1	1	3	1	3	3	1	1	3
3.004	3	1.0584	81856	848	13	2	1	1	3	3	2	3	3	3	1	3	1	1	1	1	3	1	1	3	1	3	3	3	3	3	3	3	3	1	3	3	1	3	3	3	1	1	3	1	3	3	1	1	3
3.006	3	1.5876	185334	2148	26	2	1	1	3	3	2	3	3	3	1	3	1	1	1	1	3	1	1	3	1	3	3	3	3	3	3	3	3	1	3	3	1	3	3	3	1	1	3	3	3	3	1	1	3
3.008	3	2.1168	19737	142	5	2	1	1	3	3	2	3	3	3	1	3	1	1	1	1	3	1	1	3	1	3	3	3	3	3	3	3	3	3	3	3	1	3	3	3	1	1	3	3	3	3	1	1	3
3.029	3	7.6734	116912	1449	34	1	1	1	3	3	2	1	3	3	1	3	1	3	1	1	3	1	1	3	3	1	3	3	3	3	3	3	3	3	3	3	1	3	3	3	1	1	3	3	3	3	1	1	3
3.032	3	8.4672	37245	285	9	1	1	1	2	3	2	1	3	3	1	3	1	3	1	1	3	1	1	3	3	1	3	3	3	3	3	3	3	3	3	3	1	3	3	3	1	1	3	3	3	3	1	1	3
3.036	3	9.5256	23029	158	5	1	1	1	2	3	2	1	3	3	1	3	1	3	1	1	3	1	1	3	3	1	3	3	3	3	3	3	3	3	3	3	1	3	3	3	1	1	3	3	3	3	1	1	3
3.04	3	10.584	19429	27	2	1	1	1	2	3	2	1	3	3	1	3	1	3	1	1	3	1	1	3	3	1	3	3	2	3	3	3	3	3	3	3	1	3	3	3	1	1	3	3	3	3	1	1	3
3.045	3	11.907	29132	267	3	1	1	1	2	3	2	1	3	3	1	3	1	3	1	1	3	1	1	3	3	1	3	3	2	3	3	3	3	3	3	3	1	3	3	3	1	1	3	3	3	3	1	1	3
3.047	3	12.4362	68215	455	7	1	1	1	2	3	2	1	3	3	1	3	1	3	1	1	3	1	1	3	3	1	3	3	2	3	3	3	3	3	3	3	1	3	3	3	1	1	3	3	3	3	1	1	3
3.048	3	12.7008	653	13	1	1	1	1	2	3	2	1	3	3	1	3	1	3	1	1	3	1	1	3	3	1	3	3	1	3	3	3	3	3	3	3	1	3	3	3	1	1	3	3	3	3	1	1	3
3.052	3	13.7592	12903	62	2	1	1	1	2	3	2	1	3	3	1	3	1	3	1	1	3	1	2	3	3	1	3	3	1	3	3	3	3	3	3	3	1	3	3	3	1	1	3	3	3	3	1	1	3
3.068	3	17.9928	24447	10	1	3	1	1	2	3	2	1	3	1	1	3	1	3	1	1	3	3	2	3	3	1	3	3	1	3	3	3	1	3	3	3	1	3	3	3	1	1	3	3	3	1	1	1	3
3.07	3	18.522	54759	569	11	3	1	1	2	3	1	1	3	1	1	3	1	3	1	1	3	3	2	3	3	1	3	3	1	3	3	3	1	3	3	3	1	3	3	3	1	1	3	3	3	1	1	1	3
3.071	3	18.7866	545	12	1	3	1	1	1	3	1	1	3	1	1	3	1	3	1	1	3	3	2	3	3	1	3	3	1	3	3	3	1	3	3	3	1	3	3	3	1	1	3	3	3	1	1	1	3
3.074	3	19.5804	30948	7	1	3	1	1	1	3	1	1	3	1	1	3	1	3	1	1	3	3	3	3	3	1	3	3	1	3	3	3	1	3	3	3	1	3	1	3	1	1	3	3	3	1	1	1	3
3.081	3	21.4326	36938	350	9	3	1	1	1	3	1	1	3	1	1	3	1	3	1	1	3	3	3	1	3	1	3	2	1	3	3	3	1	3	3	3	1	3	1	3	3	1	3	3	1	1	1	1	3
3.085	3	22.491	57086	578	13	3	1	1	1	3	1	1	3	1	1	3	1	3	1	1	3	3	3	1	3	1	3	2	1	3	3	3	1	3	3	3	1	3	1	3	3	1	3	3	1	1	1	1	3
3.087	3	23.0202	23353	336	9	3	1	1	1	3	1	1	3	1	1	3	1	3	1	1	3	3	3	1	3	1	3	2	1	3	3	3	1	3	3	3	1	3	1	3	3	1	3	3	1	1	1	1	3
3.089	3	23.5494	3825	14	1	3	1	1	1	3	1	1	3	1	1	3	1	3	1	1	3	3	3	1	3	1	3	2	1	3	3	3	1	3	3	3	3	3	1	3	3	1	3	3	1	1	1	1	3
3.091	3	24.0786	32562	360	12	3	1	1	1	3	1	1	3	1	1	3	1	3	1	1	3	3	3	1	3	1	3	2	1	3	3	3	1	3	3	3	3	3	1	3	3	1	3	3	1	1	1	1	3
3.092	3	24.3432	29076	250	7	3	1	1	1	3	1	1	3	1	1	3	1	3	1	1	3	3	3	1	3	1	3	2	1	3	3	3	1	3	3	3	3	3	1	3	3	1	3	3	1	1	1	1	3
3.094	3	24.8724	137410	1466	22	3	1	1	1	1	1	1	3	1	1	3	1	3	1	1	3	3	3	1	3	1	3	2	1	3	3	3	1	3	3	3	3	3	1	3	3	1	3	3	1	1	1	1	3
3.095	3	25.137	4995	20	2	3	1	1	1	1	1	1	3	1	1	3	1	3	1	1	3	3	3	1	3	1	3	1	1	3	3	3	1	3	3	3	3	3	1	3	3	1	3	3	1	1	1	1	3
3.101	3	26.7246	111595	1154	31	1	1	1	1	1	1	1	3	1	1	3	1	3	1	1	3	3	3	1	3	1	3	1	1	3	3	3	1	3	3	3	3	3	1	3	3	1	3	3	1	1	1	1	3
3.103	3	27.2538	7154	26	2	1	1	1	1	1	1	1	3	1	1	3	1	3	1	1	3	3	3	1	3	1	3	1	1	3	3	3	1	3	3	3	3	3	1	3	3	1	3	3	1	1	1	1	3
3.107	3	28.3122	90812	690	24	1	1	1	1	1	3	1	3	1	1	3	1	3	1	1	3	3	3	1	3	1	3	1	1	3	3	3	1	3	3	3	3	3	1	3	3	1	3	3	1	1	1	1	3
3.108	3	28.5768	27181	215	5	1	1	1	1	1	3	2	3	1	1	3	1	3	1	1	3	3	3	1	3	1	3	1	1	3	3	3	1	3	3	3	3	3	1	3	3	1	3	3	1	1	1	1	3
3.11	3	29.106	58035	384	29	1	1	1	1	1	3	2	3	1	1	3	1	3	1	1	3	3	3	3	3	1	3	1	1	3	3	3	1	3	3	3	3	3	1	3	3	1	3	3	1	1	1	1	3
3.111	3	29.3706	156882	1859	44	1	1	1	1	1	3	2	3	1	1	3	1	3	1	1	3	3	3	3	3	1	3	1	1	2	3	3	1	3	3	3	3	3	1	3	3	1	3	3	1	1	1	1	3
3.113	3	29.8998	100632	1044	18	1	1	1	1	1	3	2	3	1	1	3	1	3	1	1	3	3	3	3	3	1	3	1	1	2	3	3	1	3	3	3	3	3	1	3	3	1	3	3	1	1	1	1	3
3.117	3	30.9582	6781	32	1	1	1	1	1	1	3	2	3	1	1	3	1	3	1	1	3	3	3	3	3	1	3	1	1	2	3	3	1	3	3	3	3	3	1	3	3	1	3	3	1	1	1	1	3
3.127	3	33.6042	345038	3716	109	1	1	1	1	1	3	2	1	1	1	3	1	3	1	1	3	3	3	3	3	1	3	3	1	2	3	3	1	3	3	3	3	3	1	3	3	1	3	3	1	1	1	1	3
3.129	3	34.1334	32280	331	9	1	1	1	1	1	3	2	1	1	1	3	1	3	1	1	3	3	3	3	3	1	3	3	1	2	3	3	1	3	3	3	3	3	1	3	3	1	3	3	1	1	1	1	3
3.131	3	34.6626	13917	82	5	1	1	1	1	1	3	2	1	1	1	3	1	3	1	1	3	3	3	3	3	1	3	3	1	2	3	3	1	3	3	3	3	3	3	3	3	1	3	3	1	1	1	1	3
3.135	3	35.721	10716	29	3	1	1	1	1	1	3	2	1	1	1	3	1	3	1	1	3	3	3	1	3	1	3	3	1	2	3	3	1	3	3	3	3	3	3	3	3	1	3	3	1	1	1	1	3
3.137	3	36.2502	288096	3434	80	1	1	1	1	1	3	2	1	1	1	3	1	3	1	1	3	3	3	1	3	1	3	3	1	2	3	3	1	3	3	3	3	3	3	3	3	3	3	3	1	1	1	1	3
3.141	3	37.3086	25808	251	13	1	1	1	1	1	3	2	1	1	1	3	1	3	1	3	3	3	3	1	3	1	3	3	1	2	3	1	1	3	3	3	3	3	3	3	3	3	3	3	1	1	1	1	3
3.143	3	37.8378	285796	2716	111	1	1	1	1	1	3	2	1	1	1	3	1	3	1	3	3	3	3	1	3	1	3	3	1	2	3	1	1	3	3	3	3	3	3	3	3	3	3	3	1	1	1	3	3
3.145	3	38.367	433471	5115	126	1	1	1	1	1	3	2	1	1	1	3	1	3	1	3	3	3	3	1	3	1	3	3	1	2	3	1	1	3	3	3	3	3	3	3	3	3	3	3	1	1	1	3	3
3.147	3	38.8962	12698	70	7	1	1	1	1	1	3	2	1	1	1	3	3	3	1	3	3	3	3	1	3	1	3	3	1	2	3	1	1	3	3	3	3	3	3	3	3	3	3	3	1	1	1	3	3
3.149	3	39.4254	359850	4031	109	1	1	1	1	1	3	2	1	1	1	3	3	3	1	1	3	3	3	1	3	1	3	3	1	2	3	1	1	3	3	3	3	3	3	3	3	3	3	3	1	1	1	3	3
3.151	3	39.9546	128166	1059	43	1	1	1	1	1	3	2	1	1	1	3	3	3	1	1	3	3	3	1	3	1	3	3	1	2	3	1	1	3	3	3	3	3	3	3	3	3	3	3	1	1	1	3	3
3.161	3	42.6006	48359	42	6	1	1	1	1	1	3	2	1	1	1	3	3	3	1	1	3	3	3	1	3	1	3	3	1	2	3	1	1	3	3	3	3	3	3	3	3	3	3	3	1	3	1	3	3
3.162	3	42.8652	185094	87	15	1	1	1	1	1	3	2	1	1	1	3	3	3	1	1	3	3	3	1	3	1	3	3	1	1	3	1	1	3	3	3	3	3	3	3	3	3	3	3	1	3	1	3	3
3.164	3	43.3944	9012	5	1	1	1	1	1	1	3	2	1	1	1	3	3	3	1	1	3	3	3	3	3	1	3	3	1	1	3	1	1	3	3	3	3	3	3	3	3	3	3	3	1	3	1	3	3
3.169	3	44.7174	9829	31	4	1	1	1	1	1	3	2	1	1	1	3	3	3	1	1	3	3	3	3	3	1	3	3	1	1	3	1	1	3	3	3	3	3	3	3	3	3	3	3	2	3	1	3	3
3.171	3	45.2466	319697	3090	98	1	1	1	1	1	3	2	1	1	1	3	3	3	1	1	3	3	3	3	3	1	3	3	1	1	3	1	1	3	3	3	3	3	3	3	3	3	3	3	2	3	1	3	3
3.173	3	45.7758	528289	4844	154	1	1	1	1	1	3	2	1	1	1	3	3	3	1	1	3	3	3	3	3	1	3	3	1	1	3	1	1	3	3	3	3	3	3	3	3	3	3	3	2	3	1	3	3
3.175	3	46.305	494149	5857	147	1	1	1	1	1	3	2	1	1	1	3	3	3	1	1	3	3	3	3	3	1	3	3	1	1	3	1	1	3	3	3	3	3	3	3	3	3	3	3	2	3	1	3	3
3.176	3	46.5696	11725	128	12	1	1	1	1	1	3	2	1	1	1	3	3	3	1	1	3	3	3	3	3	1	3	3	1	1	3	1	1	3	3	3	3	3	3	3	3	3	3	3	2	3	1	3	3
3.178	3	47.0988	8218	15	2	1	1	1	1	1	3	2	1	1	1	3	3	3	1	1	3	3	3	3	3	1	3	3	1	1	3	1	1	3	3	3	3	3	3	3	3	3	3	3	2	3	1	3	3
3.183	3	48.4218	57663	749	20	1	1	1	1	1	3	1	1	1	1	3	3	3	1	1	3	3	3	3	3	1	3	3	1	1	3	1	1	3	3	3	1	3	3	3	3	3	3	3	2	3	1	3	3
3.185	3	48.951	2450	10	2	1	1	1	1	1	3	1	1	1	1	3	3	3	1	1	3	3	3	3	3	1	3	3	1	1	3	1	1	3	3	1	1	3	3	3	3	3	3	3	2	3	1	3	3
3.187	3	49.4802	172794	1738	36	1	1	1	1	1	3	1	1	1	1	3	3	3	1	1	3	3	3	3	3	1	3	3	1	1	3	1	1	3	3	1	1	3	3	3	3	1	3	3	2	3	1	3	3
3.19	3	50.274	67243	166	13	1	1	1	1	1	3	3	1	1	1	3	3	3	1	1	3	3	3	3	3	1	3	3	1	1	3	1	1	3	3	1	1	3	3	3	3	1	3	3	2	3	1	3	3
3.192	3	50.8032	305339	1311	71	1	1	1	1	1	3	3	1	3	1	3	3	3	1	1	3	3	3	3	3	1	3	3	1	1	3	1	1	3	3	1	1	3	3	3	3	1	3	3	2	3	1	3	3
3.194	3	51.3324	19999	77	6	1	1	1	1	1	3	3	1	3	1	3	3	3	1	3	3	3	3	3	3	1	3	3	1	1	3	1	1	3	3	1	1	3	3	3	3	1	3	3	2	3	1	3	3
3.195	3	51.597	46032	457	8	1	1	1	1	1	3	3	1	3	1	3	3	3	1	3	3	3	3	3	3	1	3	3	1	1	3	1	1	3	3	1	1	3	3	3	2	1	3	3	2	3	1	3	3
3.205	3	54.243	78308	940	22	1	1	1	1	1	3	3	1	3	3	3	3	3	1	3	3	1	3	3	3	3	3	3	1	1	3	1	3	3	3	1	1	3	3	3	2	1	3	3	2	3	1	3	3
3.206	3	54.5076	251835	2620	54	1	1	1	1	1	3	3	1	3	3	3	3	3	1	3	3	1	3	3	3	3	3	3	1	1	3	1	3	3	3	1	1	3	3	3	2	1	3	3	3	3	1	3	3
3.208	3	55.0368	155481	1908	40	1	1	1	1	1	3	3	1	3	3	3	3	3	1	3	3	1	3	3	3	3	3	3	1	1	3	1	3	3	3	1	1	3	3	3	2	1	3	3	3	3	1	3	3
3.21	3	55.566	30065	302	11	1	1	1	1	1	3	3	1	3	3	3	3	3	1	3	3	1	3	3	3	3	3	3	1	1	3	1	3	3	3	1	1	3	3	3	2	1	3	3	3	3	1	3	3
3.214	3	56.6244	45049	550	4	3	1	1	1	1	3	3	1	3	3	3	3	3	1	3	3	1	3	3	3	3	3	3	1	1	3	1	3	3	3	1	1	3	3	3	2	1	3	3	3	3	1	3	3
3.216	3	57.1536	82523	933	16	3	1	1	1	1	3	3	1	3	3	3	3	3	1	3	3	1	3	3	3	3	3	3	1	1	3	1	3	3	3	1	1	3	3	3	2	1	3	3	3	3	1	3	3
3.218	3	57.6828	33442	349	11	3	1	1	1	1	3	3	1	3	3	3	3	3	1	3	3	1	3	3	3	3	3	3	1	1	3	1	3	3	3	1	1	3	3	3	2	1	3	3	3	3	1	3	3
3.22	3	58.212	218498	2150	45	3	1	1	1	1	3	3	1	3	3	3	1	3	1	3	3	1	3	3	3	3	3	3	1	1	3	1	3	3	3	1	1	3	3	3	2	1	3	3	3	3	1	3	3
3.222	3	58.7412	72778	518	10	3	1	1	1	1	3	3	1	3	3	3	1	3	1	3	3	1	3	3	3	3	3	3	1	1	3	1	3	3	3	1	1	3	3	3	2	1	3	3	3	3	1	3	3
3.224	3	59.2704	664	5	1	3	1	1	3	1	3	3	1	3	3	3	1	3	1	3	3	1	3	3	3	3	3	3	1	1	3	1	3	3	3	1	1	3	3	3	2	1	3	3	3	3	1	3	3
3.226	3	59.7996	63801	608	15	3	1	1	3	1	3	3	1	3	3	3	1	3	1	3	3	1	3	3	3	3	3	3	1	1	3	1	3	3	3	1	1	3	3	3	2	1	3	3	3	3	1	3	3
3.23	3	60.858	106120	1392	20	3	1	1	3	1	3	3	1	3	1	3	1	3	1	3	3	1	3	3	3	3	3	3	1	1	3	1	3	3	3	1	1	3	3	3	2	1	3	3	3	1	1	3	3
3.232	3	61.3872	154197	1341	32	3	1	1	3	1	3	3	1	3	1	3	1	3	1	3	3	1	3	3	3	3	3	3	1	1	3	1	1	3	3	1	1	3	3	3	2	1	3	3	3	1	1	3	3
3.234	3	61.9164	227186	2427	54	3	1	1	3	1	3	3	1	3	1	3	1	3	1	3	3	1	3	3	3	3	3	3	1	1	1	1	1	3	3	1	1	3	3	3	2	1	3	3	3	1	1	3	3
3.235	3	62.181	63269	631	39	3	1	1	3	1	3	3	1	3	1	3	1	3	1	3	3	1	3	3	3	3	3	3	1	1	1	1	1	3	3	1	1	3	3	3	1	1	3	3	3	1	1	3	3
3.236	3	62.4456	191907	2423	58	3	1	1	3	1	3	2	1	3	1	3	1	3	1	3	3	1	3	3	3	3	3	3	1	1	1	1	1	3	3	1	1	3	3	3	1	1	3	3	3	1	1	3	3
3.24	3	63.504	8257	9	1	3	1	1	3	1	3	2	1	3	1	3	1	3	1	3	3	1	3	3	3	3	3	3	1	1	1	1	1	3	3	1	1	3	3	3	1	1	3	3	3	1	1	3	3
3.244	3	64.5624	34392	145	6	3	1	1	3	1	3	2	1	3	1	3	1	3	1	3	3	1	3	3	3	3	3	3	1	1	1	1	1	3	3	1	1	3	3	3	1	1	3	3	3	1	1	3	3
3.246	3	65.0916	79582	619	16	3	1	1	3	1	3	2	1	3	1	3	1	3	1	3	3	1	3	3	3	3	3	3	1	1	1	1	1	3	3	1	1	3	3	3	1	1	3	3	3	1	1	3	3
3.254	3	67.2084	15847	56	5	3	1	1	3	1	3	2	1	1	1	3	1	3	1	3	3	1	3	3	3	3	3	3	1	1	1	3	1	3	3	2	1	3	3	3	1	1	3	3	3	1	1	3	3
3.255	3	67.473	75314	764	11	3	1	1	3	1	3	2	1	1	1	3	1	3	1	3	3	1	3	3	3	3	3	3	1	1	1	3	1	3	3	2	1	3	3	3	1	1	3	3	3	1	1	3	3
3.256	3	67.7376	8447	16	1	3	1	1	3	1	3	2	1	1	1	3	1	3	1	3	3	1	3	3	3	3	3	3	1	1	1	3	1	3	3	2	1	3	3	3	1	1	3	3	3	1	1	3	3
3.26	3	68.796	53657	475	11	3	1	1	3	1	3	2	1	1	1	3	1	3	1	3	3	1	3	3	3	3	3	3	1	1	1	3	1	3	3	2	1	3	3	3	1	1	1	3	3	1	1	3	3
3.262	3	69.3252	4834	22	1	3	1	1	3	1	3	2	1	1	1	3	1	3	1	3	3	1	3	3	3	3	3	3	1	1	1	3	1	3	3	2	1	3	3	3	1	1	1	3	3	1	1	3	3
3.264	3	69.8544	178385	2641	39	3	1	1	3	1	3	2	1	1	1	3	1	3	1	3	3	1	3	3	3	3	3	3	1	1	1	3	1	3	3	2	1	3	3	3	1	1	1	3	3	1	1	3	3
3.266	3	70.3836	173521	2488	59	3	1	1	3	1	3	2	3	1	1	3	1	3	1	3	3	1	3	3	3	3	3	3	1	1	1	3	1	3	3	2	1	3	3	3	1	1	1	3	3	1	1	3	3
3.267	3	70.6482	6043	45	4	3	1	1	3	1	3	2	3	1	1	3	1	3	1	3	3	1	3	3	3	3	3	3	1	1	1	3	1	3	3	2	1	3	3	3	1	1	1	3	3	1	1	3	3
3.269	3	71.1774	350475	4269	92	3	3	1	3	1	3	2	3	1	1	3	1	3	1	3	3	1	3	3	3	3	3	3	1	1	1	3	1	3	3	2	1	3	3	3	1	1	1	3	3	1	1	3	3
3.27	3	71.442	36790	385	11	3	3	1	3	1	3	3	3	1	1	3	1	3	1	3	3	1	3	3	3	3	3	3	1	1	1	3	1	3	3	2	1	3	3	3	1	1	1	3	3	1	1	3	3
3.272	3	71.9712	23647	315	11	3	3	1	3	1	1	3	3	1	1	3	1	3	1	3	3	1	3	3	3	3	3	3	1	1	1	3	1	3	3	2	1	3	3	3	1	1	1	3	3	1	1	3	3
3.274	3	72.5004	29964	332	10	3	3	1	3	1	1	3	3	1	1	3	1	3	1	3	3	1	3	3	3	3	3	3	1	1	1	3	1	3	3	2	1	3	1	3	1	1	1	3	3	1	1	3	3
3.276	3	73.0296	58131	841	10	3	3	1	3	1	1	3	3	1	1	3	1	3	1	3	3	1	3	3	3	3	3	3	1	1	1	3	1	3	3	2	1	3	1	3	1	1	1	3	3	1	1	3	3
3.277	3	73.2942	136267	2140	33	3	3	1	3	1	1	3	3	1	1	3	1	3	1	3	3	1	3	3	3	3	3	3	1	1	1	3	1	3	3	2	1	3	1	3	1	1	1	3	3	1	1	3	3
3.279	3	73.8234	61506	856	24	3	3	1	3	1	1	3	3	1	1	3	1	3	1	3	3	1	3	3	3	3	3	3	1	1	1	3	1	3	3	2	1	3	1	3	1	1	1	3	3	1	1	3	3
3.281	3	74.3526	56577	655	18	3	3	1	3	1	1	3	1	1	1	3	1	3	1	3	3	1	3	3	3	3	3	3	1	1	1	3	1	3	3	2	1	3	1	3	1	1	1	3	3	1	1	3	3
3.283	3	74.8818	227491	3245	68	3	3	1	3	1	1	3	1	1	1	3	1	3	1	3	3	1	3	3	3	3	3	3	1	1	1	3	1	3	3	2	1	3	1	3	1	1	1	3	3	1	1	3	3
3.285	3	75.411	428430	6052	97	3	3	1	3	1	1	3	3	1	1	3	1	3	1	3	3	1	3	3	3	3	3	3	1	1	1	3	1	3	3	2	1	3	1	3	1	1	1	3	3	1	1	3	3
3.287	3	75.9402	159771	2229	40	3	3	1	3	1	1	3	3	1	1	3	1	3	1	3	3	1	3	3	3	3	3	3	1	1	1	3	1	3	3	2	1	3	1	3	1	1	1	3	3	1	1	3	3
3.289	3	76.4694	11837	134	8	3	3	1	3	1	1	1	3	1	1	3	1	3	1	3	3	1	3	3	3	3	3	3	1	1	1	3	1	3	3	2	1	3	1	3	1	1	1	3	3	1	1	3	3
3.291	3	76.9986	122736	1808	23	3	3	1	3	1	1	1	3	1	1	3	1	3	1	3	3	1	3	3	3	3	3	3	1	1	1	3	1	3	3	2	1	3	1	3	1	1	1	3	3	1	1	3	3
3.293	3	77.5278	14090	201	4	3	3	1	3	1	1	1	3	1	1	3	1	3	1	3	3	1	3	3	3	3	3	3	1	1	1	3	1	3	3	2	1	3	1	3	1	1	1	3	3	1	1	3	3
3.295	3	78.057	57487	670	5	3	3	1	3	1	1	1	3	1	1	3	1	3	1	3	3	1	3	3	3	3	3	3	1	1	1	3	1	3	3	2	1	3	1	3	1	1	1	3	3	1	1	3	3
3.297	3	78.5862	87466	1188	25	3	3	1	3	1	1	1	3	1	1	3	1	3	1	3	3	1	3	3	3	3	3	3	1	1	1	3	1	3	3	2	1	3	1	3	1	1	1	3	3	1	1	3	3
3.298	3	78.8508	54153	751	5	3	3	1	3	1	1	1	2	1	1	3	1	3	1	3	3	1	3	3	3	3	3	3	1	1	1	3	1	3	3	2	1	3	1	3	1	1	1	3	3	1	1	3	3
3.3	3	79.38	206568	2902	52	3	3	1	3	1	1	1	2	1	1	3	1	3	1	3	3	1	3	3	3	3	3	3	1	1	1	3	1	3	3	2	1	3	1	3	1	1	1	3	3	1	1	3	3
3.301	3	79.6446	3586	30	4	3	3	1	3	1	1	1	2	1	1	3	1	3	1	3	3	1	3	3	3	3	3	3	1	1	1	3	1	3	3	3	1	3	1	3	1	1	1	3	3	1	1	3	3
3.303	3	80.1738	344921	5095	99	3	3	1	3	1	1	1	2	1	1	3	1	3	1	1	3	1	3	3	3	3	3	3	1	1	1	3	1	3	3	3	1	3	1	3	1	1	1	3	3	1	1	3	3
3.305	3	80.703	98718	1521	31	3	3	1	3	1	1	1	2	1	1	3	1	3	1	1	3	1	3	3	3	3	3	3	1	1	1	3	1	3	3	3	1	3	1	3	1	1	1	3	3	1	1	3	3
3.307	3	81.2322	195313	2855	43	3	3	1	3	1	1	1	2	1	1	3	1	3	1	1	3	1	3	3	3	3	3	3	1	1	1	3	1	3	3	3	1	3	1	3	1	1	1	3	3	1	1	3	3
3.309	3	81.7614	591020	6924	122	3	3	1	3	1	1	1	2	1	1	3	1	3	1	1	3	1	3	3	3	3	3	3	1	1	1	3	1	3	3	3	1	3	1	3	1	1	1	3	3	1	1	3	3
4	4	0	1061	12	2	1	1	1	1	1	3	3	3	1	1	1	3	1	1	1	1	3	1	1	1	1	3	1	2	1	3	1	3	1	1	1	1	1	1	3	3	1	1	1	1	3	1	1	3
4.002	4	0.5292	720184	8169	140	1	1	1	1	1	3	3	3	1	1	1	3	1	1	1	1	3	1	1	1	1	3	1	2	1	3	1	3	1	1	1	1	1	1	3	3	1	1	1	1	3	3	1	3
4.004	4	1.0584	47558	463	16	1	1	1	1	1	3	3	3	1	1	1	1	1	1	1	1	3	1	1	1	1	3	1	2	1	3	1	3	1	1	1	1	1	1	3	3	1	1	1	1	3	3	1	3
4.006	4	1.5876	283777	3633	81	1	1	1	1	1	3	3	3	1	1	1	1	1	1	1	1	3	1	1	1	1	3	1	2	1	3	1	3	1	1	1	3	1	1	3	3	1	1	1	1	3	3	1	3
4.008	4	2.1168	224657	2807	54	1	1	1	1	1	3	3	3	1	1	1	1	1	1	1	1	3	1	1	1	1	3	1	2	1	3	1	3	1	1	1	3	1	1	3	3	1	1	1	1	3	3	1	3
4.009	4	2.3814	15585	192	9	1	1	1	1	1	3	3	3	1	1	1	1	1	1	1	1	3	1	1	1	1	3	1	2	1	3	1	3	1	1	1	3	1	1	3	3	1	1	1	1	3	3	1	3
4.01	4	2.646	266071	3514	46	1	1	1	1	1	3	3	3	1	1	1	1	1	1	1	1	3	1	1	1	1	3	1	2	1	3	1	3	1	1	1	3	1	1	3	3	1	1	1	1	3	3	1	3
4.012	4	3.1752	47942	605	13	1	1	1	1	1	3	3	3	1	1	1	1	1	1	1	1	3	1	1	1	1	3	1	2	1	3	1	3	1	1	1	1	1	1	3	3	1	1	1	1	3	3	1	3
4.015	4	3.969	57964	625	20	1	1	1	1	1	3	3	1	1	1	1	1	1	1	1	1	3	1	1	1	1	3	1	2	1	3	1	3	1	1	1	1	1	1	3	3	1	1	1	1	3	3	1	3
4.017	4	4.4982	522627	6151	149	1	1	1	1	1	3	3	1	1	1	1	1	1	1	1	1	3	1	1	1	1	3	1	2	1	3	1	3	1	1	1	1	1	1	3	3	1	1	1	1	3	3	1	3
4.019	4	5.0274	687590	4969	296	1	1	1	1	1	3	3	1	1	1	1	1	1	1	1	1	3	1	1	1	1	1	1	2	1	3	1	3	1	1	1	1	1	1	3	3	1	1	1	1	3	3	1	3
4.02	4	5.292	10368	113	5	1	1	1	1	1	3	3	1	1	1	1	1	1	1	1	1	3	1	1	2	1	1	1	2	1	3	1	3	1	1	1	1	1	1	3	3	1	1	1	1	3	3	1	3
4.022	4	5.8212	114756	611	59	1	1	1	1	1	3	3	1	1	1	1	1	1	1	1	1	3	1	1	3	1	2	1	2	1	3	1	3	1	1	1	1	1	1	3	3	1	1	1	1	3	3	1	3
4.023	4	6.0858	20497082	213339	6185	1	1	1	1	1	3	3	1	1	1	1	1	1	1	1	1	3	1	1	3	1	1	1	2	1	3	1	3	1	1	1	1	1	1	3	3	1	1	1	1	3	3	1	3
4.025	4	6.615	774786	7723	285	1	1	1	1	1	3	3	1	1	1	1	1	1	1	1	1	3	1	1	3	1	1	1	2	1	3	1	3	1	1	1	1	1	1	3	3	1	1	1	1	3	3	1	3
4.027	4	7.1442	247720	2395	80	1	1	1	1	1	3	3	1	1	1	1	1	1	1	1	1	3	1	1	3	1	1	1	2	1	3	1	3	1	1	1	1	1	1	3	3	1	1	1	1	3	3	1	3
4.028	4	7.4088	13962	75	3	1	1	1	1	1	3	3	1	1	1	1	1	1	1	1	1	3	1	1	3	1	1	1	2	1	3	1	3	1	1	1	1	1	1	3	3	1	1	1	1	3	3	1	3
4.03	4	7.938	177558	1607	91	1	1	1	1	1	3	3	1	1	1	1	1	1	1	1	1	3	1	1	3	1	1	1	2	1	3	1	3	1	1	1	1	1	1	3	3	1	1	1	1	3	3	1	3
4.031	4	8.2026	796493	8878	262	1	1	1	1	1	3	3	1	1	1	1	1	1	1	1	1	3	1	1	3	1	1	1	2	1	3	1	3	1	1	1	1	1	1	3	3	1	1	1	1	3	3	1	3
4.032	4	8.4672	411538	3607	156	1	1	1	1	1	3	3	1	1	1	1	1	1	1	1	1	3	1	1	3	1	1	1	2	1	3	1	3	1	1	1	1	1	1	3	3	1	1	1	1	3	3	1	3
4.034	4	8.9964	757792	7481	266	1	1	1	1	1	3	3	1	1	1	1	1	1	1	1	1	3	1	1	3	1	1	1	2	1	3	1	3	1	1	1	1	1	1	3	3	3	1	1	1	3	3	1	3
4.035	4	9.261	37976	251	23	1	1	1	1	1	3	3	1	1	1	1	1	1	1	1	1	3	1	1	3	1	1	1	2	1	3	1	3	1	1	1	1	1	1	3	3	3	1	1	1	3	3	1	3
4.039	4	10.3194	37447	190	19	1	1	1	1	1	3	3	1	1	1	3	1	1	1	1	1	3	1	1	3	1	1	1	2	1	3	1	3	1	1	1	1	1	3	3	3	3	1	1	1	3	3	1	3
4.04	4	10.584	21974	167	7	1	1	1	1	1	3	3	1	1	1	3	1	1	1	1	1	3	1	1	3	1	1	1	2	1	3	1	3	1	1	1	1	1	3	3	3	3	1	1	1	3	3	1	3
4.044	4	11.6424	21281	156	18	1	1	1	1	1	3	3	1	1	1	3	1	1	1	1	1	3	1	1	3	1	1	1	2	1	3	1	3	1	1	1	1	1	3	3	3	3	1	1	1	3	3	1	3
4.045	4	11.907	2071	5	1	1	1	1	1	1	3	2	1	1	1	3	1	1	1	1	1	3	1	1	3	1	1	1	2	1	3	1	3	1	1	1	1	1	3	3	3	3	1	1	1	3	3	1	3
4.046	4	12.1716	14230	103	11	1	1	1	1	1	3	2	1	1	1	3	1	1	1	1	1	3	1	1	3	1	1	1	2	1	3	1	3	1	1	1	1	1	3	3	3	3	1	1	1	3	3	1	3
4.047	4	12.4362	2800	16	3	1	1	1	1	1	3	2	1	1	1	3	1	1	1	1	1	3	1	1	3	1	1	1	2	1	3	1	3	1	1	1	1	1	3	3	3	3	1	1	1	3	3	1	3
4.074	4	19.5804	4480	13	2	3	1	1	3	1	3	2	1	1	1	3	1	1	3	1	1	3	1	1	3	1	1	1	1	3	3	1	3	1	1	1	1	1	3	3	1	3	1	1	3	1	3	1	3
4.076	4	20.1096	16624	79	11	3	1	1	3	1	3	2	1	1	1	3	1	1	3	1	1	3	1	3	3	1	1	1	1	3	3	1	3	1	1	1	1	1	3	3	1	3	1	1	3	1	3	1	3
4.078	4	20.6388	6438	48	4	3	1	1	3	1	3	2	1	1	1	3	1	1	3	1	1	3	1	3	3	1	1	1	1	3	3	1	3	1	1	1	1	1	3	3	1	3	1	1	3	1	3	1	3
4.08	4	21.168	19760	134	10	3	1	1	3	1	3	2	1	1	1	3	1	1	3	1	1	3	1	3	3	1	1	1	1	3	3	1	3	1	1	1	2	1	3	3	1	3	1	1	3	1	3	1	3
4.082	4	21.6972	36095	281	26	3	1	1	3	1	3	2	1	1	1	3	1	1	3	1	1	3	1	3	3	1	1	3	1	3	3	1	3	1	1	1	2	1	3	3	1	3	1	1	3	1	3	1	3
4.083	4	21.9618	230246	1232	130	3	1	1	3	1	3	1	1	1	1	3	1	1	3	1	1	3	1	3	3	1	1	3	1	3	3	1	3	1	1	1	2	1	3	3	1	3	1	1	3	1	3	1	3
4.085	4	22.491	67339	431	43	3	1	1	3	1	3	1	1	3	1	3	1	1	3	1	1	3	1	3	3	1	1	3	1	3	3	1	3	1	1	1	2	1	3	3	1	3	1	1	3	1	3	1	3
4.1	4	26.46	108002	606	27	3	1	3	3	1	1	3	1	3	1	3	1	1	3	1	1	3	3	3	3	1	1	3	1	3	3	1	3	3	1	1	2	1	3	3	1	3	1	1	3	1	3	1	3
4.101	4	26.7246	19580	132	4	3	1	3	3	1	1	3	1	3	1	3	1	1	3	1	1	3	3	3	3	1	1	3	1	3	3	1	3	3	1	1	2	1	3	3	1	3	1	1	3	1	3	1	3
4.104	4	27.5184	16691	252	9	3	1	3	3	1	1	3	1	3	1	3	1	1	3	1	2	3	3	3	3	1	1	3	1	3	3	1	3	3	1	1	2	1	3	3	1	3	3	1	3	1	3	1	3
4.107	4	28.3122	2844	23	1	3	1	3	3	1	1	3	1	3	1	3	1	1	3	1	2	3	3	3	3	1	1	3	1	3	3	1	3	3	1	1	2	1	3	3	1	3	3	1	3	1	3	1	3
4.109	4	28.8414	9537	16	2	3	1	3	3	1	1	3	1	3	1	3	1	1	3	1	2	3	3	3	3	1	1	3	1	3	3	1	3	3	1	1	2	1	3	3	1	3	3	1	3	1	1	1	3
4.11	4	29.106	80895	876	19	3	1	3	3	1	1	3	1	3	1	3	1	1	3	1	2	3	3	3	3	1	1	3	1	3	3	1	3	3	1	1	2	1	3	3	1	3	3	1	3	1	1	1	3
4.12	4	31.752	5748	14	1	3	1	3	3	1	1	3	1	3	2	3	1	1	3	1	2	3	3	3	3	1	1	3	1	3	3	1	3	3	1	1	2	1	3	3	1	3	3	1	3	1	3	1	3
4.123	4	32.5458	5335	20	4	3	1	3	3	1	1	3	1	3	2	3	1	1	3	1	2	3	3	3	3	1	1	3	1	3	3	1	3	3	1	1	2	1	3	3	1	3	3	1	3	1	3	1	3
4.125	4	33.075	72751	706	31	3	1	3	3	1	1	3	1	3	2	3	1	1	3	1	2	3	3	3	3	1	1	3	1	3	3	1	3	3	1	1	2	1	3	3	1	3	3	1	3	1	3	1	3
4.126	4	33.3396	24343	376	4	3	1	3	3	1	1	3	1	3	2	3	1	1	3	1	2	3	3	3	3	1	1	3	1	3	3	1	3	3	1	1	2	1	3	3	1	3	3	2	3	1	3	1	3
4.128	4	33.8688	69004	823	22	3	1	3	3	1	1	3	1	3	2	3	1	1	3	1	2	3	3	3	3	1	1	3	1	3	3	1	3	3	1	1	2	1	3	3	1	3	3	2	3	1	3	1	3
4.13	4	34.398	99564	1452	21	3	1	3	3	1	1	3	1	3	2	3	1	1	3	1	2	3	3	3	3	1	1	3	1	3	3	1	3	3	1	1	2	1	3	3	1	3	3	2	3	1	3	1	3
4.131	4	34.6626	76419	733	19	3	1	3	3	1	1	3	1	3	3	3	1	1	3	1	2	3	3	3	3	1	1	3	1	3	3	1	3	3	1	1	2	1	3	3	1	3	3	2	3	1	3	1	3
4.132	4	34.9272	25859	316	9	3	1	3	3	1	1	3	1	3	3	3	1	1	3	1	1	3	3	3	3	1	1	3	1	3	3	1	3	3	1	1	2	1	3	3	1	3	3	2	3	1	3	1	3
4.137	4	36.2502	8998	21	2	3	1	3	3	1	1	3	1	3	3	3	1	3	3	1	1	3	3	3	3	1	1	3	1	3	3	1	3	3	1	1	3	1	3	3	1	3	3	2	3	1	3	1	3
4.138	4	36.5148	17942	240	1	3	1	3	3	1	1	3	1	3	3	3	1	3	3	2	1	3	3	3	3	1	1	3	1	3	3	1	3	3	1	1	3	1	3	3	1	3	3	2	3	1	3	1	3
4.14	4	37.044	94208	986	23	3	3	3	3	1	1	3	1	3	3	3	1	3	3	2	1	3	3	3	3	1	1	3	1	3	3	1	3	3	1	1	3	1	3	3	1	3	3	2	3	1	3	1	3
4.141	4	37.3086	4681	37	3	3	3	3	3	1	1	3	1	3	3	3	1	3	3	2	1	3	3	3	3	1	1	3	1	3	3	1	3	3	1	1	3	1	3	3	1	3	3	2	3	1	3	1	3
4.143	4	37.8378	11539	23	3	3	3	3	3	1	1	3	1	3	3	3	1	3	3	2	1	3	3	3	3	1	1	3	1	3	3	1	3	3	1	3	3	1	3	3	1	3	3	2	3	1	3	1	3
4.144	4	38.1024	37241	525	8	2	3	3	3	1	1	3	1	3	3	3	1	3	3	2	1	3	3	3	3	1	1	3	1	3	3	1	3	3	1	3	3	1	3	3	1	3	3	2	3	1	3	1	3
4.146	4	38.6316	3177	8	1	2	3	3	3	1	1	3	1	3	3	3	1	3	3	3	1	3	3	3	3	1	1	3	1	3	3	1	3	3	1	3	3	1	3	3	1	3	3	3	3	1	3	1	3
4.156	4	41.2776	26482	211	19	2	3	3	3	1	1	3	1	3	3	3	1	3	3	3	1	3	3	3	3	1	1	3	1	3	3	1	3	3	1	3	3	1	3	3	1	3	3	3	3	1	3	1	1
4.157	4	41.5422	183516	2268	36	2	3	3	3	2	1	3	1	3	3	3	1	3	3	3	1	3	3	3	3	1	1	3	1	3	3	1	3	3	1	3	3	1	3	3	1	3	3	3	3	1	3	1	1
4.161	4	42.6006	76818	651	15	2	3	3	3	2	1	3	1	3	3	3	1	3	3	3	1	3	3	3	3	1	1	3	1	3	3	1	3	3	1	3	3	1	3	3	1	3	3	3	3	1	3	1	1
5	5	0	92699	878	22	1	1	3	3	1	3	3	1	3	1	3	1	3	1	1	2	3	3	1	1	1	1	1	1	1	3	3	1	1	1	1	3	3	1	1	1	1	1	3	1	3	1	1	1
5.002	5	0.5292	59570	507	15	1	1	3	3	1	3	3	1	3	1	3	1	3	1	1	2	3	3	1	1	1	1	1	1	1	3	3	1	1	1	1	1	3	1	1	1	1	1	3	1	3	1	1	1
5.003	5	0.7938	4150	8	1	1	1	3	3	1	3	3	1	3	1	3	1	3	1	1	2	3	3	1	1	1	1	1	1	1	3	3	1	1	1	1	1	3	1	1	1	1	1	3	1	3	1	1	1
5.006	5	1.5876	54821	394	1	1	1	3	3	1	3	3	1	3	1	3	1	3	3	1	2	3	3	1	1	1	1	1	1	1	3	3	1	1	1	1	1	3	1	1	1	1	1	3	1	3	1	1	1
5.01	5	2.646	57454	607	16	1	1	3	3	1	3	3	1	3	1	3	1	3	3	3	2	3	3	1	1	1	1	1	1	1	3	3	1	1	1	1	1	3	1	1	1	1	1	3	1	3	1	1	1
5.012	5	3.1752	79516	295	7	1	1	3	3	1	3	3	1	3	1	3	1	3	3	3	2	3	3	1	1	1	1	1	1	1	3	3	1	1	1	1	3	3	1	1	1	1	1	3	1	3	1	1	1
5.014	5	3.7044	10569	75	3	1	1	3	3	1	3	3	1	3	1	3	1	3	3	3	2	3	3	1	1	1	1	1	1	1	3	3	1	1	1	1	3	3	1	1	1	1	1	3	1	3	1	1	1
5.02	5	5.292	8308	60	4	1	1	3	3	1	3	3	1	3	3	3	1	3	3	3	2	3	3	1	1	1	1	1	1	1	3	3	1	1	1	1	3	3	1	1	1	1	1	3	1	3	1	1	1
5.021	5	5.5566	70991	840	12	1	1	3	3	1	3	3	1	3	3	3	1	3	3	3	2	3	3	1	1	1	1	1	1	1	3	3	1	1	1	1	3	3	1	1	1	1	1	3	1	3	1	1	1
5.027	5	7.1442	3328	31	4	1	1	1	3	1	3	3	1	3	3	3	1	3	3	3	2	3	3	1	1	1	1	1	1	1	3	3	1	1	1	1	3	3	1	1	1	1	1	3	1	3	1	1	1
5.028	5	7.4088	29881	394	8	1	1	1	3	1	3	3	1	3	3	3	1	3	3	3	2	3	3	1	1	1	1	1	1	1	3	3	1	1	1	1	3	3	1	1	1	1	1	3	1	3	1	1	1
5.03	5	7.938	7935	13	1	1	1	1	3	1	3	3	1	3	3	3	1	3	3	3	2	3	3	1	1	1	1	1	1	3	3	3	1	1	1	1	3	3	1	1	1	1	1	3	1	3	1	1	1
5.032	5	8.4672	19223	177	7	1	1	1	3	1	3	3	1	3	3	3	1	3	3	3	2	3	3	1	1	1	1	1	1	3	3	3	1	1	1	1	3	3	1	1	1	1	1	3	1	3	1	1	1
5.033	5	8.7318	11103	85	2	1	1	1	3	1	3	3	1	3	3	3	1	3	3	3	2	3	3	1	1	1	1	1	1	3	3	3	1	1	1	1	3	3	1	1	1	1	1	3	1	3	1	1	1
5.035	5	9.261	76313	758	27	1	1	1	3	1	3	3	1	3	3	3	1	3	3	3	2	3	3	1	1	1	1	1	1	3	3	3	1	1	1	1	3	3	1	1	1	1	1	3	1	3	1	1	1
5.038	5	10.0548	2758	46	1	1	1	3	3	1	3	3	1	3	3	3	1	3	3	3	2	3	3	1	1	1	1	1	1	3	3	3	1	2	1	1	3	3	1	1	1	1	1	3	1	3	1	1	1
5.04	5	10.584	9387	25	1	1	1	3	3	1	3	3	1	3	3	3	1	3	3	3	2	3	1	1	1	1	1	1	1	3	3	3	1	2	1	1	3	3	1	1	1	1	1	3	1	3	1	1	1
5.044	5	11.6424	3011	33	3	1	1	3	3	1	3	3	1	3	3	3	1	3	3	3	2	3	1	1	1	1	1	1	1	3	3	3	1	2	1	1	3	3	1	1	1	3	1	3	1	3	1	1	1
5.045	5	11.907	24330	296	4	1	1	3	3	1	3	3	1	3	3	3	1	3	3	3	2	3	1	1	1	1	1	1	1	3	3	3	1	2	1	1	3	3	1	1	1	3	1	3	1	3	1	1	1
5.046	5	12.1716	21591	346	8	1	1	3	3	1	3	3	1	3	3	3	1	3	3	3	2	3	1	1	1	1	1	1	1	3	3	3	1	2	1	1	3	3	1	1	1	3	1	3	1	3	1	1	1
5.049	5	12.9654	57128	630	12	1	1	3	3	1	3	3	1	3	3	3	1	3	3	3	1	3	1	1	1	1	1	1	1	3	3	3	1	2	1	1	3	3	1	1	1	3	3	3	1	3	1	1	1
5.051	5	13.4946	83981	853	20	1	1	3	3	1	3	3	1	3	3	3	1	3	3	3	1	3	1	1	1	1	1	1	1	3	3	3	1	2	1	1	3	3	1	1	1	3	3	3	1	3	1	1	1
5.055	5	14.553	28798	243	13	1	3	3	3	1	3	3	1	3	3	3	1	3	3	3	1	3	1	1	1	1	1	1	1	3	3	3	1	2	1	1	3	3	1	1	1	3	3	3	1	3	1	1	1
5.056	5	14.8176	66104	812	9	1	3	3	3	1	3	3	1	3	3	3	1	3	3	3	1	3	1	1	1	1	1	1	1	3	3	3	1	2	1	1	3	3	1	1	1	3	3	3	1	3	1	1	1
5.06	5	15.876	25298	94	4	1	3	3	3	1	3	3	1	3	3	3	1	3	3	3	1	3	1	1	1	1	1	1	1	3	3	3	1	2	1	1	3	3	1	1	1	3	3	3	1	3	1	1	1
5.072	5	19.0512	97057	974	40	1	3	3	3	1	3	3	1	3	3	3	1	3	3	3	1	3	1	1	1	1	1	1	1	3	3	3	1	3	1	1	3	3	1	1	1	3	3	3	3	3	1	1	1
5.078	5	20.6388	39822	438	10	1	1	3	3	1	3	3	1	3	3	3	1	3	3	3	1	3	1	1	1	1	1	3	1	3	3	3	1	3	1	1	3	3	1	1	1	3	3	3	3	3	1	1	1
5.092	5	24.3432	50357	280	21	1	1	3	3	1	3	1	1	3	3	3	1	3	3	3	1	3	1	1	1	1	1	3	1	3	3	1	1	3	1	1	3	3	1	1	1	3	3	3	1	3	1	1	3
5.094	5	24.8724	18358	75	4	1	1	3	3	1	3	1	1	3	3	3	1	3	3	3	1	3	1	1	1	1	1	3	1	3	3	1	1	3	1	1	3	3	1	1	1	3	3	3	1	3	1	1	3
5.101	5	26.7246	140811	1398	53	1	1	3	3	1	3	1	1	3	3	3	1	3	3	3	1	3	1	1	1	1	1	3	1	3	2	1	1	1	1	1	3	3	1	1	1	3	3	3	1	1	1	1	3
5.103	5	27.2538	254921	2740	73	1	1	3	3	1	3	1	1	3	3	3	1	3	3	3	1	3	1	1	1	1	1	3	1	3	2	1	1	1	1	1	3	3	1	1	1	3	3	3	1	1	1	1	3
5.107	5	28.3122	31287	161	6	1	1	3	3	1	3	1	1	3	3	3	1	3	2	3	1	3	1	1	1	1	1	3	1	3	2	1	1	1	1	1	3	1	1	1	1	3	3	3	1	1	1	1	3
5.113	5	29.8998	16881	24	2	1	1	3	3	1	3	1	1	3	3	3	1	3	2	3	1	3	1	1	1	1	1	3	1	3	2	1	1	1	1	1	3	1	1	1	1	3	3	3	1	1	1	1	3
5.118	5	31.2228	80752	616	37	1	1	3	3	1	3	1	1	3	3	3	3	3	3	3	1	3	1	1	1	1	1	3	1	3	2	1	1	1	1	1	3	1	1	1	1	3	3	3	1	1	1	1	3
5.119	5	31.4874	645986	5617	207	1	1	3	3	1	3	1	1	3	3	3	3	3	3	3	1	3	1	1	1	1	1	3	1	3	2	1	1	1	1	1	3	1	1	1	1	3	3	3	1	1	1	1	3
5.121	5	32.0166	212323	2278	79	1	1	3	3	1	3	1	1	3	3	3	3	3	3	3	1	3	1	1	1	1	1	3	1	3	2	1	1	1	1	1	3	1	1	1	1	3	3	3	1	1	1	1	3
5.123	5	32.5458	14084	49	6	1	1	3	3	1	3	1	1	3	3	3	3	3	3	3	1	3	1	1	1	3	1	3	1	3	2	1	1	1	1	1	3	1	1	1	1	3	3	3	1	1	1	1	3
5.128	5	33.8688	270031	2357	153	1	1	3	3	1	3	1	1	3	3	3	3	3	3	3	1	3	1	1	1	3	1	3	1	3	2	1	1	1	1	1	3	1	1	1	1	3	3	1	1	1	1	1	3
5.133	5	35.1918	745693	7221	418	1	1	3	3	1	3	1	1	3	3	3	3	3	3	3	1	3	1	1	1	3	1	3	1	3	2	1	1	1	1	1	3	3	1	1	1	3	3	1	1	1	1	1	3
5.134	5	35.4564	12810387	135029	4834	1	1	3	3	1	3	1	1	3	3	3	3	3	3	3	1	3	1	1	1	3	1	3	1	3	2	1	1	1	1	1	3	3	1	1	1	3	3	1	1	1	1	1	3
5.136	5	35.9856	873623	9332	264	1	1	3	3	1	3	1	1	3	3	3	3	3	3	3	1	3	1	1	1	3	1	3	1	3	2	1	1	1	1	1	3	3	1	1	1	3	3	1	1	1	1	1	3
5.137	5	36.2502	157577	1436	65	1	1	3	3	1	3	1	1	3	3	3	3	3	3	3	1	3	1	1	1	3	1	3	1	3	1	1	1	1	1	1	3	3	1	1	1	3	3	1	1	1	1	1	3
5.139	5	36.7794	276466	3406	71	1	1	3	3	1	3	1	1	3	3	3	3	3	3	3	1	3	1	1	1	3	1	3	1	3	1	1	1	1	1	1	3	3	1	1	1	3	3	1	1	1	1	1	3
5.141	5	37.3086	529100	6782	142	1	1	3	3	1	3	1	1	3	3	3	3	3	3	3	1	3	1	1	1	3	1	3	1	3	1	1	1	1	1	1	3	3	1	1	1	3	3	1	1	1	1	1	3
5.143	5	37.8378	512167	6153	151	1	1	3	3	1	3	1	1	3	3	3	3	3	3	3	3	3	1	1	1	3	1	3	1	3	1	1	1	1	1	1	3	3	1	1	1	3	3	1	1	1	1	1	3
5.145	5	38.367	632055	7494	255	1	1	3	3	1	3	1	1	3	3	3	3	3	3	3	3	3	1	1	3	3	1	3	1	3	1	1	1	1	1	1	3	3	1	1	1	3	3	1	1	1	1	1	3
5.146	5	38.6316	775339	9178	177	1	1	3	3	1	3	1	1	3	3	3	3	3	3	3	3	3	1	1	3	3	1	3	1	3	1	1	1	1	1	1	3	3	1	1	1	3	2	1	1	1	1	1	3
5.147	5	38.8962	55544	865	14	1	1	3	3	1	3	1	1	3	3	3	3	3	3	3	3	3	1	1	3	3	1	3	1	3	1	1	1	1	1	1	3	3	1	1	1	3	2	1	1	1	1	1	3
5.148	5	39.1608	8242	99	5	1	1	3	3	1	3	1	1	3	3	3	3	3	3	3	3	3	1	1	3	3	1	3	1	3	1	1	1	1	1	1	3	3	1	1	1	3	2	1	1	1	1	1	3
5.15	5	39.69	296776	3770	91	1	1	3	3	1	3	1	1	3	3	3	3	3	3	3	3	3	1	1	3	3	1	3	1	3	1	1	1	1	1	1	3	3	1	1	1	3	2	1	1	1	1	1	3
5.152	5	40.2192	219552	2744	61	1	1	3	3	1	3	1	1	3	3	3	3	3	3	3	3	3	1	1	3	3	1	3	1	3	1	1	1	1	1	1	3	3	1	1	1	3	2	1	1	1	1	1	3
5.153	5	40.4838	30131	440	12	1	1	3	3	1	3	1	1	3	3	3	3	3	3	3	3	3	1	1	3	3	1	3	1	3	1	1	1	1	1	1	3	3	1	1	1	3	3	1	1	1	1	1	3
5.155	5	41.013	17077	195	5	1	1	3	3	1	3	1	1	3	3	3	3	3	3	3	3	3	3	1	3	3	1	3	1	3	1	1	1	1	1	1	3	3	1	1	1	3	3	1	1	1	1	1	3
5.157	5	41.5422	1197016	15498	355	1	1	3	3	1	3	1	1	3	3	3	3	3	3	3	3	3	3	1	3	3	1	3	1	3	1	1	1	1	1	1	3	3	1	1	1	3	3	1	1	1	1	1	3
5.161	5	42.6006	543946	6544	164	1	1	3	3	1	3	1	1	3	1	3	3	3	3	3	3	3	3	1	3	1	1	3	1	3	1	1	1	1	1	1	3	3	1	1	1	3	3	1	1	1	1	1	3
5.162	5	42.8652	352436	4677	96	1	1	3	3	1	3	1	1	3	1	3	3	3	3	3	3	3	3	1	3	1	1	3	1	3	1	1	1	1	1	1	3	3	1	1	1	3	3	1	1	1	1	1	3
5.164	5	43.3944	55930	825	11	1	1	3	3	1	3	1	1	3	1	3	3	3	3	3	3	3	3	1	3	1	1	3	1	3	1	1	1	1	1	1	3	3	1	1	1	3	3	1	1	1	1	1	3
5.166	5	43.9236	171603	1975	66	1	1	3	3	1	3	1	1	3	1	3	3	3	3	3	3	3	3	1	3	1	1	3	1	3	1	1	1	1	1	1	3	3	1	1	1	3	3	1	1	1	1	1	3
5.168	5	44.4528	159377	2353	58	1	1	3	3	1	3	1	1	3	1	3	3	3	3	3	3	3	3	1	3	1	1	3	1	3	1	1	1	1	1	1	3	3	1	1	1	3	3	1	1	1	1	1	1
5.17	5	44.982	140814	1559	50	1	1	3	3	1	3	1	1	3	1	3	3	3	1	3	3	3	3	1	3	1	1	3	1	3	1	1	1	1	1	1	3	3	1	1	1	3	3	1	1	1	1	1	1
5.171	5	45.2466	85996	1169	32	1	1	3	3	1	3	1	1	3	1	3	3	3	1	3	3	3	3	1	3	1	1	3	1	3	1	1	1	1	1	1	3	3	1	1	1	3	3	1	1	1	1	1	1
5.173	5	45.7758	500516	6170	153	1	1	3	3	1	3	1	1	1	1	3	3	3	1	3	3	3	3	1	3	1	1	3	1	3	1	1	1	1	1	1	3	3	1	1	1	3	3	1	1	1	1	1	1
5.175	5	46.305	340151	3818	102	1	1	3	3	1	3	1	1	1	1	3	3	3	1	3	3	3	3	1	3	1	1	3	1	3	1	1	1	1	1	1	3	3	1	1	1	3	3	1	1	1	1	3	1
5.176	5	46.5696	41109	420	25	1	1	3	3	1	3	1	1	1	1	3	3	3	1	3	3	3	3	1	3	1	1	3	1	3	1	1	1	1	1	1	3	3	1	1	1	3	3	1	1	1	1	3	1
5.177	5	46.8342	95233	1233	23	1	1	3	3	1	3	1	1	1	1	3	3	3	1	3	3	3	3	1	3	1	1	3	1	3	1	1	1	1	1	1	3	3	1	1	1	3	3	1	1	1	1	3	1
5.179	5	47.3634	38989	457	7	1	1	3	3	1	3	1	1	1	1	3	3	3	1	3	3	3	3	1	3	1	1	3	1	3	1	1	1	1	1	1	3	3	1	1	1	3	3	1	1	3	1	3	1
5.181	5	47.8926	70376	972	14	1	1	3	3	1	3	1	1	1	1	3	3	3	1	3	3	3	3	1	3	1	1	1	1	3	1	1	1	1	1	1	3	3	1	1	1	3	3	1	1	3	1	3	1
5.183	5	48.4218	143023	1888	34	1	1	3	3	1	3	1	1	1	1	3	3	3	1	3	3	3	3	1	3	1	1	1	1	3	1	1	1	1	1	1	3	3	1	1	3	3	3	1	1	3	1	3	1
5.185	5	48.951	99393	1190	26	1	1	3	3	1	3	1	1	1	1	3	3	3	1	3	3	3	3	1	3	1	1	1	1	3	1	1	1	1	1	1	3	1	1	1	3	3	3	1	1	3	1	3	1
5.187	5	49.4802	247583	3116	66	1	1	3	3	1	3	1	1	1	1	3	3	3	1	3	3	3	3	1	3	1	1	1	1	3	1	1	1	1	1	1	3	1	1	1	3	3	3	1	1	3	1	3	1
5.189	5	50.0094	62330	753	9	1	1	3	3	1	3	1	1	1	1	3	3	3	1	3	3	3	3	1	3	1	1	1	1	3	1	1	1	1	1	1	3	1	1	1	3	3	3	1	1	3	1	3	1
5.191	5	50.5386	314977	4062	75	1	1	3	3	1	3	1	1	1	1	3	3	3	1	3	3	3	3	1	3	1	1	1	1	3	1	1	1	1	1	1	3	1	1	1	3	3	3	1	1	3	1	3	1
5.193	5	51.0678	123122	1730	46	1	1	3	3	1	3	1	1	1	1	3	3	3	1	3	3	3	3	1	3	1	1	1	1	3	1	1	1	1	1	1	3	1	1	1	3	3	3	1	1	3	1	3	1
5.195	5	51.597	149037	1738	32	1	1	3	3	1	1	1	1	1	1	3	3	3	1	3	3	3	3	1	3	1	1	1	1	3	1	1	1	1	1	1	3	1	1	1	3	3	3	1	1	3	1	3	1
5.197	5	52.1262	297695	4062	86	1	1	3	3	3	1	1	1	1	1	3	3	3	1	3	3	3	3	1	3	1	1	1	1	3	1	1	1	1	1	1	3	1	1	1	3	3	3	1	1	3	1	3	1
5.199	5	52.6554	211271	2679	47	1	1	3	3	3	1	1	1	1	1	3	1	3	1	3	3	3	3	1	3	1	1	1	1	3	1	1	1	1	1	1	3	1	1	1	3	3	3	1	1	3	1	3	1
5.201	5	53.1846	333594	3694	83	1	1	3	3	3	1	1	1	1	1	3	1	3	1	3	3	3	3	1	3	1	1	1	1	3	1	3	1	1	1	1	3	1	1	1	3	3	3	1	1	3	1	3	1
5.203	5	53.7138	181816	2173	45	1	1	3	3	3	1	1	1	1	1	3	1	3	1	3	3	3	3	1	1	1	1	1	1	3	1	3	1	1	1	1	3	1	1	1	3	3	3	1	1	3	1	3	1
5.205	5	54.243	72971	746	19	1	1	3	3	3	1	1	1	1	1	3	1	3	1	3	3	3	3	1	1	1	1	1	1	3	1	3	1	1	1	1	3	1	1	1	3	3	3	1	1	3	1	3	1
5.207	5	54.7722	379968	4853	94	1	1	3	3	3	1	1	1	1	1	3	1	3	1	3	3	3	3	1	1	1	1	1	1	3	1	3	1	1	1	1	3	1	3	1	3	3	3	1	1	3	1	3	1
5.209	5	55.3014	571767	7502	161	1	1	3	3	3	1	1	1	1	1	3	3	3	1	3	3	3	3	1	1	1	1	1	1	3	1	3	1	1	1	1	3	1	3	1	3	3	3	1	1	3	1	3	1
5.211	5	55.8306	90155	1237	25	1	1	3	3	3	1	1	1	1	1	3	3	3	1	3	3	3	3	1	1	1	1	1	1	3	1	3	1	1	1	1	3	1	3	1	3	3	3	1	3	3	1	3	1
5.213	5	56.3598	127040	1813	34	1	1	3	3	3	1	1	1	1	1	3	3	3	1	3	3	3	3	1	1	1	1	1	1	3	3	3	1	1	1	1	3	1	3	1	3	3	3	1	3	3	1	3	1
5.215	5	56.889	173297	2398	38	1	1	3	3	3	1	1	1	1	1	3	3	3	1	3	3	3	3	1	1	1	1	1	1	3	3	3	1	1	1	1	3	1	3	1	3	3	3	1	3	3	1	3	1
5.216	5	57.1536	85516	1282	16	1	1	3	3	3	1	1	1	1	1	3	3	3	1	3	3	3	3	1	1	1	1	1	1	3	3	3	1	1	1	1	3	1	3	1	3	3	3	1	3	3	1	3	1
5.218	5	57.6828	113138	1401	26	1	1	3	3	3	1	1	1	1	1	3	3	3	1	3	3	3	3	1	1	1	1	1	1	3	3	3	1	1	1	1	3	1	3	1	3	3	3	1	3	3	1	3	1
5.219	5	57.9474	300538	4008	59	1	1	3	3	3	1	1	1	1	1	3	3	3	1	3	3	3	3	1	1	1	1	1	1	3	3	3	1	1	1	1	3	1	3	1	3	3	3	1	3	3	1	3	1
5.221	5	58.4766	146567	1539	49	1	1	3	3	3	1	1	1	1	1	3	3	3	1	3	3	3	3	1	1	1	1	1	1	3	3	3	1	1	1	1	3	1	3	1	3	3	3	1	3	3	1	3	1
5.222	5	58.7412	254814	3640	57	1	1	3	3	3	1	1	1	1	1	3	3	3	1	3	3	3	3	1	1	1	1	1	1	3	3	3	1	1	1	1	3	1	3	1	3	3	3	1	3	3	1	3	1
5.223	5	59.0058	20440	68	6	1	1	3	3	3	1	1	1	1	1	3	3	3	1	3	3	3	3	1	1	1	1	1	1	3	3	3	1	1	1	1	3	1	3	1	3	3	3	1	3	3	1	3	1
5.231	5	61.1226	14490	175	11	1	1	3	3	3	1	1	1	1	1	3	3	1	1	3	3	3	3	1	1	1	1	1	1	3	3	3	1	1	3	1	3	3	3	1	3	3	3	1	3	3	1	3	1
5.232	5	61.3872	79422	942	15	1	1	3	3	3	1	1	1	1	1	3	3	1	1	3	3	3	3	1	1	1	1	1	1	3	3	3	1	1	3	1	3	3	3	1	3	3	2	1	3	3	1	3	1
5.234	5	61.9164	50651	238	6	1	1	3	3	3	1	1	1	1	1	3	3	1	1	3	3	3	3	1	1	1	1	1	1	3	3	3	1	1	3	3	3	3	3	1	3	3	2	1	3	3	1	3	1
5.237	5	62.7102	90681	772	15	1	1	3	3	3	1	1	1	1	1	3	3	1	1	3	3	3	3	1	1	2	1	1	1	3	3	3	1	1	3	3	3	3	3	1	3	3	2	1	3	3	1	3	1
5.238	5	62.9748	1952	31	2	1	1	3	3	3	1	1	1	1	1	3	3	1	1	3	3	3	3	1	1	2	1	1	1	3	3	3	1	1	3	3	3	3	3	1	3	3	2	1	3	3	1	3	1
5.26	5	68.796	35938	453	3	2	3	3	3	3	1	1	1	1	1	3	3	1	1	1	3	1	3	1	1	2	1	1	3	1	1	3	1	3	3	3	3	3	3	1	3	3	2	1	3	3	1	3	1
5.261	5	69.0606	13126	170	4	2	3	3	3	3	1	1	1	1	1	3	3	1	1	1	3	1	3	1	1	2	1	1	3	1	1	3	1	3	3	3	3	3	3	1	3	3	3	1	3	3	1	3	1
5.263	5	69.5898	4014	61	1	2	3	3	3	3	1	1	3	1	1	3	3	1	1	1	3	1	3	1	1	2	1	1	3	1	1	3	1	3	3	3	3	3	3	1	3	3	3	1	3	3	1	3	1
5.264	5	69.8544	86688	878	14	2	3	3	3	3	1	1	3	1	1	3	3	1	1	1	3	1	3	1	1	1	1	1	3	1	1	3	1	3	3	3	3	3	3	1	3	3	3	1	3	3	1	3	1
5.268	5	70.9128	42603	283	8	2	3	3	3	3	1	1	3	1	1	3	3	1	1	1	3	1	3	1	1	3	1	1	3	1	1	3	1	3	3	3	3	3	3	1	3	3	3	1	3	3	1	3	1
5.27	5	71.442	78327	778	11	2	3	3	3	3	1	1	3	1	1	3	3	1	1	1	3	1	3	1	1	3	1	1	3	1	1	3	1	3	3	3	3	3	3	1	3	3	3	1	3	3	1	3	1
5.272	5	71.9712	447	13	1	2	3	3	3	3	1	1	3	1	1	3	3	1	1	1	3	1	3	1	1	3	1	1	3	1	1	3	1	3	3	3	3	3	3	1	3	3	3	1	3	1	1	3	1
5.274	5	72.5004	53577	701	9	2	3	3	3	3	1	1	3	1	1	3	3	3	1	1	3	1	3	1	1	3	1	1	3	1	1	3	1	3	3	3	3	3	3	1	3	3	3	1	3	1	1	3	1
5.276	5	73.0296	88151	1165	20	2	3	3	3	3	1	1	3	1	1	3	3	3	1	1	3	1	3	1	1	3	1	1	3	1	1	3	1	3	3	3	3	3	3	1	3	3	3	1	3	1	1	3	1
5.278	5	73.5588	26781	373	6	2	3	3	3	3	1	1	3	1	1	3	3	3	1	1	3	1	3	1	1	3	1	1	3	1	1	3	1	3	3	3	3	3	3	1	3	3	3	1	3	1	1	3	1
5.28	5	74.088	8757	41	3	2	3	3	3	3	1	1	3	1	1	3	3	3	1	1	3	1	3	1	1	3	1	1	3	1	1	3	1	3	3	3	3	3	3	1	3	3	3	1	3	1	1	3	1
5.284	5	75.1464	90812	913	15	2	3	3	3	3	1	1	3	1	1	3	3	3	1	1	3	1	3	1	1	3	1	1	3	1	1	3	1	3	3	3	3	3	3	1	3	3	3	1	3	1	1	3	1
5.286	5	75.6756	12310	58	1	2	3	3	3	3	1	1	3	1	1	3	3	3	1	1	3	1	3	1	1	3	1	1	3	1	1	3	1	3	3	3	3	3	3	1	3	3	3	1	3	1	1	3	1
5.29	5	76.734	59448	290	8	2	3	3	3	3	1	1	3	1	1	1	3	3	1	1	3	1	3	1	1	3	1	1	3	1	1	3	1	3	3	3	3	3	3	1	3	3	3	1	3	1	1	3	1
5.302	5	79.9092	22215	373	11	2	3	3	3	3	1	1	3	1	1	1	1	3	1	1	3	1	3	1	1	3	3	3	3	1	1	1	1	3	3	3	3	3	3	1	3	3	3	1	3	3	1	3	1
5.303	5	80.1738	182138	2487	47	2	3	3	3	3	1	1	3	1	1	1	1	3	1	1	3	1	3	1	1	3	3	3	3	1	1	1	1	3	3	3	3	3	3	1	3	3	3	1	3	3	1	3	1
5.305	5	80.703	14806	74	1	2	3	3	3	3	1	1	3	1	1	1	1	3	1	1	3	1	3	1	1	3	3	3	3	1	1	1	1	3	3	3	3	3	3	1	3	3	3	1	3	3	1	3	1
5.309	5	81.7614	105273	1024	28	2	3	3	3	3	1	1	3	1	1	1	3	3	1	1	3	1	3	1	1	3	3	3	3	1	1	1	1	3	3	3	3	3	3	1	3	3	3	1	3	3	1	3	1
5.311	5	82.2906	52931	498	10	2	3	3	3	3	1	1	3	1	1	1	3	3	1	1	3	1	3	1	1	3	3	3	3	1	1	1	1	3	3	3	3	3	3	1	3	3	3	1	3	3	1	3	1
5.313	5	82.8198	110511	865	17	2	3	3	3	3	1	1	3	1	1	1	3	3	1	1	3	1	3	1	1	3	3	3	3	1	1	1	1	3	3	3	3	3	3	1	3	3	3	1	3	3	1	3	1
5.315	5	83.349	18439	164	4	2	3	3	3	3	1	1	3	1	1	1	3	3	1	1	3	1	3	1	1	3	3	3	3	1	1	1	1	3	3	3	3	3	3	1	3	3	3	1	3	3	1	3	1
5.317	5	83.8782	46610	292	6	2	3	3	3	3	1	1	3	1	1	1	3	3	1	1	3	1	3	1	1	3	3	3	3	1	1	1	1	3	3	3	3	3	3	1	3	3	3	1	3	3	1	3	1
6	6	0	14722	76	3	1	3	3	3	1	1	3	2	3	1	1	3	3	1	1	1	1	1	1	3	1	3	3	1	1	3	1	3	3	3	1	3	3	3	3	3	3	3	1	1	1	3	3	3
6.004	6	1.0584	23836	183	7	1	3	3	3	1	1	3	2	3	1	1	3	3	1	1	1	1	1	3	3	1	3	3	1	1	3	1	3	3	3	1	3	3	3	3	3	3	3	1	1	1	3	3	3
6.013	6	3.4398	13632	40	1	1	3	3	3	1	1	3	2	3	1	1	3	3	1	1	1	1	1	3	3	1	3	3	3	1	3	1	3	3	3	1	3	3	3	3	3	3	3	1	1	3	3	3	3
6.014	6	3.7044	8019	57	1	1	3	3	3	1	1	3	2	3	1	1	3	3	1	1	1	1	1	3	3	1	3	3	3	1	3	1	3	3	3	1	3	2	3	3	3	3	3	1	1	3	3	3	3
6.02	6	5.292	151938	2100	39	1	3	3	3	1	1	3	2	3	1	1	3	3	1	1	1	1	1	3	3	1	3	3	3	1	3	1	3	3	3	1	3	2	3	3	3	3	3	1	1	3	3	3	3
6.022	6	5.8212	109132	1197	27	1	3	3	1	1	1	3	2	3	1	1	3	3	1	1	1	1	1	3	3	1	3	3	3	1	3	1	3	3	3	1	3	2	3	3	3	3	3	1	1	3	3	3	3
6.024	6	6.3504	152476	1970	36	1	3	3	1	1	1	3	2	3	1	1	3	3	1	1	1	1	1	3	3	1	3	3	3	1	3	1	3	3	3	1	3	2	3	3	3	3	3	1	1	3	3	3	3
6.026	6	6.8796	20784	287	10	1	3	3	1	1	1	3	2	3	1	1	3	3	1	1	1	1	1	3	3	1	3	3	3	1	3	1	3	3	3	1	3	2	3	3	1	3	3	1	1	3	3	3	3
6.034	6	8.9964	44400	521	10	1	3	3	1	1	1	3	2	3	1	1	3	3	1	1	1	1	1	3	3	1	3	3	3	1	3	1	3	3	1	1	3	2	3	3	1	3	3	1	3	3	3	3	3
6.051	6	13.4946	24056	168	8	3	3	3	1	1	1	3	1	3	1	1	3	3	1	3	1	1	1	3	3	1	3	3	3	1	3	1	3	3	1	1	3	2	1	3	1	3	3	1	3	3	3	3	3
6.054	6	14.2884	21427	227	5	3	3	3	1	1	1	3	1	1	1	1	3	3	1	3	1	1	1	3	3	1	3	3	3	1	3	1	3	3	1	1	3	3	1	3	1	3	3	1	3	3	3	3	3
6.06	6	15.876	42438	630	5	3	3	3	1	1	1	3	1	1	1	1	3	3	1	3	1	3	1	3	3	1	3	3	3	1	3	1	3	3	1	1	3	3	1	3	3	3	3	1	3	3	3	3	3
6.067	6	17.7282	40276	259	7	3	3	3	1	1	1	3	1	1	1	1	3	2	1	3	1	3	1	3	3	1	3	3	3	1	3	1	3	3	3	1	3	1	1	3	3	3	3	1	3	3	3	3	3
6.071	6	18.7866	7778	89	5	3	3	3	1	1	1	3	1	1	1	1	3	2	1	3	1	3	1	3	3	1	3	3	3	1	3	1	3	3	3	1	3	1	1	3	3	3	3	1	1	3	3	3	3
6.072	6	19.0512	24922	255	6	3	3	3	1	1	1	3	1	1	1	1	3	2	1	3	1	3	1	3	3	1	3	3	3	1	3	1	3	3	3	1	3	1	1	3	3	3	3	1	1	3	3	3	3
6.077	6	20.3742	23751	119	10	3	3	3	1	1	1	3	1	1	1	1	3	2	1	1	1	3	1	3	3	1	3	3	3	1	3	1	3	3	3	1	3	1	1	3	3	3	1	1	1	3	3	3	3
6.078	6	20.6388	20505	109	3	3	3	3	1	1	1	3	1	1	1	1	3	2	1	1	1	3	1	3	3	1	3	3	3	1	3	1	3	3	3	1	3	1	1	3	3	3	1	1	1	3	3	3	3
6.079	6	20.9034	113071	1281	60	3	3	3	1	1	1	3	1	1	1	1	3	3	1	1	1	3	1	3	3	1	3	3	3	1	3	1	3	3	3	1	3	1	1	3	3	3	1	1	1	3	3	3	3
6.081	6	21.4326	102450	1346	60	3	3	3	1	1	1	3	1	1	1	1	3	3	1	1	1	3	1	3	3	1	3	3	3	1	3	1	3	3	3	1	3	1	1	3	3	3	1	1	1	1	3	3	3
6.082	6	21.6972	14547	149	5	3	3	3	1	1	1	3	1	1	1	1	3	3	1	1	1	3	1	3	3	1	3	3	3	1	3	1	3	3	3	1	3	1	1	3	3	3	1	1	1	1	3	3	3
6.084	6	22.2264	174149	2209	71	3	3	3	1	1	1	3	1	1	1	1	3	3	1	1	1	3	1	3	3	3	3	3	3	1	3	1	3	3	3	1	3	1	1	3	3	3	1	1	1	1	3	3	3
6.085	6	22.491	3228	54	4	3	3	3	1	1	1	3	1	1	1	1	3	3	1	1	1	3	1	3	3	3	3	3	3	1	3	1	3	3	3	1	3	1	1	3	3	3	1	1	1	1	3	3	3
6.096	6	25.4016	25232	166	19	1	3	3	1	1	1	3	1	1	1	3	3	3	1	1	1	3	1	3	3	3	3	3	1	1	3	1	3	3	3	3	3	1	1	1	3	3	1	1	1	1	3	3	3
6.097	6	25.6662	14043	118	9	1	3	3	1	1	1	3	1	1	1	3	3	3	1	1	1	3	1	3	3	3	3	3	1	1	3	1	3	3	3	3	2	1	1	1	3	3	1	1	1	1	3	3	3
6.099	6	26.1954	75059	396	35	1	3	3	1	1	1	3	1	1	1	3	3	3	1	1	1	3	1	3	3	3	3	3	1	1	3	1	3	3	3	3	2	1	1	1	3	3	1	1	1	1	3	3	3
6.1	6	26.46	56772	520	13	1	3	3	2	1	1	3	1	1	1	3	3	3	1	1	1	3	1	3	3	3	3	3	1	1	3	1	3	3	3	3	2	1	1	1	3	3	1	1	1	1	3	3	3
6.102	6	26.9892	20454	168	12	1	3	3	2	1	1	3	1	1	1	3	3	3	1	1	1	3	1	3	3	3	3	3	1	1	3	1	3	3	3	3	2	1	1	1	3	3	1	1	1	1	3	3	3
6.106	6	28.0476	55600	289	13	1	3	3	2	1	1	3	1	1	1	3	3	3	1	1	1	3	1	3	3	3	3	3	1	1	3	1	3	3	3	3	2	1	1	1	1	3	1	1	1	1	3	3	3
6.111	6	29.3706	44356	491	6	1	3	3	2	1	1	3	1	1	1	3	3	3	1	1	1	3	1	3	3	3	3	3	1	1	3	1	1	3	3	3	2	1	1	1	1	3	1	1	1	1	3	3	3
6.112	6	29.6352	4150	20	2	1	3	3	1	1	1	3	1	1	1	3	3	3	1	1	1	3	1	3	3	3	3	3	1	1	3	1	1	3	3	3	2	1	1	1	1	3	1	1	1	1	3	3	3
6.119	6	31.4874	96181	786	16	1	3	3	1	1	1	3	1	1	1	3	3	3	1	1	1	3	1	3	3	3	3	3	1	1	3	1	1	3	3	3	2	1	3	1	1	3	1	3	1	1	1	3	3
6.121	6	32.0166	30411	264	10	1	3	3	1	1	1	3	1	1	1	3	3	3	3	1	1	3	1	3	3	3	3	3	1	1	3	1	1	3	3	3	2	1	3	1	1	3	1	3	1	1	1	3	3
6.135	6	35.721	135074	1137	40	1	3	3	1	1	1	3	1	1	1	3	1	3	3	3	1	3	1	3	3	3	3	3	1	1	3	1	1	3	3	3	2	1	3	1	1	3	1	3	1	1	1	3	1
6.141	6	37.3086	14878	67	6	1	3	3	1	1	1	3	1	1	1	3	1	3	3	3	1	3	1	3	3	3	3	3	1	1	3	1	1	3	3	3	2	1	3	1	1	3	1	3	1	1	1	3	1
6.142	6	37.5732	43505	622	8	1	3	3	1	1	1	3	1	1	1	3	1	3	3	3	1	3	1	3	3	3	3	3	1	1	3	1	1	3	3	3	2	1	3	1	1	3	1	3	1	1	1	3	1
6.144	6	38.1024	170293	1377	41	1	3	3	1	1	1	3	1	1	1	3	1	3	3	3	1	3	1	3	3	3	3	3	1	1	3	1	1	3	3	3	2	1	3	1	1	3	1	3	1	1	1	3	1
6.148	6	39.1608	34866	14	1	1	3	3	1	1	1	3	1	1	1	3	1	3	3	3	1	3	1	3	3	3	1	3	1	1	3	1	1	3	3	3	2	1	3	1	1	3	1	3	1	1	1	3	1
6.15	6	39.69	31608	221	5	1	3	3	1	1	1	3	1	1	1	3	1	3	3	3	1	3	1	3	3	3	1	3	1	1	1	1	1	3	3	3	2	1	3	1	1	3	1	3	1	1	1	3	1
6.16	6	42.336	18252	235	3	1	3	3	3	1	1	3	1	1	1	3	1	3	1	3	1	3	1	3	3	3	1	3	1	1	1	1	1	3	3	3	2	1	1	1	1	3	1	3	1	1	1	3	1
6.162	6	42.8652	61431	654	18	1	3	3	3	1	1	3	1	1	1	3	1	3	1	3	1	3	1	3	3	3	1	3	1	1	1	1	1	3	3	3	2	1	1	1	1	3	1	3	1	1	1	3	1
6.164	6	43.3944	67200	397	5	1	3	3	3	1	1	3	1	1	1	3	1	3	1	3	1	3	1	3	3	3	1	3	1	1	1	1	1	1	3	3	2	1	1	1	1	3	1	3	1	1	1	3	1
6.166	6	43.9236	32469	5	1	1	3	3	3	1	1	3	1	1	1	3	1	3	1	3	1	3	1	3	3	3	1	3	1	1	1	1	1	1	3	3	2	1	1	1	1	3	1	3	1	1	1	3	1
6.17	6	44.982	19494	98	2	1	3	3	3	1	1	3	1	1	1	3	1	3	1	3	1	3	1	3	3	3	1	3	1	1	1	1	1	1	1	3	2	1	1	1	1	3	1	3	1	1	1	3	1
6.172	6	45.5112	30579	456	6	1	3	3	3	1	1	3	1	1	1	3	1	3	1	3	1	3	1	3	3	3	1	3	1	1	1	1	1	1	1	3	2	1	1	1	1	3	1	3	1	1	1	3	1
6.178	6	47.0988	51293	533	12	1	3	3	3	1	1	3	1	1	1	3	1	3	1	3	1	3	1	3	3	3	1	3	1	1	1	1	1	1	1	1	2	1	1	1	1	3	1	3	3	1	1	3	1
6.182	6	48.1572	138587	951	104	1	3	3	3	1	1	3	1	1	1	3	1	3	1	3	1	3	1	3	3	3	1	3	1	1	1	1	1	1	1	1	2	1	1	1	1	3	1	3	3	1	1	3	1
6.183	6	48.4218	263829	2313	68	1	3	3	3	1	1	3	1	1	1	3	1	3	1	3	1	3	1	3	3	3	1	3	1	1	1	1	1	1	1	1	2	1	1	1	1	3	1	3	3	1	1	3	1
6.184	6	48.6864	15735	144	4	1	3	3	3	1	1	3	1	1	1	3	1	3	1	3	1	3	1	3	3	3	1	3	1	1	1	2	1	1	1	1	2	1	1	1	1	3	1	3	3	1	1	3	1
6.188	6	49.7448	44856	404	15	1	3	3	3	1	1	3	1	1	1	3	1	3	1	3	1	3	1	3	3	3	1	3	1	1	1	2	1	1	1	1	2	1	1	1	1	3	1	3	3	1	1	3	1
6.189	6	50.0094	432729	4076	142	1	3	3	3	1	1	3	1	1	1	3	1	3	1	3	1	3	1	3	3	3	1	3	1	1	1	2	1	1	1	1	2	1	1	1	1	3	1	3	3	1	1	3	1
6.191	6	50.5386	121027	1580	28	1	3	3	3	1	1	3	1	1	1	3	1	3	1	3	1	3	1	3	3	3	1	3	1	1	1	2	1	1	1	1	2	1	1	1	1	3	1	3	3	1	1	3	1
6.193	6	51.0678	447530	4969	125	1	3	3	3	1	1	3	1	1	1	3	1	3	1	3	1	3	1	3	3	3	1	3	1	1	1	2	1	1	1	1	2	1	1	1	1	3	1	3	3	1	1	3	1
6.194	6	51.3324	304222	3263	95	1	3	3	3	1	1	3	1	1	1	3	1	3	1	3	1	3	1	3	3	3	1	3	1	1	1	2	1	1	1	1	1	1	1	1	1	3	1	3	3	1	1	3	1
6.196	6	51.8616	219362	2626	68	1	3	3	3	1	1	3	1	1	1	3	1	3	1	3	1	3	1	3	3	3	1	3	1	1	1	2	1	1	1	1	1	1	1	1	1	3	1	3	3	1	1	3	1
6.197	6	52.1262	79836	751	19	1	3	3	3	1	1	3	1	1	1	3	1	3	1	3	1	3	1	3	3	3	1	3	1	1	1	2	1	1	1	1	1	1	1	1	1	3	1	3	3	1	1	3	1
6.199	6	52.6554	165060	1754	65	1	3	3	3	1	1	3	1	1	1	3	1	3	1	3	1	3	1	3	3	3	1	3	1	1	1	2	1	1	1	1	1	1	1	1	1	3	1	3	3	1	1	3	1
6.201	6	53.1846	723431	6505	202	1	3	3	3	1	1	3	1	1	1	3	1	3	1	3	1	3	1	1	3	3	1	3	1	1	1	2	1	1	1	1	1	1	1	1	1	3	1	3	3	1	1	3	1
6.203	6	53.7138	664594	6997	216	1	3	3	3	1	1	3	1	1	1	3	1	3	1	3	1	3	1	1	3	3	1	3	1	1	1	2	1	1	1	1	1	1	1	1	1	3	1	3	3	1	1	3	1
6.205	6	54.243	27561	271	7	1	3	3	3	1	1	3	1	1	1	3	1	3	1	3	1	3	1	1	3	3	1	3	1	1	1	2	1	1	1	1	1	1	1	1	1	3	1	3	3	1	1	3	1
6.207	6	54.7722	353405	4414	108	1	3	1	3	1	1	3	1	1	1	3	1	3	1	3	1	3	1	1	3	3	1	3	1	1	1	2	1	1	1	1	1	1	1	1	1	3	1	3	3	1	1	3	1
6.209	6	55.3014	2994448	31896	945	1	3	1	3	1	1	1	1	1	1	3	1	3	1	3	1	3	1	1	3	3	1	3	1	1	1	2	1	1	1	1	1	1	1	1	1	3	1	3	3	1	1	3	1
6.211	6	55.8306	286951	2389	107	1	3	1	3	1	1	1	1	1	1	3	1	3	1	3	1	3	1	1	3	3	1	3	1	1	1	2	1	1	1	1	1	1	1	1	1	3	1	3	3	1	1	3	1
6.212	6	56.0952	12044	68	3	1	3	1	2	1	1	1	1	1	1	3	1	3	1	3	1	3	1	1	3	3	1	3	1	1	1	2	1	1	1	1	1	1	1	1	1	3	1	3	3	1	1	3	1
6.213	6	56.3598	8847901	85996	2895	1	3	1	1	1	1	1	1	1	1	3	1	3	1	3	1	3	1	1	3	3	1	3	1	1	1	2	1	1	1	1	1	1	1	1	1	3	1	3	3	1	1	3	1
6.214	6	56.6244	37863	121	20	1	3	1	1	1	1	1	1	1	1	3	1	3	1	3	1	3	1	1	3	3	1	3	1	1	1	2	1	1	1	1	1	1	1	1	1	2	1	3	3	1	1	3	1
6.216	6	57.1536	2233601	19782	1026	1	3	1	1	1	1	1	1	1	1	3	1	3	1	3	1	3	1	1	3	3	1	3	1	1	1	2	1	1	1	1	1	1	1	1	1	3	1	3	3	1	1	3	1
6.217	6	57.4182	3577320	40206	804	1	3	1	1	1	1	1	1	1	1	3	1	3	1	3	1	3	1	1	3	3	1	3	1	1	1	2	1	1	1	1	2	1	1	1	1	3	1	3	3	1	1	3	1
6.218	6	57.6828	4823	27	2	1	3	1	1	1	1	1	1	1	1	3	1	3	1	3	1	3	1	1	3	3	1	3	1	1	1	2	1	1	1	1	2	1	1	1	1	3	1	3	3	1	1	3	1
6.219	6	57.9474	62277	343	20	1	3	1	1	1	1	1	1	1	1	3	1	3	1	2	1	3	1	1	3	3	1	3	1	1	1	2	1	1	1	1	2	1	1	1	1	3	1	3	3	1	1	3	1
6.22	6	58.212	490328	4858	92	1	3	1	1	1	1	1	1	1	1	3	1	3	1	2	1	3	1	1	3	3	1	3	1	1	1	2	1	1	1	1	2	1	1	1	1	3	1	3	3	1	1	3	1
6.222	6	58.7412	85448	905	31	1	3	1	1	1	1	1	1	1	1	3	1	3	1	2	1	3	1	1	3	3	1	3	1	1	1	2	1	1	1	1	2	1	1	1	1	3	1	3	3	1	1	3	1
6.223	6	59.0058	632746	7061	175	1	3	1	1	1	1	1	1	1	1	3	1	3	1	3	1	3	1	1	3	3	1	3	1	1	1	2	1	1	1	1	2	1	1	1	1	3	1	3	3	1	1	3	1
6.224	6	59.2704	1477147	17604	400	1	3	1	1	1	1	1	1	1	1	3	1	3	1	3	1	3	1	1	3	3	1	3	1	1	1	3	1	1	1	1	2	1	1	1	1	3	1	3	3	1	1	3	1
6.226	6	59.7996	206295	2216	59	1	3	1	1	1	1	1	1	1	1	3	1	3	1	3	1	3	1	3	3	3	1	3	1	1	1	3	1	1	1	1	2	1	1	1	1	3	1	3	3	1	1	3	1
6.228	6	60.3288	99424	824	27	1	3	1	1	1	1	1	1	1	1	3	1	3	1	3	1	3	1	3	3	3	1	3	1	1	1	3	1	1	1	1	2	1	1	1	1	3	1	3	3	1	1	3	1
6.23	6	60.858	337650	3576	86	1	3	1	1	1	1	1	1	1	1	3	1	3	1	3	1	3	1	3	3	3	1	3	1	1	1	3	1	1	1	1	2	1	1	1	1	3	1	3	3	1	1	3	1
6.232	6	61.3872	41489	43	4	1	3	1	1	1	1	1	1	1	1	3	1	3	1	3	1	3	3	3	3	3	1	3	1	1	1	3	1	1	1	1	2	1	1	1	1	3	1	3	3	1	1	3	1
6.233	6	61.6518	11701	48	1	1	3	1	1	1	1	1	1	1	1	3	1	3	1	3	1	3	3	3	3	3	1	3	1	1	1	3	1	1	1	1	2	1	1	1	1	3	1	3	3	1	1	3	1
6.235	6	62.181	71079	544	11	1	3	1	1	1	1	1	1	1	1	3	1	3	1	3	1	3	3	3	3	3	1	3	1	1	1	3	1	1	1	1	2	1	1	1	1	3	1	3	3	1	1	3	1
6.241	6	63.7686	51656	358	11	1	3	1	3	1	1	1	1	1	1	3	3	3	1	3	1	3	3	3	3	3	1	3	1	1	1	3	1	1	1	1	2	1	1	1	1	3	1	3	3	1	1	3	1
6.243	6	64.2978	207052	2187	42	1	3	1	3	1	1	1	1	1	1	3	3	3	1	3	1	3	3	3	3	3	1	3	1	1	1	3	1	1	1	1	2	1	1	1	1	3	1	3	3	1	1	3	1
6.247	6	65.3562	39515	375	11	1	3	1	3	1	1	1	1	1	1	3	3	3	3	3	1	3	3	3	3	3	1	3	1	1	1	3	1	1	1	1	2	1	1	1	1	3	1	3	3	1	1	3	1
6.249	6	65.8854	57137	268	11	1	3	1	3	1	1	1	1	1	1	3	3	3	3	3	1	3	3	3	3	3	1	3	1	1	1	3	1	1	1	1	2	1	1	1	1	3	1	3	3	1	1	3	1
6.252	6	66.6792	252261	2704	55	1	3	1	3	1	1	1	1	1	1	3	3	3	3	3	1	3	3	3	3	3	1	3	1	1	1	3	1	1	1	1	2	1	1	1	1	3	1	3	3	1	1	3	1
6.257	6	68.0022	18547	77	2	1	3	1	3	1	1	1	1	1	1	3	3	3	2	3	1	3	3	3	3	3	1	3	1	1	1	3	1	1	1	1	2	1	1	1	1	3	1	3	3	1	1	3	1
6.262	6	69.3252	80433	1035	24	1	1	1	3	1	1	1	1	1	1	3	3	3	2	3	1	3	3	3	3	3	1	3	1	1	1	3	1	1	1	1	2	1	1	1	1	3	1	3	3	1	1	3	1
6.263	6	69.5898	50171	535	17	1	1	1	3	1	1	1	1	1	1	3	3	3	3	3	1	3	3	3	3	3	1	3	1	1	1	3	1	1	1	1	2	1	1	1	1	3	1	3	3	1	1	3	1
6.265	6	70.119	5599	49	2	1	1	3	3	1	1	1	1	1	1	3	3	3	3	3	1	3	3	3	3	3	1	3	1	1	1	3	1	1	1	1	2	1	1	1	1	3	1	3	3	1	1	3	1
6.269	6	71.1774	46420	513	19	1	1	3	3	1	1	1	1	1	1	3	3	3	3	3	1	3	3	3	3	3	1	3	1	1	1	3	3	1	1	1	2	1	1	1	1	1	1	3	3	1	1	3	1
6.271	6	71.7066	60382	98	6	1	1	3	3	1	1	1	1	3	1	3	3	3	3	3	1	3	3	3	3	3	1	3	1	1	1	3	3	1	1	1	2	1	1	1	1	1	1	3	3	1	1	3	1
6.275	6	72.765	2947	17	1	3	1	3	3	1	1	1	1	3	1	3	3	3	3	3	1	3	3	3	3	3	1	3	1	1	1	3	3	1	1	1	2	1	1	1	1	1	1	1	3	1	1	3	1
6.277	6	73.2942	22292	246	6	3	1	3	3	1	1	1	1	3	1	3	3	3	3	3	1	3	3	3	3	3	1	3	1	1	1	3	3	1	1	1	2	1	1	1	1	1	1	1	3	1	1	3	1
6.278	6	73.5588	50299	545	11	3	1	3	3	1	1	1	1	3	1	3	3	3	2	3	1	3	3	3	3	3	1	3	1	1	1	3	3	1	1	1	2	1	1	1	1	1	1	1	3	1	1	3	1
6.28	6	74.088	57157	629	15	3	1	3	3	1	1	1	1	3	1	3	3	3	2	3	1	3	3	3	3	3	1	3	1	1	1	3	3	1	1	1	2	1	1	1	3	1	1	1	3	1	1	3	1
6.284	6	75.1464	34735	143	6	3	1	3	3	1	1	1	1	3	1	3	3	1	2	3	1	3	3	3	3	3	1	3	1	1	1	3	3	1	1	1	2	1	1	1	3	1	1	1	3	1	1	3	1
6.288	6	76.2048	342409	4497	75	3	1	3	3	1	1	1	1	3	1	3	3	1	2	3	3	3	3	3	3	3	1	3	1	1	1	1	3	1	1	1	2	1	1	1	3	1	1	1	3	1	1	3	1
6.291	6	76.9986	78960	541	10	3	1	3	3	1	1	1	1	3	1	3	3	1	2	3	3	3	3	3	3	3	1	3	1	1	1	1	3	1	1	1	2	1	1	1	3	1	1	1	3	1	1	3	1
6.298	6	78.8508	5791	13	1	3	1	3	3	1	1	3	1	3	1	3	3	1	2	3	3	3	3	3	3	3	1	3	1	1	1	1	3	1	1	1	2	1	1	1	3	1	1	1	3	1	1	3	1
6.301	6	79.6446	74753	815	18	3	1	3	3	1	1	3	1	3	1	3	3	1	2	3	3	3	3	3	3	3	1	3	1	2	1	1	3	1	1	1	2	1	1	1	3	1	1	1	3	1	1	3	1
6.302	6	79.9092	28975	5	1	3	1	3	3	1	1	3	1	3	1	3	3	1	2	3	3	3	3	3	3	3	1	3	1	2	1	1	3	1	1	1	2	1	1	1	3	1	1	1	3	1	1	3	1
6.304	6	80.4384	6396	50	4	3	1	3	3	1	1	3	1	3	1	3	3	1	2	1	3	3	3	3	3	3	1	3	1	2	1	1	3	1	1	1	2	1	1	1	3	1	1	1	3	1	1	3	1
6.305	6	80.703	15626	105	4	3	1	3	3	1	1	3	1	3	1	3	3	1	2	1	3	3	3	3	3	3	1	3	1	2	1	1	3	1	1	1	2	1	1	1	3	1	1	1	3	1	1	3	1
6.307	6	81.2322	16239	222	2	3	1	3	3	1	1	3	1	3	1	3	3	1	2	1	3	3	1	3	3	3	1	3	1	2	1	1	3	1	1	1	2	1	1	1	3	1	1	1	3	1	1	3	1
6.312	6	82.5552	457	6	1	3	1	3	3	1	1	3	1	3	1	3	3	1	1	1	3	3	1	3	3	3	1	3	1	2	1	1	3	1	1	1	2	1	1	1	3	1	1	1	3	1	1	3	1
6.316	6	83.6136	27922	332	10	3	1	3	3	1	1	3	1	3	1	3	3	1	1	1	3	3	1	3	3	3	1	3	1	2	1	1	3	1	1	1	2	1	1	1	3	1	1	1	3	1	1	3	1
6.318	6	84.1428	25753	210	4	3	1	3	3	1	1	3	1	3	1	3	3	1	1	1	3	3	1	3	3	3	1	3	1	2	1	1	3	1	1	1	2	1	1	1	3	1	1	1	3	1	1	3	1
6.32	6	84.672	46288	464	8	3	1	3	3	1	1	3	1	3	1	3	3	1	1	1	3	3	1	3	3	3	1	3	1	2	1	1	3	1	1	1	2	1	1	1	3	3	1	1	3	1	1	3	1
6.322	6	85.2012	130319	1387	37	3	1	3	3	1	1	3	1	3	1	3	3	1	1	1	3	3	1	3	3	3	1	3	1	2	1	1	3	1	1	1	2	1	1	1	3	3	1	1	3	1	1	3	1
6.323	6	85.4658	46617	422	9	3	1	3	3	1	1	3	1	3	1	3	3	1	1	1	3	3	1	3	3	3	1	3	1	2	1	1	3	1	1	1	2	1	1	1	3	3	1	1	3	1	1	3	1
6.325	6	85.995	17107	168	5	3	1	3	3	1	1	3	1	3	1	3	3	1	1	1	3	3	1	3	3	3	1	3	1	2	1	1	3	1	1	1	2	1	1	1	3	3	1	1	3	1	1	1	1
6.329	6	87.0534	5166	6	1	3	1	3	3	1	1	3	1	3	1	3	3	1	1	1	3	3	1	3	3	3	1	3	1	3	1	1	3	1	1	1	2	1	1	1	3	3	1	1	3	1	1	1	1
6.331	6	87.5826	85866	723	19	3	1	3	3	1	1	3	1	3	1	3	3	1	1	1	3	3	1	3	3	3	1	3	1	3	1	1	3	1	1	1	2	1	1	1	3	3	1	1	3	1	1	1	1
6.333	6	88.1118	37957	439	3	3	1	3	3	1	1	3	1	3	3	3	3	1	1	1	3	3	1	3	3	3	1	3	1	3	1	1	3	1	1	1	2	1	1	1	3	3	1	1	3	1	1	1	1
6.335	6	88.641	31623	262	6	3	1	3	3	1	1	3	1	3	3	3	3	1	1	1	3	3	1	3	3	3	1	3	1	3	1	1	3	1	1	1	2	1	1	1	3	3	1	1	3	1	1	1	1
6.337	6	89.1702	50385	343	8	3	1	3	3	1	1	3	1	3	3	3	3	1	1	1	3	3	1	3	3	3	1	3	1	3	1	1	3	1	1	1	2	1	1	1	3	3	1	1	3	1	1	1	1
6.339	6	89.6994	30339	305	9	3	1	3	3	1	1	3	1	3	3	3	3	1	1	1	3	3	1	3	3	3	1	3	1	3	1	1	3	1	1	1	2	1	1	1	3	3	1	1	3	1	1	1	1
6.341	6	90.2286	2347	8	1	3	1	3	3	1	1	3	1	3	3	3	3	1	1	1	3	3	1	3	3	3	1	3	1	3	1	1	3	1	1	1	2	1	1	1	3	3	1	1	3	1	1	1	1
6.346	6	91.5516	64336	875	26	3	1	3	3	1	1	3	1	3	3	3	3	1	1	1	3	3	1	3	3	3	1	3	1	3	1	1	3	3	1	1	2	1	1	1	3	3	1	1	3	1	1	1	1
6.348	6	92.0808	127169	1523	54	3	1	3	3	1	1	3	1	3	3	3	3	1	1	1	3	3	1	3	3	3	1	3	1	3	1	1	3	3	1	1	2	1	1	1	3	3	1	1	3	1	1	1	1
6.362	6	95.7852	18195	34	2	3	1	3	3	1	1	3	1	3	3	3	3	1	1	3	3	3	1	3	3	3	1	3	1	3	1	3	3	3	1	1	2	1	1	1	3	3	1	1	3	1	3	1	1
6.365	6	96.579	4339	37	2	3	1	3	3	1	1	3	1	3	3	3	3	1	1	3	3	3	1	3	3	3	1	3	1	3	1	3	3	3	1	1	2	1	1	1	3	3	1	1	3	1	3	1	1
6.367	6	97.1082	139050	1665	31	3	1	3	3	1	1	3	1	3	3	3	3	1	1	3	3	2	1	3	3	3	1	3	1	3	1	3	3	3	1	1	2	1	1	1	3	3	1	1	3	1	3	1	1
6.369	6	97.6374	72457	356	19	3	1	3	3	1	1	3	1	3	3	3	3	1	1	3	3	2	1	3	3	3	1	3	1	3	1	1	3	3	1	1	2	1	1	1	3	3	1	1	3	1	3	1	1
6.37	6	97.902	125734	1413	26	3	1	3	3	1	1	3	1	3	3	3	3	1	1	3	3	2	1	3	3	3	1	3	1	3	1	1	3	3	1	1	2	1	1	1	3	3	1	1	2	1	3	1	1
6.374	6	98.9604	6585	19	2	3	1	3	3	1	1	3	1	3	3	3	3	1	1	3	3	2	1	3	3	3	1	3	1	3	3	1	3	3	1	1	2	1	1	1	3	3	1	1	2	1	3	1	1
7	7	0	33211	279	8	3	1	1	1	1	1	1	3	1	1	1	1	1	1	1	1	1	1	1	1	1	1	1	1	1	1	1	3	1	1	1	1	2	1	1	1	1	3	3	1	1	1	1	3
7.001	7	0.2646	33074	191	3	3	1	1	1	1	1	1	3	1	1	1	1	1	1	1	1	1	1	1	1	1	2	1	1	1	1	1	3	1	1	1	1	2	1	1	1	1	3	3	1	1	1	1	3
7.002	7	0.5292	41542	153	3	3	1	1	1	1	1	1	3	1	1	1	1	1	1	1	1	1	1	1	1	1	2	1	1	1	1	1	3	1	1	1	1	2	1	1	1	1	3	3	1	1	1	1	3
7.01	7	2.646	2651	26	1	3	1	1	1	1	1	1	1	1	1	1	1	1	1	1	1	1	1	1	1	1	2	1	1	1	1	1	1	1	1	1	1	2	1	1	1	1	1	3	1	1	1	1	3
7.011	7	2.9106	346218	3401	67	3	1	1	1	1	1	1	1	1	1	1	1	1	1	1	1	1	1	1	1	1	2	1	1	1	1	1	1	1	1	1	1	2	1	1	1	1	1	3	1	1	1	1	3
7.013	7	3.4398	81728	795	14	3	1	1	1	1	1	1	1	1	1	1	1	1	1	1	1	1	1	1	1	1	2	1	1	1	1	1	1	1	1	1	1	2	1	1	1	1	1	3	1	1	1	1	3
7.015	7	3.969	18001	226	4	3	3	1	1	1	1	1	1	1	1	1	1	1	1	1	1	1	1	1	1	1	2	1	1	1	1	1	1	1	1	1	1	2	1	1	1	1	1	3	1	1	1	1	3
7.017	7	4.4982	436498	3943	91	3	3	1	1	1	1	1	1	1	1	1	1	1	1	1	1	1	1	1	1	1	2	1	1	1	1	1	1	1	1	1	1	2	1	1	1	1	1	3	1	1	1	1	3
7.018	7	4.7628	23759	200	3	3	3	1	1	1	1	1	1	1	1	1	1	1	1	1	1	1	1	1	1	1	2	1	1	1	1	1	1	1	1	1	1	2	1	1	1	1	1	3	1	1	1	1	3
7.02	7	5.292	45441	222	7	3	3	1	1	1	1	1	1	1	1	1	1	1	1	1	1	1	1	1	1	1	2	1	1	2	1	1	1	1	1	1	1	2	1	1	1	1	1	3	1	1	1	1	3
7.024	7	6.3504	22526	208	5	3	3	1	1	1	1	1	1	1	1	1	1	1	1	1	1	1	1	1	1	1	2	1	1	2	1	1	1	1	1	3	1	2	1	1	3	1	1	3	1	1	1	1	3
7.026	7	6.8796	60996	511	14	3	1	1	1	1	1	1	1	1	1	1	1	1	1	1	1	1	1	1	1	1	2	1	1	2	1	1	1	1	1	3	1	2	1	1	3	1	1	3	1	1	1	1	3
7.028	7	7.4088	106335	874	28	3	1	1	1	1	1	1	1	1	1	1	3	1	1	1	1	1	1	1	1	1	2	1	1	2	1	1	1	1	1	3	1	2	1	1	3	1	1	3	1	1	1	1	3
7.03	7	7.938	57986	397	14	3	1	1	1	3	1	1	1	1	1	1	3	1	1	1	1	1	1	1	1	1	2	1	1	2	1	1	1	1	1	3	1	2	1	1	3	1	1	3	1	1	1	1	3
7.032	7	8.4672	4601	5	1	3	1	1	1	3	1	1	1	1	1	1	3	1	1	1	1	1	1	1	1	1	2	1	1	2	1	1	1	1	1	3	1	2	1	1	3	1	1	3	1	1	1	1	3
7.037	7	9.7902	56715	274	16	3	1	1	1	3	1	1	1	1	1	1	3	1	1	1	1	1	1	1	1	1	2	1	1	2	1	1	1	1	1	3	1	2	1	1	3	1	1	3	1	1	1	1	3
7.04	7	10.584	20865	88	6	1	1	1	1	3	1	1	1	1	1	1	3	1	1	1	1	1	1	1	1	1	2	1	1	2	1	1	1	1	1	3	1	2	1	1	3	1	1	3	1	1	1	1	3
7.041	7	10.8486	24064	57	1	1	1	1	1	3	1	1	1	1	1	1	3	1	1	1	1	1	1	1	1	1	2	1	1	2	1	1	1	1	1	3	1	2	1	1	3	1	1	3	1	1	1	1	3
7.044	7	11.6424	36911	242	4	1	1	1	1	3	1	1	1	1	1	1	3	1	1	3	1	1	1	1	1	1	2	1	1	3	1	1	1	1	1	3	1	2	1	1	3	1	1	3	1	1	1	1	3
7.046	7	12.1716	107172	834	22	1	1	1	1	3	1	1	1	1	1	1	3	1	1	3	1	1	1	1	1	1	2	1	1	3	1	1	1	1	1	3	1	2	1	1	3	1	1	3	1	1	1	1	3
7.05	7	13.23	6099	88	2	1	1	1	1	3	1	1	1	1	1	1	3	1	1	3	1	1	1	1	1	1	2	1	1	3	1	1	1	2	1	3	1	3	1	1	3	1	1	3	1	1	1	1	3
7.052	7	13.7592	138195	1241	30	1	1	1	1	3	1	1	1	1	1	1	3	1	1	3	1	1	1	1	1	1	2	1	1	3	1	1	1	2	1	3	1	3	1	1	3	1	1	3	1	1	1	1	3
7.053	7	14.0238	3660	40	3	1	1	1	1	3	1	1	1	1	1	1	3	1	1	3	1	1	1	1	1	1	3	1	1	3	1	1	1	2	1	3	1	3	1	1	3	1	1	3	1	1	1	1	3
7.054	7	14.2884	670	9	1	1	1	1	1	3	1	1	1	1	1	1	3	1	1	3	1	1	1	1	1	1	3	1	1	3	1	1	1	2	1	3	1	3	1	1	3	1	1	3	1	1	1	1	3
7.057	7	15.0822	10713	43	4	1	1	1	1	3	1	1	1	1	1	1	3	1	1	1	1	1	1	1	1	1	3	1	1	3	1	1	1	2	1	3	1	3	1	1	3	1	1	3	1	1	1	1	3
7.058	7	15.3468	11707	96	4	1	1	1	1	3	1	1	1	1	1	1	3	1	1	1	1	1	1	1	1	1	3	1	1	3	1	1	1	2	1	3	1	3	1	1	3	1	1	3	1	1	1	1	3
7.06	7	15.876	37928	321	8	1	1	1	1	3	1	1	1	1	1	1	3	1	1	1	1	1	1	1	1	1	3	1	1	3	1	1	1	2	1	3	1	3	1	1	3	1	1	3	1	1	1	1	3
7.064	7	16.9344	41675	258	13	1	1	1	1	3	1	1	1	1	1	1	3	1	1	1	1	1	1	1	1	1	3	1	1	3	1	1	1	1	1	3	1	3	3	1	3	1	1	3	1	1	1	1	3
7.065	7	17.199	73956	801	15	1	1	1	1	3	1	1	1	1	1	1	3	1	1	1	1	1	1	1	1	1	3	1	1	3	1	1	1	1	1	3	1	3	3	1	3	1	1	3	1	1	1	1	3
7.067	7	17.7282	24540	249	5	1	1	1	1	3	1	1	1	1	1	1	3	1	1	1	1	1	1	1	1	1	3	1	1	3	1	1	1	1	1	3	1	3	3	1	3	1	3	3	1	1	1	1	3
7.069	7	18.2574	236942	2762	65	1	1	1	1	3	1	1	1	1	1	1	3	1	1	1	1	1	1	1	1	1	3	1	1	3	1	1	1	1	1	3	1	3	3	1	3	1	3	3	1	3	1	1	3
7.071	7	18.7866	18717	119	6	1	1	1	1	3	1	1	1	1	1	1	3	1	1	1	1	1	1	1	1	1	3	1	1	3	1	1	1	1	1	3	1	3	3	1	3	1	3	3	1	3	1	1	3
7.073	7	19.3158	20223	113	4	1	1	1	1	3	3	1	1	1	1	1	3	1	1	1	1	1	1	1	1	1	3	1	1	3	1	1	1	1	1	3	1	3	3	1	3	1	3	3	1	3	1	1	3
7.08	7	21.168	24019	94	1	1	1	1	1	3	3	1	1	1	1	1	1	1	1	1	1	3	1	1	1	1	3	1	1	3	1	1	1	1	1	3	1	2	3	1	3	3	3	3	1	3	1	1	3
7.085	7	22.491	13286	111	3	1	1	1	1	3	3	1	1	1	1	1	1	1	1	3	1	3	1	1	1	1	3	1	1	3	1	1	1	1	1	3	1	2	3	1	3	3	3	3	1	3	1	1	3
7.088	7	23.2848	91496	683	24	1	1	1	1	3	3	1	1	1	1	1	1	1	1	3	1	3	1	1	1	1	3	1	1	3	1	1	1	1	1	3	1	2	3	1	3	3	3	3	1	3	1	1	3
7.089	7	23.5494	55956	557	9	1	1	1	1	3	3	1	1	1	1	1	1	1	1	3	1	3	1	1	1	1	3	1	1	3	1	1	1	1	1	3	1	2	3	1	3	3	3	3	1	3	1	2	3
7.093	7	24.6078	25249	124	9	1	1	3	1	3	3	1	1	1	1	1	1	1	1	1	1	3	1	1	1	1	3	1	1	3	1	1	1	1	1	3	1	2	3	1	3	3	3	3	1	3	1	2	3
7.095	7	25.137	8478	44	2	1	1	1	1	3	3	1	1	1	1	1	1	1	1	1	1	3	1	1	1	1	3	1	1	3	1	1	1	1	1	3	1	2	3	1	3	3	3	3	1	3	1	2	3
7.098	7	25.9308	77873	484	12	1	1	1	1	3	3	1	1	1	1	1	1	1	1	1	1	3	1	1	1	1	3	1	1	3	1	1	1	1	1	3	1	2	3	1	3	3	3	3	1	3	1	2	3
7.102	7	26.9892	56548	402	6	1	1	1	3	3	3	1	1	1	1	1	1	1	1	1	1	3	1	1	1	1	3	1	1	3	1	1	1	1	1	3	1	2	3	1	3	3	3	3	1	3	1	2	3
7.104	7	27.5184	37844	256	10	1	1	1	3	3	3	1	1	1	1	1	1	1	1	1	1	3	1	1	1	1	3	1	1	3	1	1	1	1	1	3	1	2	3	1	3	3	3	3	1	3	1	2	3
7.105	7	27.783	29713	231	4	1	1	1	3	3	3	1	1	1	1	1	1	1	1	1	1	3	1	1	1	1	3	1	1	3	1	1	1	1	1	3	1	2	3	1	3	3	3	3	1	3	1	2	3
7.107	7	28.3122	122373	1237	27	1	1	1	3	3	3	1	1	1	1	3	1	1	1	1	1	3	1	1	1	1	3	1	1	3	1	1	1	1	1	3	1	2	3	1	3	3	3	3	1	3	1	2	3
7.109	7	28.8414	44529	452	8	1	1	1	3	3	3	1	1	1	1	3	1	1	1	1	1	3	1	1	1	1	3	1	1	3	1	1	1	1	1	3	1	2	3	1	3	3	3	3	1	3	1	2	3
7.112	7	29.6352	69603	437	15	1	3	1	3	3	3	1	1	1	1	3	1	1	1	1	1	3	1	1	1	1	3	1	1	3	1	1	1	1	1	3	1	2	3	1	2	3	3	3	1	3	1	2	3
7.115	7	30.429	106999	886	25	1	3	1	3	3	3	1	1	1	1	3	1	1	1	1	1	3	1	3	1	1	3	1	1	3	1	1	1	1	1	3	1	2	3	1	2	3	3	2	1	3	1	2	3
7.117	7	30.9582	109455	905	33	1	3	1	3	3	3	1	1	1	1	3	1	1	1	1	1	3	1	3	1	1	3	1	1	3	1	1	1	1	1	3	3	2	3	1	2	3	3	2	1	3	1	2	3
7.12	7	31.752	13719	107	3	1	3	1	3	3	3	1	1	1	1	3	1	1	1	1	1	3	1	3	1	1	3	1	1	3	1	1	1	1	1	3	3	2	3	1	2	3	3	2	1	3	1	2	3
7.132	7	34.9272	52018	418	17	1	3	1	3	3	3	1	1	1	1	3	1	1	1	3	1	3	1	3	1	1	3	1	1	3	1	1	1	1	1	3	3	2	3	3	2	3	3	2	1	3	1	2	3
7.134	7	35.4564	31066	253	4	1	3	1	3	3	3	1	1	1	1	3	1	1	1	3	1	3	1	3	1	1	3	1	1	3	1	1	1	1	1	3	3	2	3	3	2	3	3	2	1	3	1	2	3
7.136	7	35.9856	497913	5215	141	1	3	1	3	3	3	1	1	1	1	3	1	1	1	3	1	3	1	3	1	1	3	1	1	3	1	1	1	1	1	3	3	2	3	3	2	3	3	2	1	3	1	2	3
7.139	7	36.7794	111365	1194	36	1	3	1	3	3	3	3	1	1	1	3	1	1	1	3	1	3	1	3	1	1	3	1	1	3	1	1	1	1	1	3	3	2	2	3	2	3	3	2	1	3	1	2	3
7.141	7	37.3086	37497	345	5	1	3	1	3	3	3	3	1	1	1	3	1	1	1	3	1	3	1	3	1	1	3	1	1	3	1	1	1	1	1	3	3	2	2	3	2	3	3	2	1	3	1	2	3
7.142	7	37.5732	102585	772	26	1	3	1	3	3	3	3	1	1	1	3	1	1	1	3	1	3	1	3	1	1	3	1	1	3	1	1	1	1	1	3	3	2	2	3	2	3	3	2	1	3	1	2	3
7.144	7	38.1024	258641	2763	77	1	3	1	3	3	3	3	1	1	1	3	1	1	1	3	1	3	1	3	1	1	3	1	1	3	1	1	1	1	1	3	3	2	2	3	2	3	3	2	1	3	1	2	3
7.145	7	38.367	46633	550	17	1	3	1	3	3	3	3	1	1	1	3	1	1	1	3	1	3	1	3	1	1	3	1	1	3	1	1	1	1	1	3	3	2	2	3	2	3	3	2	1	3	1	2	3
7.151	7	39.9546	58887	508	18	1	3	1	3	3	3	3	1	1	1	3	1	1	1	3	1	3	1	3	1	1	3	1	1	3	3	1	1	1	1	3	3	2	2	3	2	3	3	2	1	3	1	2	3
7.157	7	41.5422	66176	471	10	1	3	1	1	3	3	1	1	1	1	3	1	1	1	3	1	3	1	3	1	1	3	1	1	3	3	1	1	1	1	3	3	2	3	3	2	3	3	2	1	3	1	2	3
7.159	7	42.0714	393840	4215	105	1	3	1	1	3	3	1	1	1	1	3	1	1	1	3	1	3	1	3	1	1	3	1	1	3	3	1	1	1	1	3	3	2	3	3	2	3	3	2	1	3	1	2	3
7.161	7	42.6006	14872	12	1	1	3	1	1	3	3	1	1	1	1	3	1	1	1	3	1	3	1	3	1	3	3	1	1	3	3	1	1	1	1	3	3	2	3	3	2	3	3	2	1	3	1	2	3
7.164	7	43.3944	171792	1883	55	1	3	1	1	3	3	1	1	1	1	3	1	1	1	3	1	3	1	3	1	3	3	1	1	3	3	1	1	1	1	3	3	2	3	3	3	3	3	2	1	3	1	2	3
7.17	7	44.982	167973	1728	41	1	3	1	1	3	3	1	1	1	1	3	1	1	3	3	1	3	1	3	1	3	3	1	1	3	3	1	1	1	1	3	3	2	3	3	3	3	3	2	3	3	1	2	3
7.171	7	45.2466	134736	1353	40	1	3	1	1	3	3	1	1	1	1	3	1	1	3	3	1	3	1	3	1	3	3	1	1	3	3	1	1	1	1	3	3	2	3	3	3	3	3	1	3	3	1	2	3
7.173	7	45.7758	2274	33	2	1	3	1	1	3	3	1	1	1	1	3	1	1	3	3	1	3	1	3	1	3	3	1	1	3	3	1	1	1	1	3	3	2	3	3	3	3	3	1	3	3	1	2	3
7.175	7	46.305	66160	868	17	1	3	1	1	3	3	1	1	1	1	3	1	1	3	3	1	3	1	3	1	3	3	1	1	3	3	1	1	1	1	3	3	2	3	3	3	3	3	1	3	3	1	2	3
7.18	7	47.628	43332	163	24	1	3	1	1	3	3	1	1	1	1	3	3	1	3	3	1	3	1	3	1	3	3	1	1	3	3	1	1	1	1	3	3	3	3	3	3	3	3	1	3	3	1	2	3
7.181	7	47.8926	9356	130	5	1	3	1	1	3	3	1	1	1	1	3	3	1	3	3	1	3	1	3	1	3	3	1	1	3	3	1	1	1	1	3	3	3	3	3	3	3	3	2	3	3	1	2	3
7.183	7	48.4218	1163877	11843	381	1	3	1	1	3	3	1	1	1	1	3	3	1	3	3	1	3	1	3	1	3	3	1	1	3	3	1	1	1	1	3	3	3	3	3	3	3	3	2	3	3	1	2	3
7.186	7	49.2156	1020197	12815	359	1	3	1	1	3	3	1	1	1	1	3	3	1	3	2	1	3	1	3	1	3	3	1	1	3	3	1	1	1	1	3	3	3	3	3	3	3	3	2	3	3	3	2	3
7.187	7	49.4802	887326	10131	319	1	3	1	1	3	3	1	1	1	1	3	3	1	3	3	1	3	1	3	1	3	3	1	1	3	3	1	1	1	1	3	3	3	3	3	3	3	3	2	3	3	3	2	3
7.191	7	50.5386	58301	390	15	1	3	1	1	3	1	1	1	1	1	3	3	1	3	3	1	3	1	3	1	3	3	1	1	3	3	1	1	1	1	3	3	3	3	3	3	3	3	2	3	3	1	2	3
7.193	7	51.0678	101622	634	62	1	3	1	1	3	1	1	1	1	1	3	3	1	3	3	1	3	1	3	1	3	3	1	1	3	3	1	1	1	1	3	3	3	3	3	3	3	3	2	3	3	1	2	3
7.194	7	51.3324	205622	2119	46	1	3	1	1	3	1	1	1	1	1	3	3	1	3	3	1	3	1	3	1	3	3	1	1	3	3	1	1	1	1	3	3	3	3	3	3	3	3	2	3	3	1	2	3
7.196	7	51.8616	3800	37	3	1	3	1	1	3	1	1	1	1	1	3	3	1	3	3	1	3	1	3	1	3	3	1	1	3	1	1	1	1	1	3	3	3	3	3	3	3	3	2	3	3	1	2	3
7.197	7	52.1262	50410	470	11	1	3	1	1	3	1	1	1	1	1	3	3	1	3	3	1	3	1	3	1	3	3	1	1	3	1	1	1	1	1	3	3	3	3	3	3	3	3	2	3	3	1	2	3
7.2	7	52.92	33148	424	11	1	3	1	1	3	1	1	1	1	1	3	3	1	3	3	1	3	1	3	1	3	3	1	1	3	1	1	1	1	1	3	3	3	3	3	3	3	3	2	3	3	1	3	3
7.202	7	53.4492	76345	592	15	1	3	1	1	3	1	1	1	1	1	3	3	1	3	3	1	3	1	3	1	3	3	1	1	3	1	1	1	1	1	3	3	3	3	3	3	3	1	2	3	3	1	3	3
7.203	7	53.7138	80900	1032	21	1	3	1	1	3	1	1	1	1	1	3	3	1	3	3	1	3	1	3	1	3	3	1	1	3	1	1	1	1	1	3	3	2	3	3	3	3	1	2	3	3	1	3	3
7.205	7	54.243	69003	582	12	1	3	1	1	3	1	1	1	1	1	3	3	1	3	3	1	3	1	3	1	3	3	1	1	3	1	3	1	1	1	3	3	2	3	3	3	3	1	2	3	3	1	3	3
7.207	7	54.7722	119593	1336	22	1	3	1	1	3	1	1	1	1	1	3	3	1	3	3	1	3	1	3	1	3	3	1	1	3	1	3	1	1	1	3	3	2	3	3	3	3	1	2	3	3	1	3	1
7.212	7	56.0952	198232	1468	28	1	3	1	1	3	1	1	1	1	1	3	3	1	3	3	1	3	1	3	1	3	3	1	1	3	1	3	1	1	1	3	3	2	3	3	3	3	1	2	1	3	1	3	1
7.214	7	56.6244	53709	481	14	1	3	1	1	3	1	1	1	1	1	3	3	1	3	3	3	3	1	3	1	3	3	1	1	3	1	3	1	1	1	3	3	2	3	3	3	3	1	2	1	3	1	3	1
7.216	7	57.1536	6238	80	2	1	3	1	1	3	1	1	1	1	1	3	3	1	3	3	3	3	1	3	1	3	3	1	1	3	1	3	1	1	1	3	3	2	3	3	3	3	1	2	1	3	1	3	1
7.22	7	58.212	15693	55	2	1	3	1	1	3	1	1	1	1	3	3	3	1	3	3	3	3	1	3	1	3	3	1	1	3	1	3	1	1	1	3	3	2	3	3	3	3	1	2	1	3	1	3	1
7.222	7	58.7412	100418	1033	20	1	3	1	1	3	1	1	1	1	3	3	3	1	3	3	3	3	1	3	1	3	3	1	1	3	1	3	1	1	1	3	3	2	3	3	3	3	1	2	1	3	1	3	1
7.225	7	59.535	27796	44	5	1	3	1	1	3	1	1	1	1	3	3	3	1	3	3	3	1	1	3	1	3	3	1	1	3	1	3	1	1	1	3	3	2	3	3	3	3	1	2	1	3	1	3	1
7.232	7	61.3872	32810	161	6	1	3	1	1	3	1	1	1	1	3	3	3	1	3	3	3	1	1	3	1	3	3	1	1	3	1	3	1	1	1	3	3	3	3	3	3	3	1	2	1	3	1	3	1
7.234	7	61.9164	3942	25	2	1	3	1	1	3	1	1	1	1	3	3	3	1	3	3	3	1	1	3	1	3	3	1	1	1	1	3	1	1	1	3	3	3	3	3	3	3	1	2	1	3	1	3	1
7.247	7	65.3562	6021	11	1	1	3	1	1	3	1	1	1	1	3	3	3	1	3	3	3	1	1	3	1	3	3	1	1	1	1	3	1	1	1	3	1	3	3	3	3	3	1	3	1	3	1	3	1
7.253	7	66.9438	106847	674	19	1	3	1	1	3	1	1	1	1	3	1	3	1	3	3	3	1	1	3	1	3	3	1	1	1	1	3	1	1	1	1	1	3	3	3	3	3	1	3	1	3	3	3	1
7.265	7	70.119	20228	246	6	1	3	1	1	1	1	1	2	1	3	1	3	1	3	3	3	1	1	3	1	3	3	1	1	1	1	3	1	3	1	1	1	3	3	3	3	3	1	3	1	3	3	3	1
7.277	7	73.2942	13958	92	4	1	3	1	1	1	1	1	2	1	3	1	3	1	3	3	3	1	1	3	1	3	3	1	1	1	1	3	1	3	1	1	1	3	3	3	3	3	1	1	1	3	3	3	1
7.279	7	73.8234	80321	1056	24	1	3	1	1	1	1	1	2	1	3	1	3	1	3	3	3	1	1	3	1	3	3	1	1	1	1	3	1	3	1	1	1	3	3	3	3	3	1	1	1	3	3	3	1
7.281	7	74.3526	214519	2871	63	1	3	1	1	1	1	3	2	1	3	1	3	1	3	3	3	1	1	3	1	3	3	1	1	1	1	3	1	3	1	1	1	3	3	3	3	3	1	1	1	3	3	3	1
7.282	7	74.6172	266218	3180	57	1	3	1	1	1	1	3	3	1	3	1	3	1	3	3	3	1	1	3	1	3	3	1	1	1	1	3	1	3	1	1	1	3	3	3	3	3	1	1	1	3	3	3	1
7.284	7	75.1464	40342	524	7	1	3	1	1	1	1	3	3	1	3	1	3	1	3	3	3	1	1	3	1	3	3	1	1	1	1	3	1	3	1	1	1	3	3	3	3	3	1	1	1	3	3	3	1
7.288	7	76.2048	16046	245	4	3	3	1	1	1	1	3	3	1	3	1	3	1	3	3	3	1	1	3	1	3	3	1	1	1	1	3	1	3	1	1	1	3	3	3	3	3	1	1	1	3	3	3	1
7.292	7	77.2632	433670	4810	75	3	1	1	1	1	1	3	3	1	3	1	3	1	3	3	3	1	1	3	1	3	3	1	1	1	1	3	1	3	1	1	1	3	3	3	3	3	1	1	1	3	3	3	1
8	8	0	38226	98	5	3	3	3	1	1	3	3	3	1	1	1	1	1	3	1	3	3	3	1	1	1	3	1	3	3	3	3	3	1	3	3	1	1	1	3	1	3	3	1	3	1	3	3	1
8.002	8	0.5292	24260	141	3	3	3	1	1	1	3	3	3	1	1	1	1	1	3	1	3	3	3	1	1	1	3	1	3	3	3	3	3	1	3	3	1	1	1	3	1	3	3	1	3	1	3	3	1
8.006	8	1.5876	21323	179	2	3	3	1	1	1	3	3	3	1	1	1	1	1	3	1	3	3	3	1	1	1	3	1	3	3	3	3	3	1	3	3	1	1	1	1	1	3	3	1	3	1	3	3	1
8.008	8	2.1168	14594	168	4	3	3	1	1	1	3	3	3	1	1	1	1	1	3	1	3	3	3	1	1	1	3	1	3	3	3	3	3	1	3	3	1	1	1	1	1	3	3	1	3	1	1	3	1
8.009	8	2.3814	22722	29	1	3	3	1	1	1	3	3	3	1	1	1	1	1	3	1	3	3	3	1	1	1	3	1	3	3	3	3	3	1	3	3	1	1	1	1	1	3	3	1	3	1	1	3	1
8.013	8	3.4398	15344	5	1	3	3	1	1	1	3	3	3	1	1	1	1	1	3	1	3	3	3	1	1	1	3	1	3	3	3	3	3	1	3	3	1	1	1	1	1	3	3	1	3	2	1	3	1
8.017	8	4.4982	208809	2797	70	3	3	1	1	1	3	3	3	1	1	1	1	1	3	1	3	3	3	1	1	1	3	1	1	3	1	3	3	1	3	3	1	1	1	1	1	3	3	1	3	2	1	3	1
8.019	8	5.0274	43884	334	17	3	3	1	1	1	3	1	3	1	1	1	1	1	3	1	3	3	3	1	1	1	3	1	1	3	1	3	3	1	3	3	1	1	1	1	1	3	3	1	3	2	1	3	1
8.02	8	5.292	127053	1794	27	3	3	1	1	1	3	1	3	1	1	1	1	2	3	1	3	3	3	1	1	1	3	1	1	3	1	3	3	1	3	3	1	1	1	1	1	3	3	1	3	2	1	3	1
8.022	8	5.8212	72197	996	15	3	3	1	1	1	3	1	3	1	1	3	1	2	3	1	3	3	3	1	1	1	3	1	1	3	1	3	3	1	3	3	1	1	1	1	1	3	3	1	3	2	1	3	1
8.024	8	6.3504	197804	2380	37	3	3	1	1	1	3	1	3	1	1	3	1	2	3	1	3	3	3	1	1	1	3	1	1	3	1	3	3	1	3	3	1	1	1	1	1	3	3	1	3	2	3	3	1
8.027	8	7.1442	126618	1483	31	3	3	1	1	1	3	1	3	1	1	3	1	2	3	1	3	3	3	1	1	1	3	1	1	3	1	3	3	1	3	1	1	1	1	1	1	3	3	1	3	2	3	3	1
8.029	8	7.6734	116821	1267	14	3	3	1	1	1	3	1	3	1	1	3	1	2	3	1	3	3	3	1	1	1	3	1	1	3	1	3	3	1	3	1	1	1	1	1	1	3	3	1	3	2	3	3	1
8.031	8	8.2026	279444	3272	49	3	3	1	1	1	3	1	3	1	1	3	1	2	3	1	3	3	3	1	1	1	1	1	1	3	1	3	3	1	3	1	1	1	1	1	1	3	3	1	3	2	3	3	1
8.032	8	8.4672	53782	751	10	3	3	1	1	1	3	1	3	1	1	3	1	2	3	1	3	3	3	1	1	1	1	1	1	3	1	3	3	1	3	1	1	1	1	1	1	3	3	1	3	2	3	3	2
8.034	8	8.9964	89439	1002	26	3	3	1	1	1	3	1	3	1	1	3	1	2	3	1	3	3	3	1	1	1	1	1	1	3	1	3	3	1	3	1	1	1	1	1	1	3	3	1	3	2	3	3	2
8.036	8	9.5256	16635	207	10	3	3	1	1	1	3	1	3	1	1	3	1	2	3	1	3	3	1	1	1	1	1	1	1	3	1	3	3	1	3	1	1	1	1	1	1	3	3	1	3	2	3	3	2
8.037	8	9.7902	138040	1713	22	3	3	1	1	1	3	1	3	1	1	3	1	2	3	1	3	3	1	1	1	1	1	1	1	3	1	3	3	1	3	1	1	1	1	1	1	3	3	1	3	2	3	3	2
8.039	8	10.3194	42899	247	7	3	3	1	1	1	3	1	3	1	1	3	1	2	3	1	3	3	1	1	1	1	1	1	1	3	1	3	3	1	3	1	1	1	1	1	1	3	3	1	3	2	3	3	2
8.045	8	11.907	26338	197	9	3	3	1	1	1	3	1	3	1	1	3	1	3	3	1	3	3	1	1	1	1	1	1	1	3	1	3	3	1	3	1	1	1	1	1	1	3	3	1	3	2	3	3	2
8.047	8	12.4362	226932	2284	32	3	3	1	1	1	3	1	3	1	1	3	1	3	3	1	3	3	1	1	1	1	1	1	1	3	1	3	3	1	3	1	1	1	1	1	1	3	3	1	3	2	3	3	2
8.051	8	13.4946	36370	448	6	3	3	1	1	1	3	1	3	1	1	3	1	3	3	1	3	3	1	1	1	1	1	1	1	3	1	3	3	1	3	1	1	1	1	1	1	3	3	3	3	2	3	3	2
8.053	8	14.0238	16105	6	1	3	3	1	1	1	3	1	3	1	1	3	1	3	3	1	3	3	1	1	1	1	1	1	1	3	1	3	3	1	3	1	1	1	1	1	1	3	3	3	3	2	3	3	2
8.054	8	14.2884	6505	65	2	3	3	1	1	1	3	1	3	1	1	3	1	3	3	1	3	3	1	1	1	1	1	1	1	3	1	3	3	1	3	1	1	1	1	1	1	3	3	3	3	2	3	3	2
8.055	8	14.553	6398	34	1	3	3	1	1	1	3	1	3	1	1	3	1	3	3	1	3	3	1	1	1	1	1	1	1	3	1	3	3	1	3	1	1	1	1	1	1	3	3	3	3	3	3	3	2
8.063	8	16.6698	33493	139	5	3	3	1	1	1	3	1	3	1	1	3	1	2	3	1	3	1	1	1	1	1	1	1	1	3	1	3	3	1	3	1	1	1	1	1	1	1	3	3	3	3	3	3	2
8.064	8	16.9344	69971	818	9	3	3	1	1	1	3	1	3	1	1	3	1	2	3	1	3	1	1	1	1	1	1	1	1	3	1	3	3	1	3	1	1	1	1	1	1	1	3	3	3	3	3	2	2
8.076	8	20.1096	19383	146	3	3	3	1	1	1	3	1	3	1	1	3	1	2	3	1	3	1	1	1	1	1	1	1	1	3	1	3	3	1	3	1	3	1	1	1	1	1	3	3	3	3	3	2	2
8.078	8	20.6388	44065	318	5	3	3	1	1	1	3	1	3	1	1	3	1	2	3	1	3	1	1	1	1	1	1	1	1	3	1	3	3	1	3	1	3	1	1	1	1	1	3	3	3	3	3	2	2
8.08	8	21.168	141401	2004	32	3	3	1	1	1	3	1	3	1	1	3	1	2	3	1	3	1	1	1	1	1	1	1	1	3	1	3	3	1	3	1	3	1	1	1	1	1	3	3	3	3	3	2	2
8.086	8	22.7556	66778	296	12	3	3	1	1	1	3	1	3	1	1	3	1	2	3	1	3	1	1	1	1	1	1	3	1	3	1	3	3	1	1	1	3	1	1	1	1	1	3	3	3	3	3	2	2
8.088	8	23.2848	94810	951	32	3	3	1	1	1	3	1	3	1	1	3	1	2	3	1	3	1	1	1	1	1	1	3	1	3	1	3	3	1	1	1	3	1	1	1	1	1	3	3	3	3	3	2	2
8.09	8	23.814	23061	253	5	3	3	1	1	1	3	1	3	1	1	3	1	2	3	1	3	1	1	1	1	1	1	3	1	3	1	3	3	1	1	1	3	1	1	3	1	1	3	3	3	3	3	2	2
8.092	8	24.3432	51172	333	8	3	3	1	1	1	3	1	3	1	1	3	1	2	3	1	3	1	1	1	1	1	1	3	1	3	1	3	1	1	1	1	3	1	1	3	1	1	3	3	3	3	3	2	2
8.093	8	24.6078	22414	49	5	3	3	1	1	1	3	1	3	1	1	3	1	2	3	1	3	1	1	1	1	1	1	3	1	3	1	3	1	1	1	1	3	1	1	3	1	1	3	3	3	3	3	2	1
8.099	8	26.1954	17183	89	5	3	3	1	1	1	3	1	3	1	1	3	1	2	3	1	3	1	1	1	1	1	1	3	1	3	1	3	1	1	1	1	3	1	1	3	1	1	3	3	3	3	3	2	1
8.1	8	26.46	51003	502	8	3	3	1	1	1	3	1	3	1	1	3	1	2	3	1	3	1	1	1	1	1	1	3	1	3	1	3	1	1	1	1	3	1	1	3	1	1	3	3	3	3	3	2	1
8.105	8	27.783	14092	76	1	3	3	1	1	1	3	1	3	1	1	3	1	2	3	1	3	1	1	1	1	1	1	3	1	3	1	3	3	1	1	1	3	1	1	3	1	1	3	3	3	3	3	1	1
8.111	8	29.3706	48105	531	6	3	3	1	1	1	1	1	3	1	1	3	1	2	3	1	3	1	1	1	1	1	1	3	1	3	1	3	3	1	1	1	3	1	1	3	1	1	3	3	3	3	3	1	1
8.124	8	32.8104	60694	601	6	3	3	1	1	1	1	1	3	1	1	3	1	2	3	1	3	1	1	1	1	1	1	3	1	3	1	3	3	1	1	1	3	1	1	3	1	1	3	3	3	3	3	1	1
8.125	8	33.075	38256	231	7	3	3	1	1	1	1	1	3	1	1	3	1	2	3	1	3	1	1	1	1	1	1	3	1	3	1	3	3	1	1	1	3	1	1	3	1	1	3	3	3	3	3	1	1
8.127	8	33.6042	33147	269	7	3	3	1	1	1	1	1	3	1	1	3	1	2	3	1	3	1	1	1	1	1	1	3	1	3	1	3	3	1	1	1	3	1	1	3	1	1	3	3	3	3	3	1	1
8.129	8	34.1334	7321	6	1	3	3	1	1	1	1	1	3	1	1	3	1	2	3	1	3	1	1	1	1	1	1	3	1	3	1	1	3	1	1	1	3	1	1	3	1	1	3	3	3	3	3	1	1
8.135	8	35.721	17349	5	1	3	3	1	1	1	1	1	3	1	1	3	1	2	1	1	3	1	1	1	1	1	1	3	1	1	1	1	3	1	1	1	3	1	1	3	1	1	3	3	3	3	3	1	1
8.139	8	36.7794	36754	5	1	3	3	1	1	1	1	1	3	1	1	3	1	2	1	1	3	1	1	3	1	1	1	3	1	1	1	1	3	1	1	1	3	1	1	3	1	1	3	3	3	3	3	1	1
8.143	8	37.8378	2832	27	1	3	3	1	1	1	1	1	3	1	1	3	1	3	1	1	3	1	1	3	1	1	1	3	1	1	1	1	3	1	1	1	3	1	1	3	1	1	3	3	3	3	3	1	1
8.147	8	38.8962	6568	84	6	3	3	1	1	1	1	1	3	1	1	3	1	3	1	1	3	1	1	3	1	1	1	3	1	1	1	1	1	1	1	1	3	1	1	3	1	1	3	3	3	3	3	1	1
8.148	8	39.1608	32647	426	6	3	3	1	1	1	1	1	3	1	1	3	1	3	1	1	3	1	1	3	1	1	1	3	1	1	1	1	1	1	1	1	3	1	1	2	1	1	3	3	3	3	3	1	1
8.149	8	39.4254	6618	79	4	3	3	1	1	1	1	1	3	1	1	3	1	3	1	1	3	1	1	3	1	1	1	3	1	1	1	1	1	1	1	1	3	1	1	1	1	1	3	3	3	3	3	1	1
8.175	8	46.305	20617	106	3	3	3	1	1	3	1	1	3	1	1	3	3	3	1	1	3	1	1	3	1	1	1	3	1	1	3	1	1	3	1	1	3	1	3	1	1	1	3	3	3	3	3	1	3
8.176	8	46.5696	15637	53	2	3	3	1	1	3	1	1	3	1	1	3	3	3	1	1	3	1	1	3	1	1	1	3	1	1	3	1	1	3	1	1	3	1	3	1	1	1	3	3	3	3	3	1	3
8.178	8	47.0988	62951	425	15	3	3	1	1	3	1	1	3	1	1	3	3	3	1	1	3	1	1	3	1	1	1	3	1	1	3	1	1	3	1	1	3	1	3	1	1	1	3	3	3	3	3	1	3
8.181	8	47.8926	93911	742	16	3	3	1	1	3	1	1	3	1	1	3	3	3	1	1	3	1	1	3	1	1	1	3	1	1	3	1	1	3	1	1	3	1	3	1	1	1	3	3	3	3	3	1	3
8.183	8	48.4218	37324	425	8	3	3	1	1	3	1	1	3	1	1	3	3	3	1	1	3	1	1	3	1	1	1	3	1	1	3	1	1	3	1	1	3	1	3	1	1	3	3	3	3	3	3	1	3
8.189	8	50.0094	56541	581	11	3	3	1	1	3	1	1	3	1	1	3	3	3	1	1	3	1	1	3	1	1	1	3	1	3	3	1	1	3	1	1	3	1	3	1	1	3	3	3	3	3	3	1	3
8.191	8	50.5386	12304	5	1	3	3	1	1	3	1	1	3	1	1	3	3	3	1	1	3	1	1	3	1	1	1	3	1	1	3	1	1	3	1	1	3	1	3	1	1	3	3	3	3	3	3	1	3
8.193	8	51.0678	36863	238	7	3	3	1	1	3	1	1	3	1	1	3	3	3	1	1	3	1	1	3	1	1	1	1	1	1	3	1	1	3	1	1	3	1	3	1	1	3	3	3	3	3	3	1	3
8.195	8	51.597	88248	459	10	3	3	1	1	3	1	1	3	1	1	3	3	3	1	1	3	1	1	3	1	1	1	1	1	1	3	1	1	3	1	1	3	1	3	1	1	3	3	3	3	3	3	1	3
8.199	8	52.6554	106559	1249	24	3	3	1	3	3	1	1	3	1	1	3	3	3	1	1	3	1	1	3	1	1	1	1	1	1	3	1	1	3	1	1	3	1	3	1	1	3	3	1	3	3	3	1	3
8.204	8	53.9784	4518	9	1	1	3	1	3	3	1	1	3	1	1	3	3	3	1	1	3	1	1	3	3	1	1	1	1	1	3	1	1	3	1	1	3	1	3	1	1	3	3	1	3	3	3	1	3
8.214	8	56.6244	256393	3154	64	1	3	1	3	3	1	1	3	1	1	3	3	3	1	1	1	1	1	3	3	1	1	1	1	1	3	1	1	1	1	1	3	1	1	3	1	3	3	1	3	3	3	1	3
8.216	8	57.1536	100002	1376	30	1	3	1	3	3	1	1	3	1	1	3	3	3	1	1	1	1	1	3	3	1	1	1	1	1	3	1	1	1	1	1	3	1	1	3	1	3	3	1	3	3	3	1	3
8.218	8	57.6828	57570	620	16	1	3	1	3	3	1	1	3	1	1	3	3	3	1	1	1	1	1	3	3	1	1	1	1	1	3	1	1	1	1	1	3	1	1	3	1	3	3	1	3	3	3	1	3
8.224	8	59.2704	25260	56	3	1	3	1	1	3	1	1	1	1	1	3	3	3	1	1	1	1	1	3	3	1	1	1	1	1	3	1	1	1	1	1	3	1	1	3	1	3	3	1	3	3	3	1	3
8.226	8	59.7996	220950	2614	61	1	3	1	1	3	1	1	1	1	1	3	3	3	1	1	1	1	1	3	1	1	1	1	1	1	3	1	1	1	1	1	3	1	1	3	1	3	3	1	3	3	3	1	3
8.228	8	60.3288	91625	1144	19	1	3	1	1	3	1	1	1	1	1	3	3	3	1	1	1	1	1	3	1	1	1	1	1	1	3	1	1	1	1	1	3	1	1	3	1	3	3	1	3	3	3	1	3
8.23	8	60.858	23502	256	6	1	3	1	1	3	1	1	1	1	3	3	3	3	1	1	1	1	1	3	1	1	1	1	1	1	3	1	1	1	1	1	3	1	1	3	1	3	3	1	3	3	3	1	3
8.232	8	61.3872	672377	7914	202	1	3	1	1	3	1	1	1	1	3	1	3	3	1	1	1	1	1	3	1	1	1	1	1	1	3	1	1	1	1	1	3	1	1	3	1	3	3	1	3	3	3	1	3
8.234	8	61.9164	4568	64	2	1	3	1	1	3	1	1	1	1	3	1	3	3	1	1	1	1	1	3	1	1	1	1	1	3	3	1	1	1	1	1	3	1	1	3	1	3	3	1	3	3	3	1	3
8.236	8	62.4456	52922	562	19	1	3	1	1	3	1	1	1	1	3	1	3	3	1	1	1	1	3	3	1	1	1	1	1	3	3	1	1	1	1	1	3	1	1	3	1	3	3	1	3	3	3	1	3
8.238	8	62.9748	8027	69	1	1	3	1	1	3	1	1	1	1	3	1	3	3	1	1	1	1	3	3	1	1	1	1	1	3	3	1	1	1	1	1	3	1	1	3	1	3	3	1	1	3	3	1	3
8.24	8	63.504	11927	116	1	1	3	1	1	3	1	1	1	1	3	1	3	3	1	1	1	1	3	3	1	1	1	1	1	3	3	1	1	1	1	1	3	1	1	3	1	3	3	1	1	1	3	1	3
8.241	8	63.7686	44216	469	10	1	3	1	1	3	1	1	1	1	3	1	3	3	1	1	1	1	3	3	1	1	1	1	1	3	3	1	1	1	1	1	3	1	1	3	1	3	3	1	1	1	3	1	3
8.247	8	65.3562	225757	2593	72	1	3	1	1	3	1	1	1	1	3	1	3	3	1	1	1	3	3	3	1	1	1	1	1	3	3	1	1	1	1	1	3	1	1	3	1	3	3	1	1	1	1	1	3
8.255	8	67.473	83177	564	24	1	3	3	1	3	1	1	3	1	3	1	3	3	1	1	1	3	3	3	1	1	1	1	1	3	3	1	1	1	1	1	3	3	1	3	1	3	3	1	1	3	1	1	3
8.257	8	68.0022	91673	1114	22	1	3	3	1	3	1	1	3	1	3	1	3	3	1	1	1	3	3	3	1	1	1	1	1	3	3	1	1	1	1	1	3	2	1	3	1	3	3	1	1	3	1	2	3
8.259	8	68.5314	66713	917	26	1	3	3	1	3	1	1	3	1	3	1	3	3	1	1	1	3	3	3	1	1	1	1	1	3	3	1	1	1	1	1	3	2	1	3	1	3	3	1	1	3	1	2	3
8.263	8	69.5898	8915	13	1	1	3	3	1	3	1	1	3	1	3	1	3	3	1	1	1	3	3	3	1	1	1	1	1	3	3	1	1	1	1	1	3	2	1	3	1	3	3	1	1	3	1	2	3
8.265	8	70.119	28742	249	1	1	3	3	1	3	1	1	3	1	3	1	3	3	1	1	1	3	3	3	1	1	1	1	1	3	3	1	1	1	1	3	3	2	1	3	1	3	3	1	1	3	1	2	3
8.267	8	70.6482	68503	793	17	1	3	3	1	3	1	1	3	1	3	1	3	3	1	1	1	3	3	3	1	1	1	1	1	3	3	1	3	1	1	3	3	2	1	3	1	3	3	1	1	3	1	2	3
8.273	8	72.2358	14251	5	1	1	1	3	1	3	1	1	1	1	3	1	3	3	1	1	1	3	3	3	1	1	1	1	1	3	3	1	3	1	1	3	3	2	1	3	1	3	3	1	1	3	1	2	3
8.281	8	74.3526	96117	1154	27	1	1	3	1	3	1	1	1	1	3	1	3	3	1	1	1	1	3	3	1	1	1	1	1	3	3	1	3	1	3	3	3	2	1	3	1	3	3	1	1	3	1	2	3
8.285	8	75.411	10738	83	3	1	1	3	1	3	1	3	1	1	3	1	3	3	1	1	1	1	3	3	1	1	1	1	1	3	3	1	3	1	3	3	3	2	1	3	1	3	3	1	1	3	1	2	3
8.289	8	76.4694	125129	972	25	1	1	3	1	3	1	3	1	1	3	1	3	3	1	1	1	1	3	1	1	1	1	1	1	3	3	1	3	1	3	3	3	2	1	3	1	3	3	1	1	3	1	2	3
8.291	8	76.9986	31565	170	7	1	1	3	1	3	1	3	1	1	3	1	3	3	1	1	1	1	3	1	1	1	1	1	1	3	3	1	3	1	3	3	3	2	1	3	1	3	3	1	1	3	1	2	3
8.293	8	77.5278	42649	61	6	1	1	3	1	3	1	3	1	1	3	1	3	3	1	1	1	1	3	1	1	1	1	1	1	3	3	1	3	1	3	3	3	2	1	3	1	3	3	1	1	3	1	2	3
8.296	8	78.3216	341834	3412	101	3	1	3	1	3	1	3	1	1	3	1	3	3	1	1	1	1	3	1	1	1	1	1	1	3	3	1	3	1	3	3	3	2	1	3	1	3	3	1	1	3	1	2	3
8.303	8	80.1738	89140	975	34	3	1	3	1	3	1	3	1	1	3	1	3	3	1	1	1	1	3	1	1	1	1	1	1	3	3	1	3	1	3	3	3	2	1	3	1	3	3	1	1	3	1	2	3
8.313	8	82.8198	6742	8	1	3	1	3	1	3	1	3	3	1	3	1	3	3	1	1	1	1	3	1	1	1	1	1	1	3	3	1	3	1	3	3	3	2	1	3	1	3	3	1	1	3	1	2	3
8.317	8	83.8782	40537	103	12	3	1	3	1	3	1	3	3	1	3	1	3	3	1	1	1	1	3	1	1	1	1	1	1	3	3	1	3	1	3	3	3	2	1	3	1	3	3	1	1	3	1	2	3
8.319	8	84.4074	40342	389	9	3	1	3	1	3	1	3	3	1	3	1	3	3	1	1	1	1	3	1	1	1	1	1	1	3	3	1	3	1	1	3	3	2	1	3	1	3	3	1	1	3	1	2	3
8.325	8	85.995	71880	773	26	3	1	3	1	3	1	3	3	1	3	1	3	3	1	1	1	1	3	1	1	1	1	1	1	3	3	1	3	1	1	3	3	2	3	3	1	3	3	1	3	3	3	2	3
8.332	8	87.8472	37852	213	28	3	1	3	1	3	1	3	3	1	3	1	3	3	1	1	3	1	3	1	1	1	1	1	1	3	3	1	3	1	1	3	3	2	3	3	1	3	3	1	3	3	3	2	3
8.333	8	88.1118	869214	10049	281	3	1	3	1	3	1	3	3	1	3	1	3	3	1	1	3	1	3	1	1	1	1	1	1	3	3	1	3	1	1	3	3	2	3	3	1	3	3	1	3	3	3	2	3
8.341	8	90.2286	696466	5980	216	3	1	3	1	3	1	3	3	1	1	1	3	3	1	1	3	1	3	1	1	1	1	1	1	3	3	1	3	1	1	1	3	2	3	3	1	3	3	1	3	3	3	2	3
8.343	8	90.7578	56438	715	18	3	1	3	1	3	1	3	3	1	1	1	3	3	1	1	3	1	3	1	1	1	1	1	1	3	3	1	3	1	1	1	3	2	3	3	1	1	3	1	3	3	3	2	3
8.345	8	91.287	62194	361	17	3	1	3	1	3	1	3	3	1	1	1	3	3	1	1	3	1	3	1	1	1	1	1	1	3	3	1	3	1	1	1	3	2	3	3	1	1	3	1	3	3	3	2	3
8.347	8	91.8162	431258	4887	138	3	1	3	1	1	1	3	3	1	1	1	3	3	1	1	3	1	3	1	1	1	1	1	1	3	3	1	3	1	1	1	3	2	3	3	1	1	3	1	3	3	3	2	3
8.349	8	92.3454	109698	1294	38	3	1	3	1	1	1	3	3	1	1	1	3	3	1	1	3	1	3	1	1	1	1	1	1	3	3	1	3	1	1	1	3	2	3	3	1	1	3	1	3	3	3	2	3
8.357	8	94.4622	47650	335	18	3	1	3	1	1	1	3	3	1	1	1	3	3	1	1	3	1	3	1	1	1	1	1	1	3	3	1	3	3	1	1	3	2	3	3	1	1	3	1	3	3	3	2	3
8.359	8	94.9914	200374	2070	70	3	1	3	1	1	1	3	3	1	1	1	3	3	1	1	3	1	3	1	1	1	1	1	1	3	3	1	3	3	1	1	3	2	3	3	1	1	3	1	3	3	3	2	3
8.36	8	95.256	367059	3474	118	3	1	3	1	1	1	3	3	1	1	1	3	3	1	1	3	1	3	1	1	1	1	1	1	3	3	1	3	3	1	1	3	2	3	3	1	1	3	1	3	3	3	2	3
8.362	8	95.7852	126080	1375	39	3	1	3	1	1	1	3	3	1	1	1	3	3	1	1	3	1	3	1	1	1	1	1	1	3	3	1	3	3	1	1	3	2	3	3	1	1	3	1	3	3	3	2	3
8.364	8	96.3144	244658	3199	54	3	1	3	1	1	1	3	3	1	1	1	3	3	1	1	3	1	3	1	1	1	1	1	1	3	3	1	3	3	1	1	3	2	3	3	1	1	3	1	3	3	3	2	3
8.365	8	96.579	5749	25	2	3	1	3	1	1	1	3	3	1	1	1	3	3	1	1	3	1	3	1	1	1	1	1	1	3	3	1	3	3	1	1	3	2	3	3	1	1	3	1	3	3	3	1	3
8.377	8	99.7542	4339	23	3	3	1	3	1	1	1	3	3	1	1	1	3	3	1	1	3	1	3	1	1	1	3	1	1	3	3	1	3	3	1	1	3	2	3	3	1	1	3	1	3	3	3	1	1
8.379	8	100.283	240118	2358	71	3	1	3	1	1	1	3	3	1	1	1	3	3	1	1	3	1	3	1	1	1	3	1	1	3	3	1	3	3	1	1	3	2	3	3	1	3	3	1	3	3	3	1	1
8.381	8	100.813	115110	853	26	3	1	3	1	1	1	3	3	1	1	1	3	3	1	1	3	1	3	1	1	1	3	1	1	3	3	1	3	3	1	1	3	2	3	3	1	3	3	3	3	3	3	1	1
8.383	8	101.342	74297	874	18	3	1	3	1	1	1	3	3	1	1	1	3	3	1	1	3	1	3	1	1	1	3	1	1	3	3	1	3	3	1	1	3	2	3	3	1	3	3	3	1	3	3	1	1
8.385	8	101.871	129914	1329	33	3	1	3	1	1	1	3	3	1	1	1	3	3	1	1	3	1	3	1	1	1	3	1	1	3	3	1	3	3	1	1	3	2	3	3	1	3	3	3	1	3	3	3	1
8.386	8	102.136	438421	4114	113	3	1	3	1	1	1	3	3	1	1	1	3	3	1	1	3	1	3	1	1	1	3	1	1	3	3	1	3	3	1	1	3	3	3	3	1	3	3	3	1	3	3	3	1
8.387	8	102.4	50261	634	9	3	1	3	1	1	1	3	3	1	1	1	3	3	2	1	3	1	3	1	1	1	3	1	1	3	3	1	3	3	1	1	3	3	3	3	1	3	3	3	1	3	3	3	1
8.388	8	102.665	130994	1125	30	3	1	3	1	1	1	3	3	1	1	1	3	3	3	1	3	1	3	1	1	1	3	1	1	3	3	1	3	3	1	1	3	3	3	3	1	3	3	3	1	3	3	3	1
9	9	0	334379	2931	45	1	1	1	1	3	1	3	3	3	3	3	3	1	1	1	1	3	3	3	3	2	3	3	1	1	3	1	3	3	1	3	1	3	3	3	3	1	1	1	3	1	1	3	3
9.001	9	0.2646	199093	2689	23	1	1	1	1	3	1	3	3	3	3	3	3	1	1	1	1	3	3	3	3	2	3	3	1	1	3	1	3	3	1	3	1	3	3	3	3	1	1	1	3	1	1	3	3
9.003	9	0.7938	44455	578	11	1	1	1	1	3	1	3	3	3	1	3	3	1	1	1	1	3	3	3	3	2	3	3	1	1	3	1	3	3	1	3	1	3	3	3	3	1	1	1	3	1	1	3	3
9.005	9	1.323	29947	433	6	1	1	1	1	3	1	3	3	3	1	3	3	1	1	1	1	3	3	3	3	2	3	3	1	1	3	1	3	3	1	3	1	3	3	3	3	1	1	1	3	1	1	3	3
9.007	9	1.8522	250377	3087	50	1	1	1	1	3	1	3	3	3	1	3	3	1	1	1	1	3	3	3	3	2	3	3	1	1	3	1	3	3	1	3	1	3	3	3	3	1	1	1	3	1	1	3	3
9.008	9	2.1168	1572	14	2	1	1	1	1	3	1	3	3	3	1	3	3	1	1	1	1	3	3	3	3	2	3	3	1	1	3	1	3	3	1	3	1	3	3	3	3	1	1	1	3	1	1	3	3
9.02	9	5.292	259619	2499	46	1	1	1	1	3	1	3	3	3	1	3	3	1	3	1	1	3	3	3	3	2	3	3	1	1	1	1	3	1	1	3	3	3	3	3	3	1	1	1	3	1	1	3	3
9.023	9	6.0858	73407	208	5	1	1	1	1	3	1	3	3	3	1	3	3	1	3	1	1	3	3	3	3	2	3	3	1	1	1	1	3	1	1	3	3	3	3	3	3	1	1	1	3	1	1	3	3
9.03	9	7.938	44239	129	2	1	1	1	1	3	1	3	3	3	1	3	3	1	3	1	1	3	3	3	3	1	3	3	1	1	1	1	3	1	1	3	3	3	3	3	3	1	1	1	3	1	1	3	3
9.032	9	8.4672	71785	526	14	1	1	1	1	3	1	3	3	3	1	3	3	1	3	1	1	3	3	3	3	1	3	3	1	1	1	1	3	1	1	3	3	3	3	3	3	1	1	3	3	1	1	3	3
9.036	9	9.5256	26860	217	6	1	1	1	1	3	1	3	3	3	1	3	3	1	3	1	1	3	3	3	3	1	3	3	1	1	1	1	3	1	1	3	3	3	3	3	3	1	1	3	3	1	1	3	3
9.042	9	11.1132	46570	414	15	1	1	1	1	3	1	3	3	3	1	3	3	1	3	1	1	3	3	3	3	1	3	3	1	1	1	1	3	1	1	3	3	3	3	3	3	1	3	3	3	1	1	3	3
9.048	9	12.7008	17946	142	5	1	1	1	1	3	1	3	3	3	1	3	3	1	3	1	1	3	3	3	3	1	3	3	1	1	1	1	3	1	1	3	3	3	3	3	3	1	3	3	3	1	1	3	3
9.052	9	13.7592	48791	245	4	1	1	1	1	3	1	3	3	3	1	3	3	1	3	1	1	3	3	3	3	1	3	3	3	1	1	1	3	1	1	3	3	3	3	3	3	1	3	3	3	1	1	3	3
9.061	9	16.1406	103075	856	17	1	1	1	1	3	1	3	3	1	1	3	3	1	3	1	1	3	3	3	3	1	3	3	3	1	1	1	3	1	1	3	3	3	1	3	3	1	3	3	3	1	1	3	3
9.063	9	16.6698	45176	322	9	1	1	1	1	3	1	3	3	1	1	3	3	1	3	1	1	3	3	3	3	1	3	3	3	1	1	1	3	1	1	3	3	3	1	3	3	1	3	3	3	1	1	3	3
9.067	9	17.7282	135075	1770	35	1	1	1	1	3	1	3	3	1	1	3	3	1	3	1	1	3	3	3	3	1	3	3	3	1	1	1	3	3	1	3	3	3	1	3	3	1	3	3	3	1	1	3	3
9.069	9	18.2574	63999	703	15	1	1	1	1	3	1	3	3	1	1	3	3	1	3	1	1	3	3	3	3	1	3	3	3	1	1	1	3	3	1	3	3	3	1	3	3	1	3	3	3	1	1	3	3
9.071	9	18.7866	52280	697	6	1	1	1	1	3	1	3	3	1	1	3	3	1	3	1	1	3	3	3	3	1	3	3	3	1	1	1	3	3	1	3	3	3	1	3	3	1	3	3	3	3	1	3	3
9.073	9	19.3158	28284	263	6	1	1	1	1	3	1	3	3	1	1	3	3	1	3	1	1	3	3	3	3	1	3	3	3	1	1	1	3	3	1	3	3	3	1	3	3	1	3	3	3	3	1	3	3
9.075	9	19.845	20891	127	2	1	1	1	1	3	1	3	3	1	1	3	3	1	3	1	1	3	3	3	3	1	3	3	3	1	1	1	3	3	1	3	3	3	1	3	3	1	3	3	3	3	1	3	3
9.077	9	20.3742	117237	1493	26	1	1	1	1	3	1	3	3	1	1	3	3	1	3	1	1	3	3	3	3	1	3	3	3	1	1	1	3	3	1	3	3	3	1	3	3	1	3	3	3	3	1	3	3
9.085	9	22.491	28436	287	6	1	1	1	1	3	3	3	3	1	1	3	3	1	3	1	1	3	3	3	3	1	3	3	3	1	3	1	3	3	1	3	3	3	2	3	3	1	3	3	3	3	1	3	3
9.087	9	23.0202	110971	1180	24	1	1	1	1	3	3	3	3	1	1	3	3	1	3	1	1	3	3	3	3	1	3	3	3	1	3	1	3	3	1	3	3	3	2	3	3	1	3	3	3	3	1	3	3
9.091	9	24.0786	32525	15	3	1	1	1	3	3	3	3	3	1	1	3	3	1	3	1	1	3	3	3	3	1	3	3	3	1	3	1	3	3	1	3	3	3	2	3	3	1	3	3	3	3	3	3	3
9.095	9	25.137	4959	18	1	3	1	1	3	3	3	3	3	1	1	3	3	1	3	1	1	3	3	3	3	1	3	3	3	1	3	1	3	3	1	3	3	3	2	3	3	1	3	3	3	3	3	3	3
9.099	9	26.1954	63275	765	8	3	1	1	3	3	3	3	3	1	1	3	3	1	3	1	1	3	3	3	3	3	3	3	3	1	3	1	3	3	1	3	3	3	2	3	3	1	3	3	3	3	3	3	3
9.101	9	26.7246	24911	117	3	3	1	1	3	3	3	3	3	1	1	3	3	1	3	1	1	3	3	3	3	3	3	3	3	1	3	1	3	3	1	3	3	3	2	3	3	1	3	3	3	3	3	3	3
9.103	9	27.2538	37015	292	11	3	1	1	3	3	3	3	3	1	1	3	3	1	3	1	1	3	3	3	3	3	3	3	3	1	3	1	3	3	1	3	3	3	2	3	3	1	1	3	3	3	3	3	3
9.105	9	27.783	23646	298	7	3	1	1	3	3	3	3	3	1	1	3	3	1	3	1	3	3	3	3	3	3	3	3	3	1	3	1	3	3	1	3	3	3	2	3	3	1	1	3	3	3	3	3	3
9.106	9	28.0476	19259	172	4	3	1	1	3	3	3	3	3	1	1	3	3	1	3	1	3	3	3	3	3	3	3	3	3	1	3	1	3	3	1	3	3	3	2	3	3	1	1	3	3	3	3	3	3
9.107	9	28.3122	15606	6	1	3	1	1	3	3	3	3	3	1	1	3	3	1	3	1	3	3	3	3	3	3	3	3	3	1	3	1	3	3	1	3	3	3	1	3	3	1	1	3	3	3	3	3	3
9.113	9	29.8998	35108	291	18	3	1	1	3	3	3	3	3	1	1	3	3	1	3	1	3	3	3	3	3	3	3	3	3	1	3	1	3	3	1	3	3	3	1	3	3	1	1	3	3	3	3	3	3
9.114	9	30.1644	211906	2953	52	3	1	1	3	3	3	3	3	1	1	3	3	1	3	1	3	3	3	3	3	3	3	3	3	1	3	1	3	3	1	3	3	3	1	3	3	1	1	3	3	3	3	3	3
9.12	9	31.752	57270	599	25	3	1	1	3	3	3	3	3	1	1	3	3	1	3	1	3	3	3	3	3	3	3	3	3	1	3	1	3	3	1	3	3	3	1	3	3	1	1	3	3	3	3	3	3
9.121	9	32.0166	121195	1922	21	3	1	1	3	3	3	3	3	1	1	3	3	1	3	1	3	3	3	3	3	3	3	3	3	1	3	1	3	3	1	3	3	3	2	3	3	1	1	3	3	3	3	3	3
9.123	9	32.5458	488042	7093	111	3	1	1	3	3	3	3	3	1	1	3	3	1	3	1	3	3	3	3	3	3	3	3	3	1	3	1	3	3	1	3	3	3	2	3	3	1	1	3	3	3	3	3	3
9.125	9	33.075	412092	4741	97	3	1	1	3	3	3	3	3	1	1	3	3	1	3	1	3	3	3	3	3	3	3	3	3	1	3	1	3	3	1	3	3	3	2	3	3	1	1	3	3	3	3	1	3
9.126	9	33.3396	37614	337	7	3	1	1	3	3	3	3	3	1	1	3	3	1	3	1	3	3	3	3	3	3	3	3	3	1	3	1	3	3	1	3	3	3	2	3	3	1	1	3	3	3	3	1	3
9.128	9	33.8688	23591	189	4	3	1	1	3	3	3	3	3	1	1	3	3	1	3	1	3	3	3	3	3	3	3	3	3	1	3	1	3	3	1	3	3	3	2	3	3	1	1	3	3	3	3	1	3
9.129	9	34.1334	73530	905	17	3	1	1	3	3	3	3	3	1	1	3	3	1	3	1	3	3	3	3	3	3	3	3	3	1	3	1	3	3	1	3	3	3	2	3	3	1	1	3	3	3	3	1	3
9.131	9	34.6626	3468	11	1	3	1	1	3	3	3	3	3	1	1	3	3	1	3	1	3	3	3	3	3	3	3	3	3	1	3	1	3	1	1	3	3	3	2	3	3	1	1	3	3	3	3	1	3
9.135	9	35.721	81416	1087	22	3	1	1	3	3	3	3	3	1	1	3	3	1	3	1	3	3	3	3	3	3	3	3	3	1	3	1	3	1	1	1	3	3	2	3	3	1	1	3	3	3	3	1	3
9.137	9	36.2502	35441	291	11	3	1	1	3	3	3	3	3	1	1	3	3	1	3	1	3	3	3	3	3	3	3	3	3	1	3	1	3	1	1	1	3	3	2	3	3	1	1	3	3	3	3	1	3
9.139	9	36.7794	163051	1732	35	3	1	1	3	3	3	3	3	1	1	3	3	1	3	1	3	3	3	3	3	3	3	3	3	1	3	1	3	1	1	1	3	3	2	3	3	1	1	3	3	3	3	1	3
9.141	9	37.3086	106098	1226	25	3	1	1	3	3	3	3	3	1	1	3	3	1	3	3	3	3	3	3	3	3	3	3	3	1	3	1	3	1	1	1	3	3	2	3	3	1	1	3	3	3	3	1	3
9.148	9	39.1608	25590	143	5	3	1	1	3	3	3	3	3	1	1	3	3	1	3	3	3	3	3	1	3	3	3	3	3	1	3	1	3	1	1	1	3	3	2	3	3	1	1	3	3	3	3	1	3
9.15	9	39.69	187138	1746	55	3	1	1	3	3	3	3	3	1	1	3	3	1	3	3	3	3	3	1	3	3	3	3	3	1	3	1	3	1	1	1	3	3	2	3	3	1	1	3	3	3	3	1	3
9.174	9	46.0404	68013	501	14	3	3	1	1	3	3	2	3	1	1	3	3	1	3	3	3	3	3	1	3	3	3	1	3	1	3	3	3	1	3	1	3	3	2	3	3	1	3	3	3	3	3	3	3
9.176	9	46.5696	28983	300	13	3	3	1	1	3	3	2	3	1	1	3	3	1	3	3	3	3	3	1	3	3	3	1	3	1	3	3	3	1	3	1	3	3	2	3	3	1	3	3	3	3	3	3	3
9.178	9	47.0988	98003	728	21	3	3	1	1	3	3	2	3	1	1	3	3	1	3	3	3	3	3	1	3	3	3	1	3	1	3	3	3	1	3	1	3	3	2	3	3	1	3	3	3	3	3	3	3
9.184	9	48.6864	100049	1067	33	3	3	1	1	3	3	2	3	1	1	3	3	1	3	3	3	3	3	1	3	3	3	1	3	3	3	3	3	1	1	1	3	3	2	3	3	1	3	3	3	3	3	3	3
9.188	9	49.7448	53859	725	14	3	1	1	1	3	3	2	3	1	1	3	3	1	3	3	3	3	3	1	3	3	3	1	3	3	3	3	3	1	1	1	3	3	2	3	3	1	3	3	3	3	3	3	3
9.189	9	50.0094	82558	973	19	3	1	1	1	3	3	1	3	1	1	3	3	1	3	3	3	3	3	1	3	3	3	1	3	3	3	3	3	1	1	1	3	3	2	3	3	1	3	3	3	3	3	3	3
9.191	9	50.5386	31367	82	3	3	1	1	1	3	3	1	3	1	1	3	3	1	3	3	3	3	3	1	3	3	3	1	3	3	3	3	3	1	1	1	3	3	2	3	3	1	3	3	3	3	3	3	3
9.193	9	51.0678	27623	206	7	3	1	1	1	3	3	1	3	1	1	3	3	1	3	3	3	3	3	1	1	3	3	1	3	3	3	3	3	1	1	1	3	3	2	3	3	1	3	3	3	3	3	3	3
9.194	9	51.3324	221873	2595	52	3	1	1	1	3	3	1	3	1	1	3	3	1	3	3	3	3	3	1	1	3	3	1	3	3	3	3	3	1	1	1	3	3	2	3	3	1	3	3	3	3	3	3	3
9.202	9	53.4492	39367	426	3	3	3	3	1	3	3	1	3	1	1	3	3	1	3	3	3	3	3	1	1	3	3	1	3	3	3	3	3	1	3	1	3	3	2	3	3	1	3	3	3	3	3	3	3
9.208	9	55.0368	37466	127	4	3	3	3	1	3	3	1	3	1	1	3	3	1	3	3	3	3	3	1	1	3	3	1	3	3	3	3	3	1	3	1	3	3	2	3	3	1	3	3	1	3	1	3	3
9.21	9	55.566	34967	552	13	3	3	3	1	3	3	1	3	1	1	3	3	1	3	3	3	3	3	1	1	3	3	3	3	3	3	3	3	1	3	1	3	3	2	3	3	1	3	3	1	3	1	3	3
9.213	9	56.3598	5355	21	1	3	3	3	1	3	3	1	3	1	1	3	3	1	3	3	3	3	3	1	1	3	3	3	3	3	3	3	3	1	3	1	3	3	2	3	3	1	3	3	1	3	1	3	1
9.215	9	56.889	49053	357	9	3	3	3	1	3	3	1	3	1	1	3	3	1	3	3	3	3	3	1	1	3	3	1	3	3	3	3	3	1	3	1	3	3	2	3	3	1	3	3	1	3	1	3	1
9.217	9	57.4182	42284	547	15	3	3	3	1	3	3	1	3	1	1	3	3	1	3	3	3	3	3	1	1	3	3	1	3	3	3	3	3	1	3	1	3	1	2	3	3	1	3	3	1	3	1	3	1
9.232	9	61.3872	640	5	1	3	3	3	1	3	3	1	3	1	1	3	3	3	3	3	3	3	3	1	1	3	1	1	3	3	3	1	3	1	3	1	3	1	2	3	3	1	3	3	1	3	1	3	1
9.237	9	62.7102	21086	337	8	3	3	3	2	3	3	1	3	1	1	3	3	3	3	3	3	3	3	1	1	3	1	1	3	3	3	1	3	1	3	1	3	1	2	3	3	1	3	3	1	3	1	3	1
9.239	9	63.2394	286972	3488	80	3	3	3	2	3	3	1	3	1	1	3	3	3	3	3	3	3	3	1	1	3	1	1	3	3	3	1	3	1	3	1	3	1	2	3	3	1	3	3	1	3	1	3	1
9.241	9	63.7686	100839	928	25	3	3	3	2	3	3	1	3	1	1	3	3	3	3	3	3	3	3	1	1	3	1	1	3	3	3	1	3	1	3	1	3	1	2	3	3	1	3	3	1	3	1	3	1
9.247	9	65.3562	26444	203	5	3	3	3	2	3	3	1	3	1	1	3	3	3	3	1	3	3	3	1	1	3	1	1	3	3	3	1	3	1	1	1	3	1	2	3	3	1	3	3	1	3	1	3	1
9.251	9	66.4146	110297	54	10	3	3	3	2	3	3	1	3	1	1	3	3	3	3	1	3	3	1	1	1	3	1	1	3	3	3	1	3	1	1	1	3	1	2	3	3	1	3	3	1	3	1	3	1
9.255	9	67.473	80021	69	12	3	3	3	2	3	3	1	3	1	1	3	1	3	3	1	3	3	1	1	1	3	1	1	3	3	3	1	3	1	1	1	3	1	2	3	3	1	3	3	1	3	1	3	1
9.258	9	68.2668	16966	7	1	3	3	3	2	3	3	1	3	1	1	3	1	3	3	1	3	3	1	1	1	3	1	1	3	3	3	1	3	1	1	1	3	1	2	3	3	1	3	3	1	3	1	3	1
9.263	9	69.5898	3056	29	5	3	3	3	1	3	3	1	3	1	1	3	1	3	3	1	3	3	1	1	1	3	1	1	3	3	3	1	3	1	1	1	3	1	2	3	3	1	3	3	1	3	1	3	1
9.265	9	70.119	55524	392	44	3	3	3	1	3	3	1	3	1	1	3	1	3	3	1	3	3	1	1	1	3	1	1	3	3	3	1	3	1	1	1	3	1	2	3	3	1	3	3	1	3	1	3	1
9.266	9	70.3836	71627	694	37	3	3	3	1	3	3	1	3	1	1	3	1	3	2	1	3	3	1	1	1	3	1	1	3	3	3	1	3	1	1	1	3	1	2	3	3	1	3	3	1	3	1	3	1
9.271	9	71.7066	103377	1115	19	3	3	3	1	3	3	1	3	1	1	3	1	3	2	1	1	3	1	1	1	3	1	1	3	3	3	1	3	1	1	1	3	1	2	3	3	1	3	3	1	3	1	3	1
9.277	9	73.2942	57829	524	11	3	3	3	1	3	3	1	3	1	1	3	1	3	2	1	1	3	1	1	1	3	1	1	3	3	1	1	3	1	1	1	3	1	2	3	3	1	3	3	1	3	1	3	1
9.279	9	73.8234	13204	5	1	3	3	3	1	3	3	1	3	1	1	3	1	3	2	1	1	1	1	1	1	3	1	1	3	3	1	1	3	1	1	1	3	1	2	3	3	1	3	3	1	3	1	3	1
9.291	9	76.9986	43520	309	29	3	1	3	1	3	3	1	3	1	1	3	1	3	2	1	1	1	1	1	1	3	1	1	3	3	1	1	3	1	1	1	3	1	2	3	3	1	1	3	1	3	3	3	1
9.292	9	77.2632	183381	2446	48	3	1	3	2	3	3	1	3	1	1	3	1	3	2	1	1	1	1	1	1	3	1	1	3	3	1	1	3	1	1	1	3	1	2	3	3	1	1	3	1	3	3	3	1
9.294	9	77.7924	30720	292	7	3	1	3	2	3	3	1	3	1	1	3	1	3	2	1	1	1	1	1	1	3	1	1	3	3	1	1	3	1	1	1	3	1	2	3	3	1	1	3	3	3	3	3	1
9.296	9	78.3216	88009	943	17	3	1	3	2	3	3	1	3	1	1	3	1	3	2	1	1	1	1	1	1	3	1	1	3	3	1	1	3	1	1	1	3	1	2	3	3	1	1	3	3	3	3	3	3
9.298	9	78.8508	97906	1062	29	3	1	3	2	3	3	1	3	1	1	3	1	3	2	1	1	1	1	1	1	3	1	1	3	3	1	1	3	1	1	1	3	1	2	3	3	1	1	3	3	3	3	3	3
9.3	9	79.38	64492	687	21	3	1	3	2	3	3	1	3	1	1	3	1	3	2	1	1	1	1	1	1	3	1	1	3	3	1	1	3	1	1	1	3	1	2	3	3	1	1	3	3	3	3	3	3
9.303	9	80.1738	8885	74	3	3	1	3	2	3	3	1	3	1	1	3	1	3	1	1	1	1	1	1	1	3	1	1	3	3	1	1	3	1	1	1	3	1	2	3	3	1	1	3	3	3	3	3	3
9.307	9	81.2322	27186	249	6	3	1	3	2	3	3	1	3	1	1	1	1	3	1	1	1	1	1	1	1	3	1	1	3	3	1	1	3	1	1	1	3	1	2	3	3	1	1	3	3	3	3	3	3
9.309	9	81.7614	151059	1671	48	3	1	3	2	3	3	1	3	1	1	1	1	3	1	1	1	1	1	1	1	3	1	1	3	3	1	1	3	1	1	1	3	1	2	3	3	1	1	3	3	3	3	3	3
9.317	9	83.8782	21798	257	4	3	1	3	2	3	3	1	3	1	1	1	1	3	1	1	1	1	1	1	1	3	1	1	3	3	1	1	3	1	1	1	3	1	2	1	3	1	1	3	3	1	3	3	3
9.319	9	84.4074	37618	415	7	3	1	3	2	3	3	1	3	1	1	1	1	3	1	1	1	1	1	1	1	3	1	1	3	3	1	1	3	1	1	1	3	1	2	1	3	1	1	3	3	1	3	3	3
9.325	9	85.995	81027	933	20	3	3	3	2	3	3	1	3	1	1	1	1	3	1	1	1	3	1	1	1	3	1	1	3	3	1	1	3	1	1	1	3	1	2	1	3	1	1	3	3	3	3	3	3
9.326	9	86.2596	3004	29	2	3	3	3	2	3	3	1	3	1	1	1	1	3	1	1	1	3	1	1	1	3	1	1	3	3	1	1	3	1	1	1	3	1	2	1	3	1	1	3	3	3	3	3	3
9.338	9	89.4348	4357	20	2	3	3	3	2	3	3	1	3	1	1	1	1	3	1	1	1	3	1	1	1	3	1	1	3	3	1	1	3	1	1	1	3	1	2	1	3	1	3	3	3	3	3	3	3
9.341	9	90.2286	65302	298	11	3	3	3	2	3	3	1	3	1	1	1	1	3	1	1	1	3	1	1	1	3	1	1	3	3	1	1	3	1	1	1	1	1	2	1	3	1	3	3	3	3	3	3	3
9.362	9	95.7852	25386	12	2	3	3	3	2	3	3	1	1	1	1	1	1	3	1	1	1	1	1	1	1	3	1	1	3	3	1	1	3	1	1	1	1	1	2	1	3	1	3	3	3	3	3	3	1
9.363	9	96.0498	42648	421	6	3	3	3	2	3	3	1	1	1	1	1	1	3	1	2	1	1	1	1	1	3	1	1	3	3	1	1	3	1	1	1	1	1	2	1	3	1	3	3	3	3	3	3	1
10	10	0	32910	23	4	3	1	3	3	1	1	3	3	3	1	2	3	1	3	3	3	3	3	1	3	1	3	1	3	1	1	3	2	1	1	1	3	3	3	3	1	1	1	1	3	1	1	3	3
10.002	10	0.5292	122003	1203	40	3	1	3	3	1	1	3	3	3	1	2	3	1	3	3	3	3	3	1	3	1	3	1	3	1	1	3	2	1	1	1	3	3	3	3	1	1	1	1	3	1	1	3	3
10.005	10	1.323	11333	71	1	3	1	3	3	1	1	3	3	3	1	2	3	1	3	3	3	3	3	1	3	1	3	1	3	1	1	3	2	2	1	1	3	3	3	3	1	1	1	1	2	1	1	3	3
10.009	10	2.3814	161924	2563	42	3	1	3	3	1	1	3	3	3	1	2	3	1	3	3	1	3	3	1	3	1	3	1	3	1	1	3	2	2	1	1	3	3	3	3	1	1	1	1	2	1	1	3	3
10.011	10	2.9106	96654	843	23	3	1	3	3	1	1	3	3	3	1	2	3	1	3	3	1	3	3	3	3	1	3	1	3	1	1	3	2	2	1	1	3	3	3	3	1	1	1	1	2	1	1	3	3
10.013	10	3.4398	43368	276	5	3	1	3	3	1	1	3	3	3	1	2	3	1	3	3	1	3	3	3	3	1	3	1	3	1	1	3	2	2	1	1	3	2	3	3	1	1	1	1	1	1	1	3	3
10.017	10	4.4982	2856	41	1	3	1	3	3	1	1	3	3	3	1	2	3	3	3	3	1	3	3	3	3	1	3	1	3	1	1	3	2	2	1	1	3	2	3	3	1	1	1	3	1	1	1	3	3
10.021	10	5.5566	67326	969	11	3	1	3	3	1	1	3	3	3	1	2	3	3	3	3	1	3	3	3	3	1	3	1	3	1	1	3	2	2	1	1	3	2	3	3	1	1	1	3	1	1	1	3	3
10.023	10	6.0858	36838	317	18	3	1	3	3	1	1	3	3	3	1	2	3	3	3	3	1	3	3	3	3	1	3	1	3	1	1	3	2	2	1	1	3	2	3	3	1	1	1	3	1	1	1	3	3
10.027	10	7.1442	14583	178	6	3	1	3	3	1	1	3	3	3	1	2	3	3	3	3	1	3	1	3	3	1	3	1	3	1	1	3	2	2	1	1	3	2	3	3	1	1	1	3	1	1	1	3	3
10.028	10	7.4088	50554	591	12	3	1	3	3	1	1	3	3	3	1	2	3	3	3	3	1	3	1	3	3	1	3	1	3	1	1	3	2	2	1	1	3	3	3	3	1	1	1	3	1	1	1	3	3
10.029	10	7.6734	26307	156	7	3	1	3	3	1	1	3	3	3	1	2	3	3	3	3	1	3	1	3	3	1	3	1	3	1	1	3	2	1	1	1	3	3	3	3	1	1	1	3	1	1	1	3	3
10.035	10	9.261	55677	165	9	3	1	3	3	1	1	3	3	3	1	2	3	3	3	3	1	3	1	3	3	1	3	1	3	1	1	3	3	1	1	1	3	3	3	3	1	1	1	3	1	1	1	3	3
10.036	10	9.5256	12345	38	3	3	1	3	3	1	1	3	3	3	1	2	3	3	3	3	1	3	1	3	3	1	3	1	3	1	1	3	3	1	1	1	3	3	3	3	1	1	1	3	1	1	1	3	3
10.045	10	11.907	16684	123	6	3	1	3	3	1	1	3	3	3	1	2	3	3	3	3	1	1	1	3	3	1	3	1	3	1	1	3	3	3	1	1	3	3	3	3	1	1	1	3	1	1	1	3	3
10.05	10	13.23	8264	80	5	3	1	3	3	1	1	1	3	3	1	2	3	3	3	1	1	1	1	3	3	1	3	1	3	1	1	3	3	3	1	1	3	3	3	3	1	1	1	3	1	1	1	3	3
10.051	10	13.4946	2621	34	2	3	1	3	3	1	1	1	3	3	1	2	3	3	3	1	1	1	1	3	3	1	3	1	3	1	1	3	3	3	1	1	3	3	3	3	1	1	1	3	1	1	1	3	3
10.053	10	14.0238	60109	442	17	3	1	3	3	1	1	1	3	3	1	2	3	3	3	1	1	1	1	3	3	1	3	1	3	1	1	3	3	3	1	1	3	3	3	3	1	1	1	3	1	1	1	3	3
10.054	10	14.2884	7552	32	2	3	1	3	3	1	1	1	3	3	1	2	3	3	3	1	1	1	1	3	3	1	3	1	3	1	1	3	3	3	1	1	3	3	3	3	1	1	1	3	1	1	1	3	3
10.058	10	15.3468	41133	375	11	3	1	3	3	1	1	1	3	3	1	2	3	3	3	1	1	1	1	3	3	1	3	1	3	1	1	3	3	3	3	1	3	3	3	3	1	1	1	3	1	1	1	3	3
10.062	10	16.4052	23569	5	1	3	1	3	3	1	1	1	3	3	1	2	3	3	3	1	1	1	1	1	3	1	3	1	3	1	1	3	3	3	1	1	3	3	3	3	1	1	1	3	1	1	1	3	3
10.067	10	17.7282	21010	58	5	3	1	3	1	1	1	1	3	3	1	2	3	3	3	1	1	1	1	1	3	1	3	1	3	1	1	3	3	3	1	1	3	3	3	3	1	1	1	3	1	1	1	3	3
10.073	10	19.3158	105721	773	24	3	1	3	1	1	1	1	3	3	1	2	3	3	3	1	1	1	1	1	3	1	1	1	3	1	1	3	3	3	1	1	3	3	3	3	1	1	3	3	1	1	1	3	3
10.077	10	20.3742	201288	2447	61	3	1	3	1	1	1	1	3	3	1	2	3	3	3	1	1	1	1	1	3	1	1	1	3	1	1	3	3	3	1	1	3	3	3	3	1	1	3	3	3	1	1	3	3
10.079	10	20.9034	53385	517	9	3	1	3	1	1	1	1	3	3	1	2	3	3	3	1	1	1	1	1	3	1	1	1	3	1	1	3	3	3	1	1	3	3	3	3	1	1	3	3	3	1	1	3	3
10.08	10	21.168	42756	92	8	3	1	3	1	1	1	1	3	3	1	1	3	3	3	1	1	1	1	1	3	1	1	1	3	1	1	3	3	3	1	1	3	3	3	3	1	1	3	3	3	1	1	3	3
10.081	10	21.4326	22835	241	7	3	1	3	1	1	1	1	3	3	1	1	3	3	3	1	1	1	1	1	3	1	1	1	3	1	1	3	3	3	1	1	3	3	3	3	1	1	3	3	3	1	1	3	3
10.087	10	23.0202	65212	375	20	3	1	3	1	1	1	1	3	3	1	1	3	3	3	1	1	1	1	1	3	1	1	1	3	1	1	3	3	3	1	1	1	3	3	3	1	1	3	3	3	1	1	3	3
10.088	10	23.2848	73384	798	17	3	1	3	1	1	1	1	3	3	1	1	3	3	3	1	1	1	1	1	3	1	1	1	3	1	1	2	3	3	1	1	1	3	3	3	1	1	3	3	3	1	1	3	3
10.092	10	24.3432	191183	2146	39	3	1	3	1	1	1	1	1	3	1	1	3	3	3	1	1	1	1	3	3	1	1	1	3	1	1	2	3	3	1	1	1	3	3	3	1	1	3	3	3	1	1	3	3
10.093	10	24.6078	50566	239	8	3	1	3	1	1	1	1	1	3	1	1	3	3	3	1	1	1	1	3	3	1	1	1	3	1	1	2	3	3	1	1	1	3	3	3	1	1	3	3	3	1	1	3	3
10.099	10	26.1954	78783	822	18	3	1	3	1	1	1	1	1	3	1	1	3	3	3	1	1	1	1	3	3	1	1	1	3	1	1	2	3	3	1	1	1	3	3	3	1	1	3	3	3	1	1	1	3
10.104	10	27.5184	1853	30	1	3	1	3	1	1	1	1	1	3	1	1	3	3	3	1	1	1	1	3	3	1	1	1	3	1	1	2	3	3	1	1	1	3	3	3	1	1	3	3	3	1	1	1	3
10.106	10	28.0476	380855	5089	110	3	1	3	1	1	1	1	1	3	1	1	3	3	3	1	1	1	1	3	3	1	1	1	3	1	1	2	3	3	1	3	1	3	3	3	1	1	3	3	3	1	1	1	3
10.108	10	28.5768	136820	2036	64	3	1	3	1	1	3	1	1	3	1	1	3	3	3	1	1	1	1	3	3	1	1	1	3	1	1	2	3	3	1	3	1	3	3	3	1	1	3	3	3	1	1	1	3
10.109	10	28.8414	226484	3265	54	3	1	3	1	1	3	1	1	3	1	1	3	3	3	1	1	1	1	3	3	1	1	1	3	1	1	2	3	3	1	3	1	3	3	3	1	1	3	3	3	1	1	1	3
10.111	10	29.3706	109565	894	27	3	1	3	1	1	3	1	1	3	1	1	3	3	3	1	1	1	1	3	3	1	1	1	3	1	1	2	3	3	1	3	1	3	3	3	1	1	3	3	3	1	1	1	3
10.112	10	29.6352	22322	320	3	3	1	3	1	1	3	1	1	3	1	1	3	3	3	1	1	1	1	3	3	1	1	1	3	1	1	2	3	3	1	3	1	3	3	3	1	1	3	3	3	1	2	1	3
10.114	10	30.1644	37278	395	11	3	1	3	1	1	3	1	1	3	1	1	3	3	3	1	1	1	1	3	3	1	1	1	3	1	1	2	3	3	1	3	1	3	3	3	1	1	3	3	3	1	2	1	3
10.116	10	30.6936	28962	20	2	3	1	3	1	1	3	1	1	3	1	1	3	3	3	1	1	1	1	3	3	1	1	1	3	1	1	2	3	3	1	3	1	3	3	3	1	1	3	3	3	1	2	1	3
10.119	10	31.4874	12233	5	1	3	1	3	1	1	3	1	1	3	1	1	3	3	3	1	1	1	1	3	3	1	1	1	3	3	1	2	3	3	1	3	1	3	3	3	1	1	3	3	3	1	2	1	3
10.123	10	32.5458	48021	571	15	3	3	3	1	1	3	1	1	3	1	1	3	3	3	3	1	1	1	3	3	1	1	1	3	3	1	2	3	3	1	3	1	3	3	3	1	1	3	3	3	1	2	1	3
10.125	10	33.075	165560	1842	50	3	3	3	1	1	3	1	1	3	1	1	3	3	3	3	1	1	1	3	3	1	1	1	3	3	1	2	3	3	1	3	1	1	3	3	1	1	3	3	3	1	2	1	3
10.126	10	33.3396	26586	333	5	3	2	3	1	1	3	1	1	3	1	1	3	3	3	3	1	1	1	3	3	1	1	1	3	3	1	2	3	3	1	3	1	1	3	3	1	1	3	3	3	1	2	1	3
10.128	10	33.8688	23181	207	6	3	2	3	1	1	3	1	1	3	1	1	3	3	3	3	1	1	1	3	3	1	1	1	3	3	1	2	3	3	1	3	1	1	3	3	1	1	3	3	3	1	2	1	3
10.13	10	34.398	148426	1561	39	3	2	3	1	1	3	1	1	3	1	1	3	3	3	3	1	1	1	3	3	1	1	1	3	3	1	2	3	3	1	3	1	1	3	3	1	1	3	3	3	1	2	1	3
10.132	10	34.9272	86784	880	22	3	2	3	1	1	3	1	1	3	1	1	3	3	3	3	1	1	1	3	3	1	1	1	3	3	1	2	3	3	1	3	1	1	1	3	1	1	3	3	3	1	2	1	3
10.133	10	35.1918	41907	333	8	3	2	3	1	1	3	1	1	3	1	1	3	3	3	3	1	1	1	3	3	1	1	1	3	3	1	2	3	3	1	3	1	1	1	3	1	1	3	3	3	1	2	1	3
10.135	10	35.721	112252	1568	31	3	2	3	1	1	3	1	1	3	1	1	3	3	3	3	1	1	1	3	3	1	1	1	3	3	1	2	3	3	1	3	1	1	1	3	1	1	3	3	3	1	2	1	3
10.138	10	36.5148	36992	381	8	3	2	3	1	1	3	1	1	3	1	1	3	3	3	3	1	1	1	3	3	1	1	1	3	3	1	2	3	3	1	3	1	1	1	3	1	1	3	3	3	1	2	1	3
10.14	10	37.044	14624	130	4	3	2	3	1	1	3	1	1	3	1	1	3	3	3	3	1	1	1	3	1	1	1	1	3	3	1	2	3	3	1	3	1	1	1	3	1	1	3	3	3	1	2	1	3
10.149	10	39.4254	10131	66	5	3	3	3	1	1	3	1	1	3	1	3	3	3	3	3	1	1	1	3	1	1	1	1	3	1	1	2	3	3	1	3	1	1	1	3	1	1	3	3	3	1	2	1	3
10.15	10	39.69	1891	32	1	3	3	3	1	1	3	1	1	3	1	3	3	3	3	3	1	1	1	3	1	1	1	1	3	1	1	2	3	3	1	3	1	1	1	3	1	1	3	3	3	1	2	1	3
10.152	10	40.2192	88265	908	19	3	3	3	1	1	3	1	1	3	1	3	3	3	3	3	1	1	1	3	1	1	1	1	3	1	1	2	3	3	1	3	1	1	1	3	1	1	3	3	3	1	2	1	3
10.154	10	40.7484	135744	1498	35	3	3	3	1	1	3	1	1	3	1	3	3	3	3	3	1	1	1	3	1	1	1	1	3	1	1	2	3	3	1	3	1	1	1	3	1	1	3	3	3	1	2	1	3
10.156	10	41.2776	230951	2651	55	3	3	3	1	1	3	1	1	3	1	3	3	3	3	3	1	1	1	3	1	1	1	1	3	1	1	2	3	3	1	3	1	1	1	3	1	1	3	3	3	1	2	1	3
10.157	10	41.5422	82969	484	27	3	3	3	1	1	3	1	1	3	1	3	3	3	3	3	1	1	1	3	1	1	1	1	3	1	1	2	3	3	1	3	1	1	1	3	1	1	3	3	3	1	3	1	3
10.163	10	43.1298	645348	6778	166	3	3	3	1	1	3	1	1	3	1	3	3	3	3	3	1	1	3	3	1	1	1	1	3	1	1	2	3	3	1	3	1	1	1	3	1	1	3	3	3	1	3	1	3
10.164	10	43.3944	993	11	1	3	3	3	1	1	3	1	1	3	1	3	3	3	3	3	1	1	3	3	1	1	1	1	3	1	1	3	3	3	1	3	1	1	1	3	1	1	3	3	3	1	3	1	3
10.169	10	44.7174	89996	37	6	3	2	3	1	1	3	1	1	3	1	1	3	3	3	3	1	1	3	3	1	1	1	1	3	1	1	3	3	3	1	3	1	1	1	3	1	1	3	3	3	1	3	1	3
10.171	10	45.2466	63185	36	6	3	2	3	1	1	3	1	1	3	1	1	3	3	3	3	1	1	3	3	1	1	1	1	3	1	1	3	3	3	1	3	1	1	1	3	1	1	3	3	3	1	3	1	3
10.172	10	45.5112	40829	17	3	3	2	3	1	1	3	1	1	3	1	1	3	3	3	3	1	1	3	3	1	1	1	1	3	1	1	3	3	3	1	3	1	1	1	3	1	1	3	3	3	1	3	1	3
10.176	10	46.5696	111482	1098	29	3	2	3	1	1	3	1	1	3	3	1	3	3	3	1	1	1	3	3	1	1	1	1	3	1	1	3	3	3	1	3	1	1	1	3	1	1	3	3	3	1	3	1	3
10.178	10	47.0988	333922	4722	94	3	2	3	1	1	3	1	1	3	3	1	3	1	3	1	1	1	3	3	1	1	1	1	3	1	1	3	3	3	1	3	1	1	1	3	1	1	3	3	3	1	3	1	3
10.18	10	47.628	219652	3042	64	3	2	3	1	1	3	1	1	3	3	1	3	1	3	1	1	1	3	3	1	1	1	1	3	1	1	3	3	3	1	3	1	1	1	3	1	1	3	3	3	1	3	1	3
10.182	10	48.1572	805991	9698	220	3	2	3	1	1	3	1	1	3	3	1	3	1	3	1	1	1	3	3	1	1	1	1	3	1	1	3	3	3	1	3	1	1	1	3	1	1	3	3	3	1	3	1	3
10.184	10	48.6864	2111494	29652	634	3	2	3	1	1	3	1	1	3	3	1	3	1	3	1	1	1	3	3	1	1	1	1	3	1	1	3	3	3	1	3	1	1	1	3	1	1	3	3	3	1	3	1	3
10.185	10	48.951	69574	486	43	3	1	3	1	1	3	1	1	3	3	1	3	1	3	1	1	1	3	3	1	1	1	1	3	1	1	3	3	3	1	3	1	1	1	3	1	1	3	3	3	1	3	1	3
10.187	10	49.4802	2080	17	2	3	1	3	1	1	3	1	1	3	3	1	3	1	3	1	1	1	3	3	1	1	1	1	3	1	1	3	3	3	1	3	1	1	1	3	1	1	3	3	3	1	3	1	3
10.212	10	56.0952	1959	12	2	3	1	1	1	1	1	1	1	3	3	1	3	1	3	1	1	1	1	3	1	1	1	1	3	1	1	3	3	3	1	3	1	1	1	3	1	1	1	3	1	1	3	1	3
10.214	10	56.6244	190077	1783	54	3	1	1	1	1	1	1	1	3	3	1	3	1	3	1	1	1	1	3	1	1	1	1	3	1	1	3	3	3	1	3	1	1	1	3	1	1	1	3	1	1	3	1	3
10.216	10	57.1536	104193	1371	27	3	1	1	1	1	1	1	1	3	3	1	3	1	3	1	1	1	1	3	1	1	1	1	3	1	1	3	3	3	1	3	1	1	1	1	1	1	1	3	1	1	3	1	3
10.217	10	57.4182	9858	83	8	3	1	1	1	1	1	1	1	3	3	1	3	1	3	1	1	1	1	3	1	1	1	1	3	1	1	3	3	3	1	3	1	1	1	1	1	1	1	3	1	1	3	1	3
10.22	10	58.212	6394	17	2	3	1	1	1	1	1	1	1	3	3	1	3	1	3	1	1	1	1	3	1	1	1	1	3	1	1	3	3	3	1	3	1	1	1	1	1	1	1	3	1	1	3	1	1
10.226	10	59.7996	58769	611	7	3	1	1	1	1	1	1	1	3	3	1	3	1	3	1	1	1	1	3	1	1	1	1	3	1	1	3	3	3	1	3	1	1	1	1	1	1	1	3	1	1	3	1	1
10.23	10	60.858	10114	22	1	1	1	1	1	1	1	1	1	3	3	1	3	1	3	1	1	1	1	3	1	1	1	1	3	3	1	3	3	3	1	3	1	1	1	1	1	1	1	3	1	1	3	1	1
10.24	10	63.504	4676	26	4	1	1	1	1	1	1	3	1	3	3	1	3	1	3	1	1	3	1	3	1	1	1	1	3	3	1	3	3	3	1	3	1	1	1	1	1	1	1	3	1	1	3	1	1
10.241	10	63.7686	52707	681	7	1	1	1	1	1	1	3	1	3	3	1	3	1	3	1	1	3	1	3	1	1	1	1	3	3	1	3	3	3	1	3	1	1	1	1	1	1	1	3	1	1	3	1	1
10.243	10	64.2978	319325	3983	99	1	1	1	1	1	1	3	1	3	3	1	3	1	3	1	1	3	1	3	1	1	1	1	3	3	1	3	3	3	1	3	1	1	1	1	3	1	1	3	1	1	3	1	1
10.244	10	64.5624	156182	1442	49	1	1	1	1	1	1	3	1	3	3	1	3	1	3	1	1	3	1	3	1	1	1	1	3	3	1	3	3	3	1	3	1	1	1	1	3	1	1	3	1	1	3	1	1
10.245	10	64.827	24807	263	8	1	1	1	1	1	1	3	1	3	3	1	3	1	3	1	1	3	1	3	1	1	1	1	3	3	1	3	3	3	1	3	1	1	1	1	3	1	1	3	1	1	3	1	1
10.249	10	65.8854	25043	159	3	1	1	1	1	1	1	1	1	3	3	1	3	1	3	1	1	3	1	3	1	1	1	1	3	3	1	3	3	3	1	3	1	1	1	1	3	1	1	3	1	1	3	1	1
10.251	10	66.4146	28640	186	4	1	1	1	1	1	1	1	1	3	3	1	3	1	3	1	1	3	1	3	1	1	1	1	3	3	1	3	3	3	1	3	1	1	1	1	3	1	1	3	1	1	3	1	1
10.257	10	68.0022	111879	1370	24	3	1	1	1	1	1	1	1	3	3	1	3	1	3	1	1	3	1	3	1	1	1	1	3	3	1	3	3	3	1	3	1	1	1	1	3	1	1	3	1	1	3	1	1
10.258	10	68.2668	104422	998	32	3	1	1	1	1	1	1	1	3	3	1	3	1	3	1	1	3	1	3	1	1	1	1	3	3	1	3	3	3	1	3	1	1	1	1	3	1	1	3	1	1	3	1	1
10.262	10	69.3252	11300	13	2	3	1	1	1	1	1	1	1	3	3	1	3	1	3	1	1	3	1	3	1	1	1	1	3	3	1	3	3	3	1	3	1	1	1	1	3	3	1	3	1	1	3	1	1
10.264	10	69.8544	4637	5	1	3	1	1	1	1	1	1	1	3	3	1	3	1	3	1	1	3	1	3	1	1	1	3	3	3	1	3	3	3	1	3	1	1	1	1	3	3	1	3	1	1	3	1	1
10.266	10	70.3836	41973	194	15	3	1	1	1	1	1	1	1	3	3	1	3	1	3	1	1	3	1	3	1	1	1	3	3	3	1	3	3	3	1	3	1	1	1	1	3	3	1	3	1	1	3	1	1
10.267	10	70.6482	14329	134	4	3	1	2	1	1	1	1	1	3	3	1	3	1	3	1	1	3	1	3	1	1	1	3	3	3	1	3	3	3	1	3	1	1	1	1	3	3	1	3	1	1	3	1	1
10.271	10	71.7066	14211	176	13	3	1	2	1	1	1	1	1	3	3	1	3	1	3	1	1	3	1	3	1	1	1	3	3	3	1	3	3	1	1	3	1	1	1	1	3	3	1	3	1	1	3	1	1
10.272	10	71.9712	61567	745	12	3	1	2	1	1	1	1	1	3	3	1	3	1	3	1	1	3	1	3	1	1	1	3	3	3	1	3	3	2	1	3	1	1	1	1	3	3	1	3	1	1	3	1	1
10.274	10	72.5004	133805	1574	29	3	1	2	1	1	1	1	1	3	3	1	3	2	3	1	1	3	1	3	1	1	1	3	3	3	1	3	3	2	1	3	1	1	1	1	3	3	1	3	1	1	3	1	1
10.276	10	73.0296	45499	704	13	3	1	2	1	1	1	1	1	3	3	1	3	2	3	1	1	3	1	3	1	1	1	3	3	3	1	1	3	2	1	3	1	1	1	1	3	3	1	3	1	1	3	1	1
10.278	10	73.5588	11144	137	2	3	1	2	1	1	1	1	1	3	3	1	3	2	3	1	1	3	1	3	1	1	1	3	3	3	1	1	3	2	1	3	1	1	1	1	3	3	1	3	1	1	3	1	1
10.28	10	74.088	107696	1205	31	3	1	2	1	1	1	1	1	3	3	1	3	2	3	1	1	3	1	3	1	1	1	3	3	3	1	1	3	2	1	3	1	1	1	1	3	3	1	3	1	1	3	1	1
10.287	10	75.9402	82371	990	17	3	1	3	1	1	1	1	1	3	3	1	3	2	3	1	1	3	1	3	1	1	1	3	3	3	1	1	3	2	1	3	1	1	1	1	3	3	1	3	1	1	3	1	1
10.289	10	76.4694	30094	495	10	3	1	3	1	1	1	1	1	3	3	1	3	2	3	1	1	3	1	3	1	1	1	3	3	3	1	1	3	2	1	3	1	1	1	1	3	3	3	3	1	1	3	1	1
10.291	10	76.9986	230656	2947	73	3	1	3	1	1	1	1	3	3	3	1	3	2	3	1	1	3	1	3	1	1	1	3	3	3	1	1	3	2	1	3	1	1	1	1	3	3	3	3	1	1	3	1	1
10.292	10	77.2632	2274	18	3	3	1	3	1	1	1	1	3	3	3	1	3	2	3	1	1	3	1	3	1	1	1	3	3	3	1	1	3	3	1	3	1	1	1	1	3	3	3	3	1	1	3	1	1
10.296	10	78.3216	32059	108	10	3	1	3	1	1	1	1	3	3	3	1	3	2	3	1	1	3	1	3	1	1	1	3	3	3	1	1	3	3	1	3	1	1	1	1	3	3	3	3	1	1	1	1	1
10.297	10	78.5862	48676	614	19	3	1	3	1	1	1	1	3	3	3	1	3	2	3	1	1	3	1	3	1	1	1	3	3	3	1	1	3	3	1	3	1	1	1	1	3	3	3	3	1	1	1	1	1
10.304	10	80.4384	89219	1117	20	3	1	1	1	1	1	1	3	3	3	1	3	3	3	1	1	3	1	3	1	1	1	3	3	1	1	1	3	3	1	3	1	1	1	1	3	3	3	3	1	1	1	1	1
10.306	10	80.9676	142275	1579	38	3	1	1	1	1	1	1	3	3	3	1	3	3	3	1	1	3	1	3	1	1	1	3	3	1	1	1	3	3	1	3	1	1	1	1	3	3	3	3	1	1	1	1	1
10.308	10	81.4968	21617	259	5	3	1	1	1	1	1	1	3	3	3	1	3	3	3	1	1	3	1	3	1	1	1	3	3	1	1	1	3	3	1	3	1	1	1	1	3	3	3	3	1	1	1	1	1
10.309	10	81.7614	32674	534	5	3	1	1	1	1	1	1	3	3	3	1	3	3	3	1	1	3	1	3	1	1	1	3	3	1	1	1	3	3	1	3	1	1	1	1	3	2	3	3	1	1	1	1	1
10.311	10	82.2906	23838	320	9	3	1	1	1	1	1	1	3	3	3	1	3	3	3	1	1	3	1	3	1	1	1	3	3	1	1	1	3	3	1	3	1	1	1	1	3	2	3	3	1	1	1	1	1
10.312	10	82.5552	53355	717	11	3	1	1	1	1	1	1	3	3	3	1	3	3	3	1	1	3	1	3	1	1	1	3	3	1	1	1	3	3	1	3	1	1	1	1	3	2	3	3	1	1	1	1	1
10.314	10	83.0844	19419	239	7	3	1	1	1	1	1	1	3	3	3	1	3	3	3	1	1	3	1	3	1	1	1	3	3	1	1	1	3	3	1	3	1	1	1	1	3	2	3	3	1	1	1	1	1
10.316	10	83.6136	31122	453	10	3	1	1	1	1	1	1	3	3	3	1	3	3	3	1	1	3	1	3	1	1	1	3	3	1	1	1	3	3	1	3	1	1	1	1	3	2	3	3	1	1	1	1	1
10.317	10	83.8782	2421	34	3	3	1	1	1	1	1	1	3	3	3	1	3	3	3	1	1	3	1	3	1	1	1	3	3	1	1	1	3	3	1	3	1	1	1	1	3	2	3	3	1	1	1	1	1
10.319	10	84.4074	50867	452	26	3	1	1	1	1	1	1	3	3	3	1	3	3	3	1	1	3	1	3	1	1	1	3	3	1	1	1	3	3	1	3	1	1	1	1	3	2	3	3	1	1	1	1	1
10.32	10	84.672	141029	1797	24	3	1	1	1	1	1	1	3	3	3	1	3	3	3	1	1	3	1	3	1	1	1	3	3	1	1	1	3	3	1	3	1	1	1	1	3	2	3	3	1	1	1	1	1
10.322	10	85.2012	35311	485	8	3	1	1	1	1	1	1	3	3	3	1	3	3	3	1	1	3	1	3	1	1	1	3	3	1	1	1	3	3	1	3	1	3	1	1	3	2	3	3	1	1	1	1	1
10.324	10	85.7304	23964	387	8	3	1	1	1	1	1	1	3	3	3	1	3	1	3	1	1	3	1	3	1	1	1	3	3	1	1	1	3	3	1	3	1	3	1	1	3	2	3	3	1	1	1	1	1
10.326	10	86.2596	170518	2265	52	3	1	1	1	1	1	1	3	3	3	1	3	1	3	1	1	3	1	3	1	1	1	3	3	1	1	1	3	3	1	3	1	3	1	1	3	2	3	3	1	1	1	1	1
10.327	10	86.5242	9960	74	3	3	1	1	1	1	1	1	3	3	3	1	3	1	3	1	1	3	1	3	1	1	1	3	3	1	1	1	3	3	1	3	1	3	1	1	3	2	3	3	1	1	1	1	1
10.328	10	86.7888	120760	1606	36	3	1	1	1	1	1	1	3	3	3	1	3	1	3	1	1	3	1	3	1	1	1	3	3	1	1	1	3	3	1	3	1	3	1	1	3	2	3	3	1	1	1	1	1
10.33	10	87.318	13910	240	4	3	1	1	1	1	1	1	3	3	3	1	3	1	3	1	1	3	1	3	1	1	1	3	3	1	1	1	3	3	1	3	1	3	1	1	3	2	3	3	1	1	1	1	1
10.332	10	87.8472	116248	1711	33	3	1	1	1	1	1	1	3	3	3	1	3	1	3	1	1	3	1	3	1	1	1	3	3	1	1	1	3	3	1	3	1	3	1	1	3	2	3	3	1	1	1	1	1
10.336	10	88.9056	156432	1976	29	3	1	1	1	1	1	1	3	3	3	1	3	1	3	1	1	3	1	3	3	1	1	3	3	1	1	1	3	3	1	3	1	3	1	1	3	2	3	3	1	1	1	1	1
10.337	10	89.1702	60020	739	8	3	1	1	1	1	1	1	3	3	3	1	3	1	3	1	1	3	1	3	3	1	1	3	3	1	1	1	3	3	1	3	1	3	1	1	3	2	3	3	1	1	1	1	1
10.338	10	89.4348	171209	1673	30	3	1	1	1	1	1	1	3	3	3	1	3	1	3	1	1	3	1	3	3	1	1	3	3	1	1	1	3	3	1	3	1	3	1	1	3	1	3	3	1	1	1	1	1
11	11	0	55679	5	1	3	3	1	3	3	3	2	1	1	3	1	1	1	3	1	1	3	1	1	3	1	1	3	3	3	3	1	3	3	3	1	3	1	1	3	1	1	3	3	3	3	3	1	1
11.002	11	0.5292	17447	134	5	3	3	1	3	3	3	2	1	1	3	1	1	1	3	1	3	3	1	1	3	1	1	3	3	3	3	1	3	3	3	1	3	1	1	3	1	1	3	3	3	3	3	1	1
11.004	11	1.0584	50056	405	19	3	3	1	3	3	3	2	1	1	3	1	1	1	3	1	3	3	1	1	3	1	1	3	3	3	3	1	3	3	3	1	3	1	1	3	1	1	3	3	3	3	3	1	1
11.007	11	1.8522	128818	1213	20	3	3	1	3	3	3	1	1	1	3	1	1	1	3	1	3	3	1	1	3	1	1	3	3	3	3	1	3	3	3	1	3	1	1	3	1	1	3	3	3	3	3	1	1
11.011	11	2.9106	15005	94	4	3	3	1	3	3	3	1	1	1	3	1	1	1	3	1	3	3	1	1	3	1	1	3	3	3	3	1	3	3	3	1	3	1	1	3	1	1	3	3	3	3	3	1	1
11.013	11	3.4398	36739	488	11	3	3	1	3	3	3	1	1	1	3	1	1	1	3	1	3	3	1	1	3	1	1	3	3	3	3	1	3	3	3	1	3	1	1	3	1	1	3	3	3	3	3	1	1
11.015	11	3.969	35238	359	9	3	3	1	3	3	3	1	1	1	3	1	1	1	3	1	3	3	1	1	3	1	1	3	3	3	3	1	3	3	3	1	3	1	1	3	1	1	3	3	3	3	3	1	1
11.019	11	5.0274	22868	33	1	3	3	1	3	3	3	1	1	1	3	1	1	1	3	3	3	3	1	1	3	1	1	3	3	3	3	1	3	3	3	1	3	1	1	3	1	1	3	3	3	3	3	1	1
11.021	11	5.5566	55895	490	7	3	3	1	3	3	3	1	1	1	3	1	1	1	3	3	3	3	1	1	3	1	1	3	3	3	3	1	3	3	3	1	3	3	1	3	1	1	3	3	3	3	3	1	1
11.025	11	6.615	31885	424	5	3	3	1	3	3	3	1	1	1	3	1	1	1	3	3	3	3	1	1	3	1	1	3	1	3	3	1	3	3	3	1	3	3	1	3	1	1	3	3	3	3	3	1	1
11.026	11	6.8796	14886	69	2	3	3	1	3	3	3	1	1	1	3	1	1	1	3	3	3	3	1	1	3	1	1	3	1	3	3	1	3	3	3	1	3	3	1	3	1	1	3	3	3	3	3	1	1
11.03	11	7.938	24922	228	7	3	3	1	3	3	3	1	1	1	3	1	1	1	3	3	3	3	1	1	3	1	1	3	1	3	3	1	3	3	3	1	3	3	1	3	1	1	3	3	3	3	3	1	1
11.032	11	8.4672	55056	577	12	3	3	1	3	3	3	1	1	1	3	1	1	1	3	3	3	3	1	1	3	1	1	3	1	3	3	1	3	3	3	1	3	3	1	3	1	1	3	3	3	3	3	1	1
11.034	11	8.9964	97605	671	13	3	3	1	3	3	3	1	1	1	3	1	1	1	3	3	3	3	1	1	3	1	1	3	1	3	3	1	3	3	3	1	3	3	1	3	1	1	3	3	3	3	3	1	1
11.036	11	9.5256	8824	99	3	3	3	1	3	3	3	1	1	1	3	1	1	1	3	3	3	3	1	1	3	1	1	3	1	3	3	1	3	3	3	1	3	3	1	3	1	1	3	3	3	3	3	1	1
11.038	11	10.0548	14833	169	5	3	3	1	3	3	3	1	1	1	3	1	1	1	3	3	3	3	1	1	3	1	1	3	1	3	3	1	3	3	3	1	3	3	1	3	1	1	3	3	3	3	3	1	1
11.04	11	10.584	569390	6294	134	3	3	1	3	3	3	1	1	1	3	1	1	1	3	3	3	3	1	1	3	1	1	3	1	3	3	1	3	3	3	1	3	3	1	3	1	1	3	3	3	3	3	1	1
11.042	11	11.1132	123715	1619	29	3	3	3	3	3	3	1	1	1	3	1	1	1	3	3	3	3	1	1	3	1	1	3	1	3	3	1	3	3	3	1	3	3	1	3	1	1	3	3	3	3	3	1	1
11.044	11	11.6424	30794	343	10	3	3	3	3	3	3	1	1	1	3	1	1	1	3	3	3	3	1	1	3	1	1	3	1	3	3	1	3	3	3	1	3	3	1	3	1	1	3	3	3	3	3	1	1
11.046	11	12.1716	5416	113	2	3	3	3	3	3	3	1	1	1	3	1	1	1	3	3	3	3	1	1	3	1	1	3	1	3	3	1	3	3	3	1	3	3	1	3	1	1	3	3	3	3	3	1	1
11.048	11	12.7008	39489	464	14	3	3	3	3	3	3	1	1	1	3	1	1	1	3	3	3	3	1	1	3	1	1	3	1	3	3	1	3	3	3	1	3	3	1	3	1	1	3	3	3	3	3	1	1
11.05	11	13.23	6333	18	2	3	3	3	3	3	3	1	1	1	3	1	1	1	3	3	3	3	1	1	3	1	1	3	1	3	3	1	3	3	3	1	3	3	1	3	1	1	3	3	3	3	3	1	1
11.052	11	13.7592	39306	296	11	3	3	3	3	3	1	1	1	1	3	1	1	1	3	3	3	3	1	1	3	1	1	3	1	3	3	1	3	3	3	1	3	3	1	3	1	1	3	3	3	3	3	1	1
11.054	11	14.2884	73612	461	17	3	3	3	3	3	1	1	1	1	3	1	1	1	3	1	3	3	1	1	3	1	1	3	1	3	3	1	3	3	3	1	3	3	1	3	1	1	3	3	3	3	3	1	1
11.058	11	15.3468	47253	604	9	3	3	3	3	3	1	1	1	1	3	1	1	1	3	1	3	3	1	1	3	1	3	3	1	3	3	1	3	3	3	1	3	3	1	3	1	1	3	3	3	3	3	1	1
11.059	11	15.6114	13689	73	2	3	3	3	3	3	1	1	1	1	3	1	1	1	3	1	3	2	1	1	3	1	3	3	1	3	3	1	3	3	3	1	3	3	1	3	1	1	3	3	3	3	3	1	1
11.063	11	16.6698	49113	378	15	3	3	3	3	3	1	1	3	1	3	1	1	1	3	1	3	2	1	1	3	1	3	3	1	3	3	1	3	3	3	1	3	3	1	3	1	1	3	3	3	3	3	1	1
11.064	11	16.9344	22541	33	2	3	3	3	3	3	1	1	3	1	3	1	1	1	3	1	3	2	1	1	3	1	3	3	1	3	3	1	3	3	3	1	3	3	1	3	1	1	3	3	3	3	3	1	1
11.069	11	18.2574	22391	124	4	3	3	3	3	3	1	1	3	1	3	1	1	1	3	1	3	2	1	1	3	1	3	3	1	3	3	1	1	3	3	1	3	3	1	3	1	1	3	3	3	3	3	1	1
11.07	11	18.522	85358	309	16	3	3	3	3	3	1	1	3	1	3	1	1	1	3	1	3	1	1	1	3	1	3	3	1	3	3	1	1	3	3	1	3	3	1	3	1	1	3	3	3	3	3	1	1
11.072	11	19.0512	146965	862	40	3	3	3	3	3	1	1	3	1	3	1	1	1	3	1	3	1	1	1	3	1	3	3	1	3	3	1	1	3	3	1	3	3	1	3	1	1	3	3	3	3	3	1	1
11.073	11	19.3158	18985	59	5	3	3	3	3	3	1	1	3	1	3	1	1	1	3	1	3	1	1	1	3	1	3	3	1	3	3	1	1	3	3	1	3	3	1	3	1	1	3	3	3	3	3	1	1
11.075	11	19.845	52830	218	8	3	3	3	3	3	1	1	3	1	3	1	1	1	3	1	3	1	1	1	3	1	3	3	1	3	3	1	1	3	3	3	3	3	1	3	1	1	3	3	3	3	3	1	1
11.083	11	21.9618	29431	196	10	3	1	3	3	3	1	1	3	1	1	1	1	1	3	1	3	1	1	1	3	1	3	3	1	3	3	1	1	3	3	3	3	3	1	3	1	1	3	3	3	3	3	1	1
11.085	11	22.491	5601	60	3	3	1	3	1	3	1	1	3	1	1	1	1	1	3	1	3	1	1	1	3	1	3	3	1	3	3	1	1	3	3	3	3	3	1	3	1	1	3	3	3	3	3	1	1
11.087	11	23.0202	6668	19	2	3	1	3	1	3	1	1	3	1	1	1	1	1	3	1	3	1	1	1	3	1	3	3	1	3	3	1	1	3	3	3	3	3	1	3	1	1	3	3	3	3	3	1	1
11.089	11	23.5494	93221	788	27	3	1	3	1	3	3	1	3	1	1	1	1	1	3	1	3	1	1	1	3	1	3	3	1	3	3	1	1	3	3	3	3	3	1	3	1	1	3	3	3	3	3	1	1
11.091	11	24.0786	196604	1901	58	3	1	3	1	3	3	1	3	1	1	1	1	1	3	1	3	1	1	1	3	1	3	3	1	3	3	1	3	3	3	3	3	3	1	3	1	1	3	3	3	3	3	1	1
11.093	11	24.6078	167344	1896	59	3	1	3	1	3	3	1	3	1	1	1	1	1	3	1	3	1	1	1	3	1	3	3	1	3	3	1	3	3	3	3	3	3	1	3	1	1	3	3	3	3	3	1	1
11.095	11	25.137	42987	386	12	3	1	3	1	3	3	1	3	1	1	1	1	1	1	1	3	1	1	1	3	1	3	3	1	3	3	1	3	3	3	3	3	3	1	3	1	1	3	3	3	3	3	1	1
11.096	11	25.4016	23259	84	3	3	1	3	1	3	3	1	3	1	1	1	1	1	1	2	3	1	1	1	3	1	3	3	1	3	3	1	3	3	3	3	3	3	1	3	1	1	3	3	3	3	3	1	1
11.098	11	25.9308	26779	332	5	3	1	3	1	3	3	1	3	1	1	1	1	1	1	2	3	1	1	1	3	1	3	3	1	3	3	1	3	3	3	3	3	3	1	3	1	1	3	3	3	3	3	1	1
11.102	11	26.9892	24950	9	1	3	1	3	1	3	3	1	3	3	1	1	1	1	1	2	3	1	1	1	3	1	3	3	1	3	3	1	3	3	3	3	3	3	1	3	1	1	3	3	3	3	3	1	1
11.104	11	27.5184	6124	41	1	3	1	3	1	3	3	1	3	3	1	1	1	1	1	2	3	1	1	1	3	1	3	3	1	3	3	1	3	3	3	3	3	3	1	3	1	1	3	3	3	3	3	1	1
11.106	11	28.0476	7525	37	2	3	1	3	1	3	3	1	3	3	1	1	1	1	1	2	3	1	1	1	3	1	3	3	1	3	3	1	3	3	3	3	3	3	1	3	1	1	3	3	3	3	3	1	1
11.108	11	28.5768	51800	597	8	3	1	3	1	3	3	1	3	3	1	3	1	1	1	2	3	1	1	1	3	1	3	3	1	3	3	1	3	3	3	3	3	3	1	3	1	1	3	3	3	3	3	1	1
11.11	11	29.106	4735	6	1	3	1	3	1	3	3	1	3	3	1	3	1	1	1	2	3	1	1	1	3	1	3	3	1	3	3	1	3	3	3	3	3	3	1	3	1	1	3	3	3	3	3	1	1
11.112	11	29.6352	71477	569	16	3	1	3	1	3	3	1	3	3	1	3	1	1	1	2	3	1	1	1	1	1	3	3	1	3	3	1	3	3	3	3	3	3	1	3	1	1	3	3	3	3	3	1	1
11.118	11	31.2228	35787	470	12	3	1	3	1	3	3	1	3	3	1	3	1	1	1	2	3	1	1	1	1	1	3	3	1	3	3	1	3	3	3	3	3	3	1	3	1	1	1	3	3	3	3	3	1
11.119	11	31.4874	2550	9	1	3	1	3	1	3	3	1	3	3	1	3	1	1	1	1	3	1	1	1	1	1	3	3	1	3	3	1	3	3	3	3	3	3	1	3	1	1	1	3	3	3	3	3	1
11.126	11	33.3396	10021	52	2	3	1	3	1	3	3	1	3	3	1	1	1	1	1	1	3	1	1	1	1	1	3	3	1	3	2	1	3	3	3	3	3	3	1	3	1	1	1	1	3	3	3	3	1
11.128	11	33.8688	55459	483	13	3	1	3	1	3	3	1	3	3	1	1	1	1	1	1	3	1	1	1	1	1	3	3	1	3	2	1	3	3	3	3	3	3	1	3	1	1	1	1	3	3	3	3	1
11.134	11	35.4564	56035	230	6	3	1	3	1	3	3	1	3	3	1	1	1	1	1	1	3	1	1	1	1	1	3	3	1	3	2	1	3	3	3	3	3	3	1	3	1	1	1	1	3	1	3	3	1
11.136	11	35.9856	81516	479	20	3	1	3	1	3	3	1	3	3	1	1	1	1	1	1	3	1	1	1	1	1	3	3	1	3	2	1	3	3	3	3	3	3	1	3	1	1	1	1	3	1	3	3	1
11.14	11	37.044	6545	10	2	3	1	3	3	3	3	1	3	3	1	1	1	1	1	1	3	1	1	1	1	1	3	3	1	3	2	1	3	3	3	3	3	3	1	3	1	1	1	1	1	1	3	3	1
11.144	11	38.1024	107416	805	30	3	1	3	3	3	3	1	3	3	1	1	1	1	1	1	3	1	1	1	1	1	3	3	1	3	1	1	3	3	3	3	3	3	1	3	1	1	1	1	1	1	3	3	1
11.145	11	38.367	26757	120	8	3	1	3	3	3	3	1	3	3	1	1	1	1	1	1	3	1	1	1	1	1	3	3	1	3	1	1	3	3	3	3	3	3	1	3	1	1	1	1	1	1	3	3	1
11.148	11	39.1608	69558	287	21	3	1	3	3	3	1	1	3	3	1	1	1	1	1	1	3	1	1	1	1	1	3	3	1	3	1	1	3	3	3	3	3	3	1	3	1	1	1	1	1	1	3	3	1
11.149	11	39.4254	125574	1223	29	3	1	3	3	3	1	1	3	3	1	1	1	1	1	1	3	1	1	1	1	1	3	3	1	3	1	1	3	3	3	3	3	2	1	3	1	1	1	1	1	1	3	3	1
11.151	11	39.9546	211384	1682	48	3	1	3	3	3	1	1	3	3	1	1	1	1	1	1	3	1	1	1	1	1	3	3	1	3	1	1	3	3	3	3	3	2	1	3	1	1	1	1	1	1	3	3	1
11.154	11	40.7484	10062	85	2	3	1	3	3	3	1	1	3	3	1	1	1	1	1	1	3	1	1	1	1	1	3	3	1	3	1	1	3	3	3	3	3	2	1	3	1	1	1	1	1	1	3	3	1
11.156	11	41.2776	62316	333	7	3	1	3	3	3	1	1	3	3	1	1	1	1	1	1	3	1	1	1	1	1	3	3	1	3	1	1	3	3	3	1	3	2	1	3	1	1	1	1	1	1	3	3	1
11.16	11	42.336	24075	197	2	3	1	3	3	3	1	1	3	3	1	1	1	1	1	1	3	1	1	1	1	1	3	3	1	3	1	1	3	3	1	3	3	2	1	3	1	1	1	1	1	1	3	3	1
11.161	11	42.6006	10114	34	3	3	1	3	3	3	1	1	3	3	1	1	1	1	1	1	3	1	1	1	1	1	3	3	1	3	1	1	3	3	1	3	3	2	1	3	1	1	1	1	1	1	3	3	1
11.175	11	46.305	25334	224	5	3	3	3	3	3	1	1	3	3	2	1	3	1	1	1	3	1	1	1	1	1	3	3	1	3	1	1	3	3	1	1	3	3	1	3	1	1	1	1	1	1	3	3	1
11.178	11	47.0988	13494	86	3	3	3	3	3	3	1	1	3	3	1	1	3	1	1	1	3	1	1	1	1	1	3	3	1	3	1	1	3	3	1	1	3	3	1	3	1	1	3	1	1	1	3	3	1
11.18	11	47.628	58860	395	17	3	3	3	3	3	1	1	3	3	1	1	3	1	1	1	3	1	1	1	1	1	3	3	1	3	1	1	3	3	1	1	3	3	1	3	1	1	3	1	1	1	3	3	1
11.181	11	47.8926	2405	6	1	3	3	3	3	3	1	1	3	3	1	1	3	1	1	1	3	1	1	1	1	1	3	3	1	3	1	1	3	3	1	1	3	3	1	3	1	1	3	1	1	1	3	3	1
11.186	11	49.2156	8050	6	1	3	3	3	3	3	1	1	3	3	1	1	3	1	1	1	3	1	3	1	1	1	3	3	1	3	1	1	3	3	1	1	3	3	1	3	1	1	3	1	1	1	3	3	1
11.192	11	50.8032	45637	10	2	3	3	3	3	3	1	1	3	3	1	1	3	1	1	1	3	1	3	1	1	1	3	3	1	3	1	1	3	1	1	1	3	3	1	3	1	1	3	1	1	1	3	1	1
11.199	11	52.6554	153878	441	52	3	3	3	3	3	1	1	3	3	1	1	3	3	1	1	3	1	3	1	1	1	3	3	3	3	1	1	3	1	1	1	3	3	1	3	1	1	3	1	1	3	3	1	1
11.2	11	52.92	198497	1751	45	3	3	3	3	3	1	1	3	3	1	1	3	3	1	1	3	1	3	1	1	1	3	3	3	3	1	1	3	1	1	1	3	3	1	3	1	1	3	1	1	3	3	1	1
11.202	11	53.4492	4910	20	3	3	3	3	3	3	1	1	3	3	1	1	3	3	1	1	3	1	3	1	1	1	3	3	3	3	1	1	3	1	1	1	3	3	1	3	1	1	3	1	1	3	3	1	1
11.204	11	53.9784	57304	289	17	3	3	3	3	3	1	1	3	3	1	1	3	3	1	1	3	1	3	1	1	1	3	3	3	3	1	1	3	1	1	1	3	3	3	3	1	1	3	1	1	3	3	1	1
11.21	11	55.566	64265	285	17	3	3	3	3	3	1	1	3	3	1	1	3	3	1	1	3	1	3	1	1	1	3	3	3	3	1	1	3	1	1	1	3	3	3	3	1	1	3	1	1	3	3	1	1
11.212	11	56.0952	876109	9533	270	3	3	1	3	3	1	1	3	3	1	1	3	3	1	1	3	1	3	1	1	1	3	3	3	3	1	1	3	1	1	1	3	3	3	3	1	1	3	1	1	3	3	1	1
11.214	11	56.6244	438315	5596	136	3	3	1	3	3	1	1	3	3	1	1	3	3	1	1	3	1	3	1	1	1	3	3	3	3	1	1	3	1	1	1	3	3	3	3	1	1	3	1	1	3	3	1	1
11.216	11	57.1536	567	8	1	3	3	1	3	3	1	1	3	3	1	1	3	3	1	1	3	1	3	1	1	1	3	3	3	3	1	1	3	1	1	1	3	3	3	3	1	1	3	1	1	3	3	1	1
11.218	11	57.6828	43978	355	11	3	3	1	3	3	1	1	3	3	1	1	3	3	1	1	3	1	3	1	1	1	3	3	3	3	1	1	3	1	1	1	3	3	3	3	1	1	3	1	1	3	3	1	1
11.222	11	58.7412	7038	39	5	3	3	1	3	3	1	1	3	3	1	1	3	3	1	1	3	3	3	1	1	1	3	3	3	3	1	1	3	1	1	1	1	3	3	3	1	1	3	1	1	3	3	1	1
11.224	11	59.2704	14821	58	3	3	3	1	3	3	1	1	3	3	1	1	3	3	1	1	3	3	3	1	1	1	3	3	3	3	1	1	3	1	1	1	1	3	3	3	1	1	3	1	1	3	3	1	1
11.226	11	59.7996	179468	2370	42	3	3	1	3	3	1	1	3	3	1	1	3	3	1	1	3	3	3	1	1	1	3	3	3	3	1	1	3	1	1	1	1	3	3	3	1	1	3	1	1	3	3	1	1
11.228	11	60.3288	61316	493	14	3	3	1	3	3	1	1	3	3	1	1	3	3	1	1	3	3	3	1	1	1	3	3	3	3	1	1	3	1	1	1	1	3	3	3	1	1	3	1	1	3	3	1	1
11.23	11	60.858	21450	159	4	3	3	1	3	3	1	1	3	3	1	1	3	3	1	1	3	3	3	1	1	1	3	3	3	3	1	1	3	1	1	1	1	3	3	3	1	1	1	1	1	3	3	1	1
11.249	11	65.8854	93003	948	21	1	3	1	3	3	3	1	3	3	1	1	3	3	1	3	3	3	3	1	1	3	3	3	3	3	1	1	3	1	1	1	1	3	3	3	1	1	1	1	1	3	3	1	1
11.252	11	66.6792	53335	426	8	1	3	1	3	3	3	1	3	3	1	1	3	3	1	3	3	3	3	1	1	3	3	3	3	3	1	1	3	1	1	1	1	3	3	3	1	1	1	3	1	3	3	1	1
11.254	11	67.2084	39668	157	14	1	3	1	3	3	3	1	3	3	1	1	3	3	1	3	3	3	3	1	1	3	3	3	3	3	1	1	3	1	1	1	1	3	3	3	1	1	1	3	1	3	3	1	1
11.255	11	67.473	81859	1149	22	1	3	1	3	3	3	1	3	3	1	1	3	3	1	3	3	3	3	1	1	3	3	3	3	3	1	1	3	1	1	1	1	3	3	3	1	1	1	3	1	3	3	1	1
11.261	11	69.0606	2970	34	2	1	3	1	3	3	3	1	3	3	1	1	3	3	1	3	3	3	3	1	1	3	3	3	3	3	1	1	3	1	1	1	1	3	3	3	2	1	1	3	1	3	3	1	1
11.275	11	72.765	18934	75	3	3	3	1	1	3	1	1	3	3	1	1	3	3	1	3	3	1	3	1	1	3	3	1	3	3	1	1	3	1	1	1	1	3	1	3	2	1	1	3	1	3	1	1	1
11.277	11	73.2942	29801	356	12	3	3	1	1	3	1	1	3	3	1	1	3	3	1	3	3	1	3	1	1	3	3	1	3	3	1	1	3	1	1	1	1	3	1	3	2	1	1	3	1	3	1	1	1
11.286	11	75.6756	29384	241	22	3	3	1	1	3	3	1	3	3	1	1	3	3	1	3	1	1	3	1	1	3	3	1	3	3	1	1	3	1	1	1	1	3	1	3	2	1	1	3	1	3	1	1	1
11.287	11	75.9402	75272	781	18	3	3	1	1	3	3	1	3	3	1	1	3	3	1	3	1	1	3	1	1	3	3	1	3	3	1	1	3	1	1	1	1	3	1	3	2	1	1	3	1	3	1	1	1
11.288	11	76.2048	91180	1333	15	3	3	1	1	3	3	1	3	3	1	1	3	3	1	3	1	1	3	1	1	3	3	1	3	3	1	1	3	1	1	1	1	3	1	3	2	1	1	3	1	3	1	1	1
11.289	11	76.4694	7077	58	5	3	3	1	1	3	3	1	3	3	1	1	3	3	1	3	1	1	3	1	1	3	3	1	3	3	1	1	3	1	1	1	1	3	1	3	2	1	1	3	1	3	1	1	1
11.298	11	78.8508	84432	909	25	3	3	1	2	3	3	1	3	2	1	1	3	3	1	3	1	1	3	1	1	3	3	1	3	3	1	1	3	1	1	1	1	3	1	3	2	1	1	3	3	3	1	1	1
11.3	11	79.38	21717	340	11	3	3	1	2	3	3	1	3	2	1	1	3	3	1	3	1	1	3	1	1	3	3	1	3	3	1	1	3	1	1	1	1	3	1	3	2	1	1	3	3	3	1	1	1
11.302	11	79.9092	30551	269	9	3	3	1	2	3	3	1	3	2	1	1	3	3	1	3	1	1	3	1	1	3	3	1	3	3	1	1	3	1	1	1	1	3	1	3	2	1	1	3	3	3	1	2	1
11.306	11	80.9676	68534	500	11	1	3	1	2	3	3	1	3	2	1	1	3	3	1	3	1	1	3	1	1	3	3	1	3	3	1	1	3	1	1	1	1	3	1	3	2	1	1	3	3	3	1	2	1
11.309	11	81.7614	23747	118	10	1	3	1	2	3	3	1	3	2	1	1	3	3	1	3	1	1	3	1	1	3	3	1	3	3	1	1	3	1	1	1	1	3	1	3	1	1	3	3	3	3	1	2	1
11.31	11	82.026	75230	877	18	1	3	1	2	3	3	1	3	2	1	1	3	3	1	3	1	1	3	1	1	3	3	1	3	3	1	1	3	1	1	1	1	3	1	3	1	1	3	3	3	3	1	2	1
11.312	11	82.5552	68056	945	15	1	3	1	2	3	3	1	3	2	1	1	3	3	1	3	1	1	3	1	1	3	3	1	3	3	1	1	3	1	1	1	1	3	1	3	1	1	3	3	3	3	1	2	1
11.313	11	82.8198	447987	5706	109	1	3	1	2	3	3	1	3	2	1	1	3	3	1	3	1	1	3	1	1	3	3	1	3	3	1	1	3	1	1	1	1	3	1	3	1	1	3	3	3	3	1	2	1
11.315	11	83.349	85246	1358	10	1	3	1	2	3	3	1	3	2	1	1	3	3	1	3	1	1	3	1	1	3	3	1	3	3	1	1	3	1	1	1	1	3	1	3	1	1	3	3	3	3	1	2	1
11.317	11	83.8782	168038	2335	42	1	3	1	2	3	3	1	3	2	1	1	3	3	1	3	1	1	3	1	1	3	3	1	3	1	1	1	3	1	1	1	1	3	1	3	1	1	3	3	3	3	1	2	1
11.319	11	84.4074	147891	1981	32	1	3	1	2	3	3	1	3	2	1	1	3	3	1	3	1	1	3	1	1	3	3	1	3	1	1	1	3	1	1	1	1	3	1	3	1	1	3	3	3	3	1	2	1
11.321	11	84.9366	10970	111	4	1	3	1	2	3	3	1	3	2	1	1	3	3	1	3	1	1	3	1	1	3	3	1	3	1	1	1	3	1	1	1	1	3	1	3	1	1	3	3	3	3	1	2	1
11.322	11	85.2012	37959	293	8	1	3	1	3	3	3	1	3	2	1	1	3	3	1	3	1	1	3	1	1	3	3	1	3	1	1	1	3	1	1	1	1	3	1	3	1	1	3	3	3	3	1	2	1
11.325	11	85.995	95711	1264	18	1	3	1	3	3	3	1	3	1	1	1	3	3	1	3	1	1	3	1	1	3	3	1	3	1	1	1	3	1	1	1	1	3	1	3	1	1	3	3	3	3	1	2	1
11.327	11	86.5242	28436	391	4	1	3	1	3	3	3	1	3	1	3	1	3	3	1	3	1	1	3	1	1	3	3	1	3	1	1	1	3	1	1	1	1	3	1	3	1	1	3	3	3	3	1	2	1
11.328	11	86.7888	192231	1768	33	1	3	1	3	3	3	1	3	1	3	1	3	3	1	3	1	1	3	1	1	3	3	1	3	1	1	1	3	1	1	1	1	3	1	3	1	1	3	3	3	3	1	2	1
12	12	0	272652	2365	41	1	3	1	1	3	3	1	1	1	3	3	1	1	1	1	1	1	1	1	3	1	1	1	3	3	3	3	1	3	3	3	3	2	3	3	1	1	1	3	3	3	3	3	1
12.002	12	0.5292	191360	1200	27	1	3	1	1	3	3	1	1	1	3	3	1	1	1	1	1	1	1	1	3	1	1	3	3	3	3	3	1	3	3	3	3	2	3	3	1	1	1	3	3	3	3	3	1
12.004	12	1.0584	32732	374	9	1	3	1	1	3	3	1	1	1	3	3	1	3	1	1	1	1	1	1	3	1	1	3	3	3	3	3	1	3	3	3	3	2	3	3	1	1	1	3	3	3	3	3	1
12.008	12	2.1168	64305	384	11	1	3	1	1	3	3	1	1	1	3	3	1	3	1	1	1	1	1	1	3	1	1	3	3	3	3	3	1	3	3	3	3	2	3	3	1	1	1	3	3	3	3	3	1
12.009	12	2.3814	7480	15	1	1	3	1	1	3	3	1	1	1	3	3	1	3	1	1	1	1	1	1	3	1	1	3	3	3	3	3	1	3	3	3	3	2	3	3	1	1	1	3	3	3	3	3	1
12.017	12	4.4982	5607	37	1	1	3	1	1	3	3	1	1	1	3	3	1	3	1	1	1	1	1	1	3	1	1	3	3	3	3	3	1	1	3	3	3	2	3	3	1	1	1	3	3	3	3	3	1
12.025	12	6.615	85573	479	24	3	3	1	1	3	3	1	1	1	3	3	1	3	1	1	1	1	1	1	3	1	1	3	3	3	3	3	1	1	3	3	3	3	3	3	1	1	1	3	3	3	3	3	1
12.026	12	6.8796	4643	37	2	3	3	1	1	3	3	1	1	2	3	3	1	3	1	1	1	1	1	1	3	1	1	3	3	3	3	3	1	1	3	3	3	3	3	3	1	1	1	3	3	3	3	3	1
12.03	12	7.938	6769	59	4	3	3	1	1	1	3	1	1	2	3	3	1	3	1	1	1	1	1	1	3	1	1	3	3	3	3	3	1	1	3	3	3	3	3	3	1	1	1	3	3	3	3	3	1
12.032	12	8.4672	16049	26	2	3	3	1	1	1	3	1	1	2	3	3	1	3	1	1	1	1	1	1	3	1	1	3	3	3	3	3	1	1	3	3	3	3	3	3	1	1	1	3	3	3	3	3	1
12.034	12	8.9964	67665	304	19	3	3	1	1	1	3	1	1	2	3	3	1	3	3	1	1	1	1	1	3	1	1	3	3	3	3	3	1	1	3	3	3	3	3	3	1	1	1	3	3	3	3	3	1
12.035	12	9.261	57553	803	21	3	3	1	1	1	3	1	1	3	3	3	1	3	3	1	1	1	1	1	3	1	1	3	3	3	3	3	1	1	3	3	3	3	3	3	1	1	1	3	3	3	3	3	1
12.037	12	9.7902	95310	1320	26	3	3	1	1	1	3	1	1	3	3	3	1	3	3	1	1	1	1	1	3	1	1	3	3	3	3	3	1	1	3	3	3	3	3	3	3	1	1	3	3	3	3	3	1
12.043	12	11.3778	12799	101	8	3	3	1	1	1	3	1	1	3	3	3	1	3	3	1	1	1	1	1	3	1	1	3	3	3	3	3	1	1	3	3	3	3	3	3	3	1	1	1	3	3	3	3	1
12.045	12	11.907	13707	129	10	3	3	1	1	3	3	1	1	3	3	3	1	3	3	1	1	1	1	1	3	1	1	3	3	3	3	3	1	1	3	3	3	3	3	3	3	1	1	1	3	3	3	3	1
12.053	12	14.0238	24621	185	8	3	3	1	1	3	3	1	1	3	3	3	1	3	3	1	1	1	3	1	3	1	1	3	3	3	3	3	1	1	3	3	1	3	3	3	3	1	1	1	3	3	3	3	3
12.055	12	14.553	53115	424	29	3	3	1	1	3	3	1	1	3	3	3	1	3	3	1	1	1	3	1	3	1	1	3	3	3	3	3	1	1	3	3	1	3	3	3	3	1	1	1	3	3	3	3	3
12.057	12	15.0822	43278	482	29	3	3	1	1	3	3	1	1	3	3	3	1	3	3	1	1	1	3	1	3	1	1	3	3	3	3	3	1	1	3	3	1	3	3	3	3	1	1	1	3	3	3	3	3
12.059	12	15.6114	187073	1788	99	3	3	1	1	3	3	1	1	3	3	3	1	3	3	1	1	1	3	1	3	1	1	3	3	3	3	3	1	1	3	3	1	3	3	3	3	1	1	1	3	3	3	3	3
12.061	12	16.1406	66108	524	35	3	3	1	1	3	3	1	1	3	3	3	1	3	3	1	1	1	3	1	3	1	3	3	3	3	3	3	1	1	3	3	1	3	3	3	3	1	1	1	3	3	3	3	3
12.063	12	16.6698	39888	88	4	3	3	1	1	3	3	1	1	3	3	3	1	3	3	1	1	1	3	1	3	1	3	3	3	3	3	3	1	1	3	3	1	3	3	3	3	1	1	1	3	3	3	3	3
12.073	12	19.3158	22422	172	5	3	3	1	1	1	3	3	1	3	1	3	1	3	3	1	1	3	3	1	3	1	3	3	3	3	3	3	1	1	3	3	3	3	3	3	3	1	1	1	3	3	3	3	3
12.08	12	21.168	8462	57	4	3	3	1	1	1	3	3	1	3	1	3	1	3	3	1	1	3	3	1	3	1	3	3	3	3	3	3	1	1	3	3	3	3	3	3	3	3	1	1	3	3	3	3	3
12.082	12	21.6972	16001	121	13	3	3	1	1	1	3	3	1	3	1	3	1	3	3	1	1	3	3	1	3	1	3	3	3	3	3	3	1	1	3	3	3	3	3	3	3	3	1	1	3	3	3	3	3
12.088	12	23.2848	102632	1130	21	3	3	1	1	1	3	3	3	3	1	3	1	3	3	1	1	3	3	1	3	3	3	3	3	3	3	3	1	1	3	3	3	3	3	3	3	3	1	1	3	3	3	3	3
12.089	12	23.5494	95666	1177	24	3	3	1	1	1	3	3	3	3	1	3	1	3	3	1	1	3	3	1	3	3	3	3	3	3	3	3	1	1	3	3	3	3	3	3	3	3	1	1	3	3	3	3	3
12.091	12	24.0786	321533	4693	81	3	3	1	1	1	3	3	3	3	1	3	1	3	3	1	1	3	3	1	3	3	3	3	3	3	3	3	1	1	3	3	3	3	3	3	3	3	1	1	3	3	3	3	3
12.115	12	30.429	7414	47	2	3	3	3	1	1	3	3	3	3	1	3	1	1	1	1	1	3	3	1	1	3	3	3	3	1	3	3	1	1	1	1	3	3	3	3	3	3	1	1	3	3	3	3	3
12.123	12	32.5458	11621	5	1	3	3	3	3	3	3	3	3	3	1	3	1	1	1	1	1	3	3	1	1	3	3	3	3	1	3	3	1	1	1	1	3	3	3	3	3	3	1	1	3	3	3	3	3
12.125	12	33.075	3259	15	1	3	3	3	3	3	3	3	3	3	1	3	1	1	1	1	1	3	3	1	1	3	3	3	3	1	3	3	1	1	1	1	3	3	3	3	3	3	1	1	3	3	3	3	3
12.129	12	34.1334	60266	690	12	3	3	3	3	3	3	3	3	3	1	1	1	1	1	1	1	3	3	1	1	3	3	3	3	1	3	3	1	1	1	1	3	3	3	3	3	3	1	1	3	3	3	3	3
12.131	12	34.6626	13012	145	5	3	3	3	3	3	3	3	3	3	1	1	1	1	1	1	1	3	3	1	1	3	3	3	3	1	3	3	1	1	1	1	3	3	3	3	3	3	1	1	3	3	3	3	3
12.132	12	34.9272	1218	16	1	3	3	3	3	3	3	3	3	3	1	1	1	1	1	1	1	3	3	1	1	3	3	3	3	1	3	3	1	1	1	1	3	3	3	3	3	3	1	1	3	3	3	3	3
12.135	12	35.721	79039	589	11	3	3	3	3	3	3	3	3	3	1	1	1	1	1	1	1	3	3	1	1	3	3	3	3	1	3	3	1	1	1	1	3	3	3	3	3	3	1	1	3	3	3	3	3
12.137	12	36.2502	61232	571	10	3	3	3	3	3	3	3	3	3	1	1	1	1	1	1	1	3	3	1	1	3	3	3	3	1	3	3	1	1	1	1	3	3	3	3	3	3	1	1	3	3	3	3	3
12.139	12	36.7794	21420	50	6	3	3	3	3	3	3	3	3	3	1	1	1	1	1	3	1	3	3	1	1	3	3	3	3	1	3	3	1	1	1	1	3	3	3	3	3	3	1	1	3	3	3	3	3
12.14	12	37.044	33619	509	12	3	3	3	3	3	3	3	3	3	1	1	1	1	1	3	1	3	3	1	1	3	3	3	3	1	3	3	1	1	1	1	3	3	3	3	3	3	1	1	3	3	3	3	3
12.142	12	37.5732	7961	44	2	3	3	3	3	3	3	3	3	3	1	1	1	1	1	3	1	3	3	1	1	3	3	3	3	1	3	3	1	1	1	1	3	3	3	3	3	3	1	1	3	3	3	3	3
12.146	12	38.6316	44593	588	11	3	3	3	3	3	3	3	3	3	1	1	1	1	3	3	1	3	3	1	1	3	3	3	3	1	3	3	1	1	1	1	3	3	3	3	3	3	1	1	3	3	3	3	3
12.148	12	39.1608	87625	852	23	3	3	3	3	3	3	3	3	3	1	1	1	1	3	3	1	3	3	1	1	3	3	3	3	1	3	3	1	1	1	1	3	3	1	3	3	3	1	1	3	3	3	3	3
12.152	12	40.2192	14927	191	3	3	3	3	1	3	3	3	3	3	1	1	1	1	3	3	1	3	3	1	1	3	3	3	3	1	3	3	1	1	1	1	3	3	1	1	3	3	1	1	3	3	3	3	3
12.154	12	40.7484	6381	108	2	3	3	3	1	3	3	3	3	3	1	1	1	1	3	3	1	3	3	1	1	3	3	3	3	1	3	3	1	1	1	1	3	3	1	1	3	3	1	1	3	3	3	3	3
12.156	12	41.2776	88784	560	14	3	3	3	1	3	3	3	3	3	1	1	1	1	3	3	1	3	3	1	1	3	3	1	3	1	3	3	1	1	1	1	3	3	1	1	3	3	1	1	3	3	3	3	3
12.158	12	41.8068	15860	183	5	3	3	3	1	3	3	3	3	3	1	1	1	1	3	3	1	3	3	1	1	3	3	1	3	1	3	3	1	1	3	1	3	3	1	1	3	3	1	1	3	3	3	3	3
12.16	12	42.336	3356	12	1	3	3	3	1	3	3	3	3	3	1	1	1	1	3	3	1	3	3	1	1	3	3	1	3	1	3	3	1	1	3	1	3	3	1	1	3	3	1	1	3	3	3	3	3
12.161	12	42.6006	15438	67	1	3	3	3	1	3	3	3	3	3	1	1	1	1	3	3	1	3	3	1	1	3	3	1	3	1	3	3	1	1	3	1	3	3	1	1	3	3	1	1	3	3	3	3	3
12.165	12	43.659	21422	77	5	3	3	3	1	3	3	3	3	3	1	1	1	1	3	3	1	3	3	1	1	3	3	1	3	1	3	3	3	1	3	1	3	3	1	1	3	3	1	1	3	3	3	1	3
12.168	12	44.4528	6363	10	2	3	3	3	1	3	3	3	3	3	1	1	1	1	3	3	1	3	3	1	1	3	3	1	3	1	3	3	3	1	3	1	3	3	1	1	3	3	1	1	3	3	3	1	3
12.171	12	45.2466	18248	164	7	3	1	3	1	3	3	3	3	3	1	1	1	1	3	3	1	3	3	1	1	3	3	1	3	1	3	3	3	1	3	1	3	3	1	1	3	3	1	1	3	3	3	1	3
12.173	12	45.7758	14490	60	3	3	1	3	1	3	3	3	3	3	1	1	1	1	3	3	1	3	3	1	1	3	3	1	3	1	3	3	3	1	3	1	3	3	1	1	3	3	1	1	3	3	3	1	3
12.176	12	46.5696	53045	454	35	3	1	3	1	3	3	3	3	3	1	1	1	1	3	3	1	3	3	1	3	3	3	1	3	1	3	3	3	1	3	1	3	3	1	1	3	3	1	1	3	3	3	1	3
12.178	12	47.0988	68272	535	47	3	1	3	3	3	3	3	3	3	1	1	1	1	3	3	1	3	3	1	3	3	3	1	3	1	3	3	3	1	3	1	3	3	1	1	3	3	1	1	3	3	3	1	3
12.18	12	47.628	54255	436	27	3	1	3	3	3	3	3	3	3	1	1	1	1	3	3	1	3	3	1	3	3	3	1	3	1	3	3	3	1	3	1	3	3	1	1	3	3	1	1	3	3	3	1	3
12.19	12	50.274	2032	8	1	3	1	3	3	3	3	3	3	3	1	1	1	1	3	3	1	3	3	1	3	3	3	1	3	1	3	3	3	1	3	1	3	3	1	1	3	3	1	1	1	3	3	1	3
12.194	12	51.3324	196585	1567	125	3	1	3	3	3	3	3	3	3	1	1	1	1	3	3	1	3	3	1	3	3	3	1	3	1	3	3	3	1	3	1	3	3	1	1	3	3	1	1	1	3	3	1	3
12.196	12	51.8616	31618	262	14	3	1	3	3	3	3	3	3	3	1	1	1	1	3	3	1	3	3	1	3	3	3	1	3	1	3	3	3	1	3	1	3	3	1	1	3	3	1	1	1	3	3	1	3
12.202	12	53.4492	11797	93	9	3	1	3	3	3	3	3	3	3	1	1	1	1	3	3	1	3	3	1	3	3	3	1	3	1	3	3	3	1	3	1	3	3	1	3	3	1	1	1	1	3	3	1	3
12.204	12	53.9784	72052	366	30	3	1	3	3	3	3	3	3	3	1	1	1	1	3	3	1	3	3	1	3	3	3	1	3	1	3	3	3	1	3	1	3	3	1	3	3	1	1	1	1	3	3	1	3
12.205	12	54.243	18990	110	5	3	1	3	3	3	3	3	3	3	1	1	1	1	3	3	1	3	3	1	3	3	3	1	3	1	3	3	3	1	3	1	3	3	1	3	3	1	1	1	1	3	3	1	3
12.207	12	54.7722	2409	10	1	3	1	3	3	3	3	3	3	3	1	1	1	1	3	3	1	3	3	1	3	3	3	1	3	1	3	3	3	1	3	1	3	3	1	3	3	1	1	1	1	3	3	1	3
12.216	12	57.1536	10634	49	5	3	1	3	3	3	3	3	3	3	1	1	1	1	3	3	1	3	3	1	3	3	3	1	3	3	3	1	3	1	3	1	3	3	1	3	3	1	3	1	1	3	3	1	3
12.219	12	57.9474	811604	9632	261	3	1	3	3	3	3	3	3	3	1	1	1	1	3	3	1	3	3	1	3	3	3	1	3	3	3	1	3	1	3	1	3	3	1	3	3	1	3	1	1	3	3	1	3
12.221	12	58.4766	21822	173	19	3	1	3	3	3	3	3	3	3	1	1	1	1	3	3	1	3	3	1	3	3	3	1	3	3	3	1	3	1	3	1	3	3	1	3	3	1	3	1	1	3	3	1	3
12.223	12	59.0058	1887724	22101	637	3	1	3	3	3	3	3	3	3	1	1	1	1	3	3	1	3	3	1	3	3	3	1	3	3	3	1	3	1	3	1	3	3	1	3	3	1	3	1	1	3	3	1	3
12.224	12	59.2704	103010	1335	28	3	1	3	3	3	3	3	3	3	1	1	1	1	3	3	1	3	3	1	3	3	3	1	3	3	3	1	3	1	3	1	3	3	1	3	3	1	3	1	1	3	3	1	3
12.226	12	59.7996	820014	9054	278	3	1	3	3	3	3	3	3	3	1	1	1	1	3	3	1	3	3	1	3	3	3	1	3	3	3	1	3	1	3	1	3	3	1	3	3	1	3	1	1	3	3	1	3
12.228	12	60.3288	3120410	35185	1067	3	1	3	3	3	3	3	3	3	1	1	1	1	3	3	1	3	3	1	3	3	3	1	3	3	3	1	3	1	3	1	3	3	1	3	3	1	3	1	1	3	3	1	3
12.23	12	60.858	4903681	43359	1782	3	1	3	3	3	3	3	3	3	1	1	1	1	3	3	1	3	3	1	3	3	3	1	3	3	3	1	3	1	3	1	3	3	1	3	3	1	3	1	1	3	3	1	3
12.232	12	61.3872	1132225	13446	453	3	1	3	3	1	3	3	3	3	1	1	1	1	3	3	1	3	3	1	3	3	3	1	3	3	3	1	3	1	3	1	3	3	1	3	3	1	3	1	1	3	3	1	3
12.236	12	62.4456	1891	15	2	3	1	3	3	1	3	3	3	3	1	1	1	1	3	1	1	3	3	1	3	3	3	1	3	3	3	1	3	1	3	1	3	3	1	3	3	1	3	1	1	3	3	1	3
12.24	12	63.504	456780	4905	141	3	1	3	3	1	3	3	3	3	1	1	1	1	3	1	1	3	3	1	3	3	3	1	3	3	3	1	3	1	3	1	3	3	1	3	3	1	3	1	1	3	3	1	3
12.241	12	63.7686	93216	864	42	3	1	3	3	1	3	3	3	3	1	1	1	1	3	1	1	3	3	1	3	3	3	1	3	3	3	1	3	1	3	1	3	3	1	3	3	1	3	1	1	3	3	1	3
12.243	12	64.2978	1102398	12413	355	3	1	3	3	1	3	3	3	3	1	1	1	1	3	1	1	3	3	1	3	3	3	1	3	3	3	1	3	1	3	1	3	3	1	3	3	1	3	1	1	3	3	1	3
12.245	12	64.827	404007	5085	147	3	1	3	3	1	3	3	3	3	1	1	1	1	3	1	1	3	3	1	3	3	3	1	3	3	3	1	3	1	3	1	3	3	1	3	3	1	3	1	1	3	3	1	3
12.247	12	65.3562	148300	1306	77	3	1	3	3	1	3	3	3	3	1	1	1	1	3	1	1	3	3	1	3	3	3	1	3	3	3	1	3	1	3	1	3	3	1	3	3	1	3	1	1	3	3	1	3
12.248	12	65.6208	353482	3618	78	3	1	3	3	1	3	3	3	3	1	1	1	1	3	1	1	3	3	1	3	3	3	1	3	3	3	1	3	1	3	1	3	3	1	3	3	1	3	1	1	3	3	1	3
12.256	12	67.7376	9495	37	5	3	1	3	3	1	3	3	3	3	1	1	1	1	3	1	1	3	3	1	3	3	3	1	3	3	3	1	3	1	3	1	3	3	1	3	3	3	3	1	1	3	3	1	3
12.258	12	68.2668	186041	2487	60	3	1	3	3	1	3	3	3	3	1	1	1	1	3	1	1	3	3	1	3	3	3	1	3	3	3	1	3	1	3	1	3	3	1	3	3	3	3	1	1	3	3	1	3
12.262	12	69.3252	127022	1560	53	3	1	3	3	1	3	3	3	3	1	1	1	1	3	1	1	3	3	1	3	3	3	1	3	3	3	1	3	1	3	1	3	3	1	3	3	3	3	1	1	3	3	1	3
12.264	12	69.8544	91039	919	40	3	1	3	3	1	3	3	3	3	1	1	1	1	3	3	1	3	3	1	3	3	3	1	3	3	3	1	3	1	3	1	3	3	1	3	3	3	3	1	1	3	3	1	3
12.268	12	70.9128	61979	345	38	3	1	3	3	1	3	3	3	3	1	1	1	1	3	3	1	3	3	1	3	3	3	1	3	3	3	1	3	1	3	1	3	3	1	3	3	3	3	1	1	3	3	1	3
12.27	12	71.442	2225036	27462	681	3	1	3	3	1	3	3	3	3	1	1	1	1	3	3	1	3	3	1	3	3	3	1	3	3	3	1	3	1	3	1	3	3	1	3	3	3	3	1	1	3	3	1	3
12.273	12	72.2358	2891	28	4	3	1	3	3	1	3	3	3	3	1	1	1	1	3	3	1	3	3	1	3	3	3	1	3	3	3	1	3	1	3	1	3	3	1	3	3	3	1	1	1	3	3	1	3
Grand Total			192589591	2008196	57388
[truncated: 52 more columns]
