# Supplementary material for: Genetic Mapping of Millions of SNPs in Safflower (Carthamus tinctorius L.) via Whole-Genome Resequencing
Source: G3 (Bethesda). 2016 May 24;6(7):2203–11. doi: 10.1534/g3.115.026690 (PMC4938673; doi:10.1534/g3.115.026690)
Supplement: Supplemental Material [file supp_g3.115.026690_FileS5.xlsx]

## Sheet: Sheet9
Row Labels	Sum of SNPS	Count of SNPS
1	162	8
1.002	606	12
1.003	3641	97
1.005	1399	34
1.007	232	6
1.009	307	9
1.011	2073	38
1.013	164	2
1.017	615	18
1.021	177	10
1.023	1777	41
1.024	2228	52
1.026	66	4
1.032	702	20
1.034	411	12
1.038	9	1
1.04	1569	57
1.042	36	5
1.043	346	7
1.045	16	2
1.047	312	14
1.049	813	20
1.051	3651	108
1.055	6	1
1.059	4297	129
1.061	664	17
1.063	2057	76
1.065	686	17
1.069	32	2
1.072	86	9
1.073	233	6
1.075	2034	42
1.076	23711	609
1.077	4007	141
1.079	102	10
1.081	14586	542
1.089	93	4
1.097	2117	67
1.101	280	17
1.102	1423	26
1.106	47	5
1.107	17	1
1.108	707	12
1.11	50	4
1.115	1365	55
1.116	2265	45
1.117	27	3
1.119	667	12
1.12	35	1
1.128	853	14
1.13	1091	32
1.132	334	11
1.134	358	14
1.136	473	11
1.138	354	16
1.139	415	8
1.142	713	21
1.143	154	5
1.146	1259	23
1.147	1291	32
1.148	268	10
1.154	194	7
1.155	353	6
1.156	164	6
1.158	53	3
1.161	133	1
1.167	331	6
1.168	16	1
1.181	467	7
1.195	479	12
1.197	42	3
1.205	170	5
1.209	69	3
1.211	125	3
1.215	238	6
1.219	510	11
1.244	92	5
1.245	622	11
1.253	90	7
1.254	1601	18
2	94	13
2.001	4354	126
2.003	5498	167
2.004	79	6
2.009	22	3
2.011	5097	173
2.013	8940	268
2.015	21	3
2.016	66	11
2.026	10350	426
2.028	1670	75
2.03	31460	1087
2.032	5276	264
2.035	108	5
2.037	2355	138
2.038	5287	111
2.052	26	4
2.055	1810	74
2.057	899	27
2.059	120	8
2.063	845	25
2.068	209	7
2.072	193	6
2.074	123	4
2.075	498	13
2.086	17	1
2.088	4633	107
2.09	399	9
2.091	12	1
2.1	683	26
2.102	446	10
2.108	2191	53
2.11	112	5
2.116	992	17
2.12	302	5
2.122	196	5
2.124	2267	57
2.126	362	5
2.128	1100	28
2.144	288	7
2.146	384	5
2.152	226	5
2.154	300	6
2.17	371	16
2.171	770	16
2.173	533	13
2.175	164	3
2.177	161	5
2.189	1195	19
2.195	9	1
2.199	563	14
2.203	188	3
2.205	654	6
2.207	18	1
2.209	128	1
2.214	607	10
2.215	959	24
2.217	194	3
2.219	405	12
2.222	578	15
2.223	255	5
2.224	40	1
2.226	148	3
2.227	26	2
2.229	17	3
3	26	2
3.004	848	13
3.006	2148	26
3.008	142	5
3.029	1449	34
3.032	285	9
3.036	158	5
3.04	27	2
3.045	267	3
3.047	455	7
3.048	13	1
3.052	62	2
3.068	10	1
3.07	569	11
3.071	12	1
3.074	7	1
3.081	350	9
3.085	578	13
3.087	336	9
3.089	14	1
3.091	360	12
3.092	250	7
3.094	1466	22
3.095	20	2
3.101	1154	31
3.103	26	2
3.107	690	24
3.108	215	5
3.11	384	29
3.111	1859	44
3.113	1044	18
3.117	32	1
3.127	3716	109
3.129	331	9
3.131	82	5
3.135	29	3
3.137	3434	80
3.141	251	13
3.143	2716	111
3.145	5115	126
3.147	70	7
3.149	4031	109
3.151	1059	43
3.161	42	6
3.162	87	15
3.164	5	1
3.169	31	4
3.171	3090	98
3.173	4844	154
3.175	5857	147
3.176	128	12
3.178	15	2
3.183	749	20
3.185	10	2
3.187	1738	36
3.19	166	13
3.192	1311	71
3.194	77	6
3.195	457	8
3.205	940	22
3.206	2620	54
3.208	1908	40
3.21	302	11
3.214	550	4
3.216	933	16
3.218	349	11
3.22	2150	45
3.222	518	10
3.224	5	1
3.226	608	15
3.23	1392	20
3.232	1341	32
3.234	2427	54
3.235	631	39
3.236	2423	58
3.24	9	1
3.244	145	6
3.246	619	16
3.254	56	5
3.255	764	11
3.256	16	1
3.26	475	11
3.262	22	1
3.264	2641	39
3.266	2488	59
3.267	45	4
3.269	4269	92
3.27	385	11
3.272	315	11
3.274	332	10
3.276	841	10
3.277	2140	33
3.279	856	24
3.281	655	18
3.283	3245	68
3.285	6052	97
3.287	2229	40
3.289	134	8
3.291	1808	23
3.293	201	4
3.295	670	5
3.297	1188	25
3.298	751	5
3.3	2902	52
3.301	30	4
3.303	5095	99
3.305	1521	31
3.307	2855	43
3.309	6924	122
4	12	2
4.002	8169	140
4.004	463	16
4.006	3633	81
4.008	2807	54
4.009	192	9
4.01	3514	46
4.012	605	13
4.015	625	20
4.017	6151	149
4.019	4969	296
4.02	113	5
4.022	611	59
4.023	213339	6185
4.025	7723	285
4.027	2395	80
4.028	75	3
4.03	1607	91
4.031	8878	262
4.032	3607	156
4.034	7481	266
4.035	251	23
4.039	190	19
4.04	167	7
4.044	156	18
4.045	5	1
4.046	103	11
4.047	16	3
4.074	13	2
4.076	79	11
4.078	48	4
4.08	134	10
4.082	281	26
4.083	1232	130
4.085	431	43
4.1	606	27
4.101	132	4
4.104	252	9
4.107	23	1
4.109	16	2
4.11	876	19
4.12	14	1
4.123	20	4
4.125	706	31
4.126	376	4
4.128	823	22
4.13	1452	21
4.131	733	19
4.132	316	9
4.137	21	2
4.138	240	1
4.14	986	23
4.141	37	3
4.143	23	3
4.144	525	8
4.146	8	1
4.156	211	19
4.157	2268	36
4.161	651	15
5	878	22
5.002	507	15
5.003	8	1
5.006	394	1
5.01	607	16
5.012	295	7
5.014	75	3
5.02	60	4
5.021	840	12
5.027	31	4
5.028	394	8
5.03	13	1
5.032	177	7
5.033	85	2
5.035	758	27
5.038	46	1
5.04	25	1
5.044	33	3
5.045	296	4
5.046	346	8
5.049	630	12
5.051	853	20
5.055	243	13
5.056	812	9
5.06	94	4
5.072	974	40
5.078	438	10
5.092	280	21
5.094	75	4
5.101	1398	53
5.103	2740	73
5.107	161	6
5.113	24	2
5.118	616	37
5.119	5617	207
5.121	2278	79
5.123	49	6
5.128	2357	153
5.133	7221	418
5.134	135029	4834
5.136	9332	264
5.137	1436	65
5.139	3406	71
5.141	6782	142
5.143	6153	151
5.145	7494	255
5.146	9178	177
5.147	865	14
5.148	99	5
5.15	3770	91
5.152	2744	61
5.153	440	12
5.155	195	5
5.157	15498	355
5.161	6544	164
5.162	4677	96
5.164	825	11
5.166	1975	66
5.168	2353	58
5.17	1559	50
5.171	1169	32
5.173	6170	153
5.175	3818	102
5.176	420	25
5.177	1233	23
5.179	457	7
5.181	972	14
5.183	1888	34
5.185	1190	26
5.187	3116	66
5.189	753	9
5.191	4062	75
5.193	1730	46
5.195	1738	32
5.197	4062	86
5.199	2679	47
5.201	3694	83
5.203	2173	45
5.205	746	19
5.207	4853	94
5.209	7502	161
5.211	1237	25
5.213	1813	34
5.215	2398	38
5.216	1282	16
5.218	1401	26
5.219	4008	59
5.221	1539	49
5.222	3640	57
5.223	68	6
5.231	175	11
5.232	942	15
5.234	238	6
5.237	772	15
5.238	31	2
5.26	453	3
5.261	170	4
5.263	61	1
5.264	878	14
5.268	283	8
5.27	778	11
5.272	13	1
5.274	701	9
5.276	1165	20
5.278	373	6
5.28	41	3
5.284	913	15
5.286	58	1
5.29	290	8
5.302	373	11
5.303	2487	47
5.305	74	1
5.309	1024	28
5.311	498	10
5.313	865	17
5.315	164	4
5.317	292	6
6	76	3
6.004	183	7
6.013	40	1
6.014	57	1
6.02	2100	39
6.022	1197	27
6.024	1970	36
6.026	287	10
6.034	521	10
6.051	168	8
6.054	227	5
6.06	630	5
6.067	259	7
6.071	89	5
6.072	255	6
6.077	119	10
6.078	109	3
6.079	1281	60
6.081	1346	60
6.082	149	5
6.084	2209	71
6.085	54	4
6.096	166	19
6.097	118	9
6.099	396	35
6.1	520	13
6.102	168	12
6.106	289	13
6.111	491	6
6.112	20	2
6.119	786	16
6.121	264	10
6.135	1137	40
6.141	67	6
6.142	622	8
6.144	1377	41
6.148	14	1
6.15	221	5
6.16	235	3
6.162	654	18
6.164	397	5
6.166	5	1
6.17	98	2
6.172	456	6
6.178	533	12
6.182	951	104
6.183	2313	68
6.184	144	4
6.188	404	15
6.189	4076	142
6.191	1580	28
6.193	4969	125
6.194	3263	95
6.196	2626	68
6.197	751	19
6.199	1754	65
6.201	6505	202
6.203	6997	216
6.205	271	7
6.207	4414	108
6.209	31896	945
6.211	2389	107
6.212	68	3
6.213	85996	2895
6.214	121	20
6.216	19782	1026
6.217	40206	804
6.218	27	2
6.219	343	20
6.22	4858	92
6.222	905	31
6.223	7061	175
6.224	17604	400
6.226	2216	59
6.228	824	27
6.23	3576	86
6.232	43	4
6.233	48	1
6.235	544	11
6.241	358	11
6.243	2187	42
6.247	375	11
6.249	268	11
6.252	2704	55
6.257	77	2
6.262	1035	24
6.263	535	17
6.265	49	2
6.269	513	19
6.271	98	6
6.275	17	1
6.277	246	6
6.278	545	11
6.28	629	15
6.284	143	6
6.288	4497	75
6.291	541	10
6.298	13	1
6.301	815	18
6.302	5	1
6.304	50	4
6.305	105	4
6.307	222	2
6.312	6	1
6.316	332	10
6.318	210	4
6.32	464	8
6.322	1387	37
6.323	422	9
6.325	168	5
6.329	6	1
6.331	723	19
6.333	439	3
6.335	262	6
6.337	343	8
6.339	305	9
6.341	8	1
6.346	875	26
6.348	1523	54
6.362	34	2
6.365	37	2
6.367	1665	31
6.369	356	19
6.37	1413	26
6.374	19	2
7	279	8
7.001	191	3
7.002	153	3
7.01	26	1
7.011	3401	67
7.013	795	14
7.015	226	4
7.017	3943	91
7.018	200	3
7.02	222	7
7.024	208	5
7.026	511	14
7.028	874	28
7.03	397	14
7.032	5	1
7.037	274	16
7.04	88	6
7.041	57	1
7.044	242	4
7.046	834	22
7.05	88	2
7.052	1241	30
7.053	40	3
7.054	9	1
7.057	43	4
7.058	96	4
7.06	321	8
7.064	258	13
7.065	801	15
7.067	249	5
7.069	2762	65
7.071	119	6
7.073	113	4
7.08	94	1
7.085	111	3
7.088	683	24
7.089	557	9
7.093	124	9
7.095	44	2
7.098	484	12
7.102	402	6
7.104	256	10
7.105	231	4
7.107	1237	27
7.109	452	8
7.112	437	15
7.115	886	25
7.117	905	33
7.12	107	3
7.132	418	17
7.134	253	4
7.136	5215	141
7.139	1194	36
7.141	345	5
7.142	772	26
7.144	2763	77
7.145	550	17
7.151	508	18
7.157	471	10
7.159	4215	105
7.161	12	1
7.164	1883	55
7.17	1728	41
7.171	1353	40
7.173	33	2
7.175	868	17
7.18	163	24
7.181	130	5
7.183	11843	381
7.186	12815	359
7.187	10131	319
7.191	390	15
7.193	634	62
7.194	2119	46
7.196	37	3
7.197	470	11
7.2	424	11
7.202	592	15
7.203	1032	21
7.205	582	12
7.207	1336	22
7.212	1468	28
7.214	481	14
7.216	80	2
7.22	55	2
7.222	1033	20
7.225	44	5
7.232	161	6
7.234	25	2
7.247	11	1
7.253	674	19
7.265	246	6
7.277	92	4
7.279	1056	24
7.281	2871	63
7.282	3180	57
7.284	524	7
7.288	245	4
7.292	4810	75
8	98	5
8.002	141	3
8.006	179	2
8.008	168	4
8.009	29	1
8.013	5	1
8.017	2797	70
8.019	334	17
8.02	1794	27
8.022	996	15
8.024	2380	37
8.027	1483	31
8.029	1267	14
8.031	3272	49
8.032	751	10
8.034	1002	26
8.036	207	10
8.037	1713	22
8.039	247	7
8.045	197	9
8.047	2284	32
8.051	448	6
8.053	6	1
8.054	65	2
8.055	34	1
8.063	139	5
8.064	818	9
8.076	146	3
8.078	318	5
8.08	2004	32
8.086	296	12
8.088	951	32
8.09	253	5
8.092	333	8
8.093	49	5
8.099	89	5
8.1	502	8
8.105	76	1
8.111	531	6
8.124	601	6
8.125	231	7
8.127	269	7
8.129	6	1
8.135	5	1
8.139	5	1
8.143	27	1
8.147	84	6
8.148	426	6
8.149	79	4
8.175	106	3
8.176	53	2
8.178	425	15
8.181	742	16
8.183	425	8
8.189	581	11
8.191	5	1
8.193	238	7
8.195	459	10
8.199	1249	24
8.204	9	1
8.214	3154	64
8.216	1376	30
8.218	620	16
8.224	56	3
8.226	2614	61
8.228	1144	19
8.23	256	6
8.232	7914	202
8.234	64	2
8.236	562	19
8.238	69	1
8.24	116	1
8.241	469	10
8.247	2593	72
8.255	564	24
8.257	1114	22
8.259	917	26
8.263	13	1
8.265	249	1
8.267	793	17
8.273	5	1
8.281	1154	27
8.285	83	3
8.289	972	25
8.291	170	7
8.293	61	6
8.296	3412	101
8.303	975	34
8.313	8	1
8.317	103	12
8.319	389	9
8.325	773	26
8.332	213	28
8.333	10049	281
8.341	5980	216
8.343	715	18
8.345	361	17
8.347	4887	138
8.349	1294	38
8.357	335	18
8.359	2070	70
8.36	3474	118
8.362	1375	39
8.364	3199	54
8.365	25	2
8.377	23	3
8.379	2358	71
8.381	853	26
8.383	874	18
8.385	1329	33
8.386	4114	113
8.387	634	9
8.388	1125	30
9	2931	45
9.001	2689	23
9.003	578	11
9.005	433	6
9.007	3087	50
9.008	14	2
9.02	2499	46
9.023	208	5
9.03	129	2
9.032	526	14
9.036	217	6
9.042	414	15
9.048	142	5
9.052	245	4
9.061	856	17
9.063	322	9
9.067	1770	35
9.069	703	15
9.071	697	6
9.073	263	6
9.075	127	2
9.077	1493	26
9.085	287	6
9.087	1180	24
9.091	15	3
9.095	18	1
9.099	765	8
9.101	117	3
9.103	292	11
9.105	298	7
9.106	172	4
9.107	6	1
9.113	291	18
9.114	2953	52
9.12	599	25
9.121	1922	21
9.123	7093	111
9.125	4741	97
9.126	337	7
9.128	189	4
9.129	905	17
9.131	11	1
9.135	1087	22
9.137	291	11
9.139	1732	35
9.141	1226	25
9.148	143	5
9.15	1746	55
9.174	501	14
9.176	300	13
9.178	728	21
9.184	1067	33
9.188	725	14
9.189	973	19
9.191	82	3
9.193	206	7
9.194	2595	52
9.202	426	3
9.208	127	4
9.21	552	13
9.213	21	1
9.215	357	9
9.217	547	15
9.232	5	1
9.237	337	8
9.239	3488	80
9.241	928	25
9.247	203	5
9.251	54	10
9.255	69	12
9.258	7	1
9.263	29	5
9.265	392	44
9.266	694	37
9.271	1115	19
9.277	524	11
9.279	5	1
9.291	309	29
9.292	2446	48
9.294	292	7
9.296	943	17
9.298	1062	29
9.3	687	21
9.303	74	3
9.307	249	6
9.309	1671	48
9.317	257	4
9.319	415	7
9.325	933	20
9.326	29	2
9.338	20	2
9.341	298	11
9.362	12	2
9.363	421	6
10	23	4
10.002	1203	40
10.005	71	1
10.009	2563	42
10.011	843	23
10.013	276	5
10.017	41	1
10.021	969	11
10.023	317	18
10.027	178	6
10.028	591	12
10.029	156	7
10.035	165	9
10.036	38	3
10.045	123	6
10.05	80	5
10.051	34	2
10.053	442	17
10.054	32	2
10.058	375	11
10.062	5	1
10.067	58	5
10.073	773	24
10.077	2447	61
10.079	517	9
10.08	92	8
10.081	241	7
10.087	375	20
10.088	798	17
10.092	2146	39
10.093	239	8
10.099	822	18
10.104	30	1
10.106	5089	110
10.108	2036	64
10.109	3265	54
10.111	894	27
10.112	320	3
10.114	395	11
10.116	20	2
10.119	5	1
10.123	571	15
10.125	1842	50
10.126	333	5
10.128	207	6
10.13	1561	39
10.132	880	22
10.133	333	8
10.135	1568	31
10.138	381	8
10.14	130	4
10.149	66	5
10.15	32	1
10.152	908	19
10.154	1498	35
10.156	2651	55
10.157	484	27
10.163	6778	166
10.164	11	1
10.169	37	6
10.171	36	6
10.172	17	3
10.176	1098	29
10.178	4722	94
10.18	3042	64
10.182	9698	220
10.184	29652	634
10.185	486	43
10.187	17	2
10.212	12	2
10.214	1783	54
10.216	1371	27
10.217	83	8
10.22	17	2
10.226	611	7
10.23	22	1
10.24	26	4
10.241	681	7
10.243	3983	99
10.244	1442	49
10.245	263	8
10.249	159	3
10.251	186	4
10.257	1370	24
10.258	998	32
10.262	13	2
10.264	5	1
10.266	194	15
10.267	134	4
10.271	176	13
10.272	745	12
10.274	1574	29
10.276	704	13
10.278	137	2
10.28	1205	31
10.287	990	17
10.289	495	10
10.291	2947	73
10.292	18	3
10.296	108	10
10.297	614	19
10.304	1117	20
10.306	1579	38
10.308	259	5
10.309	534	5
10.311	320	9
10.312	717	11
10.314	239	7
10.316	453	10
10.317	34	3
10.319	452	26
10.32	1797	24
10.322	485	8
10.324	387	8
10.326	2265	52
10.327	74	3
10.328	1606	36
10.33	240	4
10.332	1711	33
10.336	1976	29
10.337	739	8
10.338	1673	30
11	5	1
11.002	134	5
11.004	405	19
11.007	1213	20
11.011	94	4
11.013	488	11
11.015	359	9
11.019	33	1
11.021	490	7
11.025	424	5
11.026	69	2
11.03	228	7
11.032	577	12
11.034	671	13
11.036	99	3
11.038	169	5
11.04	6294	134
11.042	1619	29
11.044	343	10
11.046	113	2
11.048	464	14
11.05	18	2
11.052	296	11
11.054	461	17
11.058	604	9
11.059	73	2
11.063	378	15
11.064	33	2
11.069	124	4
11.07	309	16
11.072	862	40
11.073	59	5
11.075	218	8
11.083	196	10
11.085	60	3
11.087	19	2
11.089	788	27
11.091	1901	58
11.093	1896	59
11.095	386	12
11.096	84	3
11.098	332	5
11.102	9	1
11.104	41	1
11.106	37	2
11.108	597	8
11.11	6	1
11.112	569	16
11.118	470	12
11.119	9	1
11.126	52	2
11.128	483	13
11.134	230	6
11.136	479	20
11.14	10	2
11.144	805	30
11.145	120	8
11.148	287	21
11.149	1223	29
11.151	1682	48
11.154	85	2
11.156	333	7
11.16	197	2
11.161	34	3
11.175	224	5
11.178	86	3
11.18	395	17
11.181	6	1
11.186	6	1
11.192	10	2
11.199	441	52
11.2	1751	45
11.202	20	3
11.204	289	17
11.21	285	17
11.212	9533	270
11.214	5596	136
11.216	8	1
11.218	355	11
11.222	39	5
11.224	58	3
11.226	2370	42
11.228	493	14
11.23	159	4
11.249	948	21
11.252	426	8
11.254	157	14
11.255	1149	22
11.261	34	2
11.275	75	3
11.277	356	12
11.286	241	22
11.287	781	18
11.288	1333	15
11.289	58	5
11.298	909	25
11.3	340	11
11.302	269	9
11.306	500	11
11.309	118	10
11.31	877	18
11.312	945	15
11.313	5706	109
11.315	1358	10
11.317	2335	42
11.319	1981	32
11.321	111	4
11.322	293	8
11.325	1264	18
11.327	391	4
11.328	1768	33
12	2365	41
12.002	1200	27
12.004	374	9
12.008	384	11
12.009	15	1
12.017	37	1
12.025	479	24
12.026	37	2
12.03	59	4
12.032	26	2
12.034	304	19
12.035	803	21
12.037	1320	26
12.043	101	8
12.045	129	10
12.053	185	8
12.055	424	29
12.057	482	29
12.059	1788	99
12.061	524	35
12.063	88	4
12.073	172	5
12.08	57	4
12.082	121	13
12.088	1130	21
12.089	1177	24
12.091	4693	81
12.115	47	2
12.123	5	1
12.125	15	1
12.129	690	12
12.131	145	5
12.132	16	1
12.135	589	11
12.137	571	10
12.139	50	6
12.14	509	12
12.142	44	2
12.146	588	11
12.148	852	23
12.152	191	3
12.154	108	2
12.156	560	14
12.158	183	5
12.16	12	1
12.161	67	1
12.165	77	5
12.168	10	2
12.171	164	7
12.173	60	3
12.176	454	35
12.178	535	47
12.18	436	27
12.19	8	1
12.194	1567	125
12.196	262	14
12.202	93	9
12.204	366	30
12.205	110	5
12.207	10	1
12.216	49	5
12.219	9632	261
12.221	173	19
12.223	22101	637
12.224	1335	28
12.226	9054	278
12.228	35185	1067
12.23	43359	1782
12.232	13446	453
12.236	15	2
12.24	4905	141
12.241	864	42
12.243	12413	355
12.245	5085	147
12.247	1306	77
12.248	3618	78
12.256	37	5
12.258	2487	60
12.262	1560	53
12.264	919	40
12.268	345	38
12.27	27462	681
12.273	28	4
Grand Total	2008196	57388

## Sheet: Sheet11
Row Labels	Sum of SNPS	Count of SNPS
0	1912756	51387	1912756	0.952475	51387	0.895431
1	51220	2720	1963976	0.97798	54107	0.942828
2	15280	734	1979256	0.985589	54841	0.955618
3	21922	1822	2001178	0.996505	56663	0.987367
4	2497	267	2003675	0.997749	56930	0.992019
5	252	28	2003927	0.997874	56958	0.992507
6	1675	157	2005602	0.998708	57115	0.995243
7	213	27	2005815	0.998814	57142	0.995713
8	420	56	2006235	0.999024	57198	0.996689
9	180	19	2006415	0.999113	57217	0.99702
10	29	5	2006444	0.999128	57222	0.997107
11	145	21	2006589	0.9992	57243	0.997473
12	114	14	2006703	0.999257	57257	0.997717
13	7	1	2006710	0.99926	57258	0.997735
14	11	2	2006721	0.999266	57260	0.99777
15	41	4	2006762	0.999286	57264	0.997839
16	20	3	2006782	0.999296	57267	0.997892
17	177	12	2006959	0.999384	57279	0.998101
20	5	1	2006964	0.999387	57280	0.998118
21	20	3	2006984	0.999396	57283	0.99817
22	19	3	2007003	0.999406	57286	0.998223
24	5	1	2007008	0.999408	57287	0.99824
25	7	1	2007015	0.999412	57288	0.998257
28	49	1	2007064	0.999436	57289	0.998275
33	16	3	2007080	0.999444	57292	0.998327
36	10	1	2007090	0.999449	57293	0.998345
38	808	53	2007898	0.999852	57346	0.999268
39	181	25	2008079	0.999942	57371	0.999704
40	9	1	2008088	0.999946	57372	0.999721
41	97	14	2008185	0.999995	57386	0.999965
42	6	1	2008191	0.999998	57387	0.999983
46	5	1	2008196	1	57388	1
(blank)
Grand Total	2008196	57388

## Sheet: Sheet12
Row Labels	Count of SNPS
Grand Total	57388
C19160079	2
C19198514	2
C19247673	2
scaffold100667	2
scaffold104002	2
scaffold104042	2
scaffold105081	2
scaffold112354	2
scaffold114476	2
scaffold11765	2
scaffold11773	2
scaffold119252	2
scaffold1202	2
scaffold133005	2
scaffold133336	2
scaffold133363	2
scaffold13394	2
scaffold1381	2
scaffold13876	2
scaffold141931	2
scaffold142255	2
scaffold14503	2
scaffold145202	2
scaffold145504	2
scaffold146487	2
scaffold150355	2
scaffold150787	2
scaffold153062	2
scaffold153508	2
scaffold154004	2
scaffold159434	2
scaffold160244	2
scaffold161079	2
scaffold161686	2
scaffold162675	2
scaffold163379	2
scaffold165182	2
scaffold16575	2
scaffold1705	2
scaffold171207	2
scaffold173136	2
scaffold175036	2
scaffold175879	2
scaffold177213	2
scaffold177841	2
scaffold178573	2
scaffold182377	2
scaffold183220	2
scaffold185416	2
scaffold18891	2
scaffold193097	2
scaffold195721	2
scaffold200651	2
scaffold204364	2
scaffold215900	2
scaffold217175	2
scaffold218241	2
scaffold220507	2
scaffold231730	2
scaffold238908	2
scaffold24107	2
scaffold243708	2
scaffold24495	2
scaffold246508	2
scaffold250949	2
scaffold251264	2
scaffold255528	2
scaffold256852	2
scaffold257605	2
scaffold259646	2
scaffold26027	2
scaffold265078	2
scaffold268112	2
scaffold269386	2
scaffold271656	2
scaffold272008	2
scaffold272407	2
scaffold274715	2
scaffold281632	2
scaffold285012	2
scaffold287227	2
scaffold29094	2
scaffold290968	2
scaffold292503	2
scaffold292576	2
scaffold292903	2
scaffold295655	2
scaffold295920	2
scaffold296073	2
scaffold303246	2
scaffold305226	2
scaffold30999	2
scaffold33404	2
scaffold33517	2
scaffold39683	2
scaffold40451	2
scaffold44880	2
scaffold46216	2
scaffold48884	2
scaffold49146	2
scaffold53437	2
scaffold53636	2
scaffold5389	2
scaffold56474	2
scaffold60927	2
scaffold62690	2
scaffold63385	2
scaffold63812	2
scaffold65903	2
scaffold73351	2
scaffold74229	2
scaffold77677	2
scaffold83942	2
scaffold89212	2
scaffold89900	2
scaffold91052	2
scaffold91336	2
scaffold99823	2
C13103342	1
C13697143	1
C15626951	1
C15627697	1
C15982671	1
C16185575	1
C16743447	1
C16866016	1
C16874668	1
C16986372	1
C17022386	1
C17094737	1
C17126937	1
C17151245	1
C17183160	1
C17395535	1
C17419841	1
C17424624	1
C17440352	1
C17447936	1
C17454666	1
C17460056	1
C17466221	1
C17489602	1
C17492468	1
C17518916	1
C17519742	1
C17545166	1
C17553374	1
C17594002	1
C17601094	1
C17613852	1
C17623260	1
C17625652	1
C17641742	1
C17653824	1
C17671636	1
C17689112	1
C17691926	1
C17703918	1
C17719636	1
C17733232	1
C17736964	1
C17751918	1
C17752854	1
C17754562	1
C17763354	1
C17768498	1
C17769350	1
C17775670	1
C17778134	1
C17783716	1
C17789766	1
C17792198	1
C17797618	1
C17798938	1
C17803224	1
C17806048	1
C17807546	1
C17812580	1
C17829157	1
C17829201	1
C17834639	1
C17849441	1
C17850921	1
C17859961	1
C17866637	1
C17869895	1
C17872427	1
C17876977	1
C17886344	1
C17888246	1
C17894004	1
C17904280	1
C17904336	1
C17906236	1
C17912100	1
C17918572	1
C17919354	1
C17921960	1
C17940416	1
C17943040	1
C17947470	1
C17968358	1
C17971764	1
C17972900	1
C17974942	1
C17978418	1
C17981966	1
C17982762	1
C17983290	1
C17988414	1
C17990214	1
C17990660	1
C17997682	1
C18010832	1
C18012586	1
C18014204	1
C18018389	1
C18019221	1
C18023069	1
C18031553	1
C18032751	1
C18039533	1
C18040535	1
C18040729	1
C18042647	1
C18043147	1
C18047781	1
C18052179	1
C18052779	1
C18056291	1
C18068445	1
C18073481	1
C18073603	1
C18080781	1
C18089985	1
C18093049	1
C18094293	1
C18095471	1
C18103113	1
C18104815	1
C18106600	1
C18108040	1
C18110182	1
C18114170	1
C18114598	1
C18115078	1
C18115350	1
C18115924	1
C18120306	1
C18120332	1
C18121422	1
C18129712	1
C18129732	1
C18131738	1
C18132154	1
C18132266	1
C18140270	1
C18147318	1
C18150398	1
C18153428	1
C18159108	1
C18160900	1
C18161594	1
C18165600	1
C18165742	1
C18167034	1
C18168194	1
C18169668	1
C18170996	1
C18174442	1
C18177362	1
C18178050	1
C18182852	1
C18183566	1
C18185430	1
C18186368	1
C18192038	1
C18193560	1
C18198468	1
C18202626	1
C18203058	1
C18205598	1
C18206578	1
C18206750	1
C18211320	1
C18213420	1
C18213868	1
C18218966	1
C18219358	1
C18220632	1
C18222236	1
C18224184	1
C18224978	1
C18225940	1
C18226252	1
C18226432	1
C18228158	1
C18228182	1
C18229784	1
C18232048	1
C18234416	1
C18235496	1
C18239144	1
C18239526	1
C18241684	1
C18242388	1
C18250040	1
C18252960	1
C18253106	1
C18253464	1
C18254060	1
C18254876	1
C18254994	1
C18257480	1
C18259516	1
C18267676	1
C18269854	1
C18270924	1
C18272192	1
C18276338	1
C18279506	1
C18281292	1
C18282106	1
C18283020	1
C18286038	1
C18286372	1
C18286802	1
C18288522	1
C18289600	1
C18290938	1
C18299507	1
C18299935	1
C18300407	1
C18301255	1
C18301479	1
C18303561	1
C18306571	1
C18307141	1
C18307537	1
C18311907	1
C18315530	1
C18317410	1
C18317562	1
C18317686	1
C18320436	1
C18320664	1
C18322090	1
C18323632	1
C18328640	1
C18330002	1
C18330702	1
C18332566	1
C18333790	1
C18335250	1
C18340186	1
C18342056	1
C18345202	1
C18346076	1
C18350702	1
C18353134	1
C18353548	1
C18353562	1
C18355096	1
C18356078	1
C18357926	1
C18358394	1
C18360016	1
C18360764	1
C18361146	1
C18361768	1
C18363622	1
C18365362	1
C18365846	1
C18366585	1
C18367031	1
C18367607	1
C18368613	1
C18369159	1
C18369683	1
C18370103	1
C18370565	1
C18371211	1
C18371615	1
C18371729	1
C18371991	1
C18372291	1
C18377923	1
C18378553	1
C18379551	1
C18379809	1
C18380939	1
C18380973	1
C18383587	1
C18384853	1
C18385533	1
C18386341	1
C18388411	1
C18388653	1
C18389103	1
C18389413	1
C18391503	1
C18391923	1
C18392103	1
C18392137	1
C18392179	1
C18396949	1
C18398301	1
C18398457	1
C18398603	1
C18400187	1
C18401641	1
C18404815	1
C18407721	1
C18408617	1
C18409731	1
C18410169	1
C18411475	1
C18412501	1
C18415357	1
C18418678	1
C18419098	1
C18419390	1
C18419944	1
C18420402	1
C18422744	1
C18423234	1
C18424832	1
C18425664	1
C18426594	1
C18427960	1
C18428892	1
C18429418	1
C18429528	1
C18429812	1
C18429880	1
C18430270	1
C18431050	1
C18431414	1
C18432342	1
C18433456	1
C18435486	1
C18435866	1
C18436674	1
C18436680	1
C18436682	1
C18436902	1
C18437536	1
C18437580	1
C18438174	1
C18440336	1
C18441046	1
C18443576	1
C18444394	1
C18446684	1
C18446882	1
C18447774	1
C18449106	1
C18449188	1
C18449570	1
C18451510	1
C18451520	1
C18452254	1
C18452356	1
C18452414	1
C18453412	1
C18453652	1
C18455670	1
C18458424	1
C18459818	1
C18460338	1
C18460710	1
C18463012	1
C18463054	1
C18464728	1
C18464986	1
C18465498	1
C18466516	1
C18467482	1
C18467950	1
C18469352	1
C18469818	1
C18469846	1
C18469928	1
C18470542	1
C18470872	1
C18471162	1
C18471292	1
C18472022	1
C18472456	1
C18473312	1
C18475388	1
C18475978	1
C18477570	1
C18477720	1
C18477728	1
C18478184	1
C18479002	1
C18480300	1
C18481820	1
C18482106	1
C18482114	1
C18484358	1
C18484672	1
C18486212	1
C18486426	1
C18486848	1
C18487088	1
C18489142	1
C18491196	1
C18491538	1
C18492914	1
C18493142	1
C18493316	1
C18493414	1
C18495200	1
C18495260	1
C18498904	1
C18499310	1
C18499340	1
C18499654	1
C18500022	1
C18500106	1
C18500454	1
C18500864	1
C18500952	1
C18502056	1
C18502460	1
C18502736	1
C18503410	1
C18503532	1
C18503994	1
C18505812	1
C18506024	1
C18506094	1
C18506508	1
C18506794	1
C18507836	1
C18507950	1
C18508160	1
C18508482	1
C18510626	1
C18510700	1
C18510924	1
C18511034	1
C18511490	1
C18512872	1
C18513988	1
C18514322	1
C18515312	1
C18516412	1
C18516888	1
C18516980	1
C18517704	1
C18518452	1
C18519500	1
C18519806	1
C18520662	1
C18522708	1
C18523384	1
C18523610	1
C18523918	1
C18526996	1
C18527066	1
C18527930	1
C18528062	1
C18530060	1
C18530660	1
C18531078	1
C18531188	1
C18531466	1
C18532668	1
C18534672	1
C18534744	1
C18537832	1
C18538176	1
C18538378	1
C18540764	1
C18540824	1
C18540996	1
C18541568	1
C18541848	1
C18543398	1
C18544280	1
C18544338	1
C18544544	1
C18545470	1
C18546212	1
C18546628	1
C18546658	1
C18546994	1
C18547022	1
C18547042	1
C18547504	1
C18548104	1
C18548134	1
C18549110	1
C18549246	1
C18549312	1
C18550420	1
C18551110	1
C18551370	1
C18552156	1
C18552574	1
C18553390	1
C18553686	1
C18554300	1
C18554368	1
C18555148	1
C18555416	1
C18555738	1
C18555972	1
C18556320	1
C18556622	1
C18557370	1
C18558032	1
C18558116	1
C18558404	1
C18559658	1
C18560480	1
C18560550	1
C18560932	1
C18561046	1
C18561944	1
C18562274	1
C18562948	1
C18563858	1
C18564336	1
C18565506	1
C18566042	1
C18566236	1
C18566292	1
C18566752	1
C18567236	1
C18567242	1
C18567648	1
C18567692	1
C18568200	1
C18569692	1
C18569738	1
C18570616	1
C18571348	1
C18571530	1
C18572414	1
C18572476	1
C18573254	1
C18574124	1
C18574514	1
C18574562	1
C18575222	1
C18575864	1
C18575918	1
C18576080	1
C18576240	1
C18576490	1
C18576806	1
C18577298	1
C18577560	1
C18577946	1
C18578300	1
C18579088	1
C18579106	1
C18580054	1
C18580418	1
C18580686	1
C18580690	1
C18582004	1
C18582338	1
C18582610	1
C18582650	1
C18582716	1
C18583142	1
C18583354	1
C18584090	1
C18584264	1
C18584786	1
C18584992	1
C18585848	1
C18586280	1
C18587654	1
C18588324	1
C18589672	1
C18589886	1
C18590312	1
C18590932	1
C18591344	1
C18591382	1
C18591588	1
C18591878	1
C18594178	1
C18594264	1
C18595898	1
C18595910	1
C18596582	1
C18597228	1
C18598322	1
C18598772	1
C18600020	1
C18600080	1
C18600084	1
C18600126	1
C18600314	1
C18600472	1
C18600808	1
C18601384	1
C18601470	1
C18602072	1
C18602420	1
C18602772	1
C18603138	1
C18603640	1
C18603698	1
C18605170	1
C18605430	1
C18606124	1
C18606166	1
C18606298	1
C18606706	1
C18607118	1
C18608140	1
C18608142	1
C18608202	1
C18608374	1
C18608576	1
C18608578	1
C18608950	1
C18609354	1
C18609700	1
C18610158	1
C18611288	1
C18611474	1
C18611638	1
C18612072	1
C18612276	1
C18612640	1
C18612654	1
C18612772	1
C18614188	1
C18615726	1
C18616206	1
C18616300	1
C18616616	1
C18616628	1
C18616672	1
C18616732	1
C18617106	1
C18617578	1
C18618880	1
C18618902	1
C18619114	1
C18619570	1
C18620262	1
C18620924	1
C18621184	1
C18622362	1
C18622730	1
C18623206	1
C18623760	1
C18623830	1
C18624692	1
C18625636	1
C18625638	1
C18626322	1
C18626910	1
C18627780	1
C18628004	1
C18628128	1
C18628168	1
C18628480	1
C18629122	1
C18629456	1
C18629600	1
C18629710	1
C18630208	1
C18630226	1
C18630428	1
C18630566	1
C18630812	1
C18631298	1
C18631418	1
C18631662	1
C18632250	1
C18633106	1
C18633681	1
C18634025	1
C18634163	1
C18634237	1
C18634623	1
C18635043	1
C18635075	1
C18635161	1
C18635911	1
C18636263	1
C18636475	1
C18636691	1
C18636695	1
C18636719	1
C18637177	1
C18637193	1
C18637357	1
C18638023	1
C18638137	1
C18638955	1
C18638979	1
C18639157	1
C18639381	1
C18639633	1
C18639905	1
C18640025	1
C18640675	1
C18640733	1
C18640997	1
C18641393	1
C18641847	1
C18642463	1
C18642561	1
C18642943	1
C18642983	1
C18643057	1
C18643421	1
C18643525	1
C18644237	1
C18644327	1
C18644817	1
C18645437	1
C18645499	1
C18645589	1
C18646185	1
C18646981	1
C18647051	1
C18647119	1
C18647237	1
C18647741	1
C18647831	1
C18648195	1
C18648611	1
C18649153	1
C18649213	1
C18649413	1
C18649509	1
C18649533	1
C18649637	1
C18649659	1
C18649805	1
C18651057	1
C18651279	1
C18651533	1
C18652165	1
C18652769	1
C18652773	1
C18652991	1
C18653383	1
C18653527	1
C18653743	1
C18654867	1
C18655039	1
C18655185	1
C18655387	1
C18655771	1
C18656109	1
C18656391	1
C18657271	1
C18658697	1
C18659647	1
C18659833	1
C18660365	1
C18660561	1
C18660840	1
C18661102	1
C18662530	1
C18662532	1
C18662782	1
C18663142	1
C18663282	1
C18663306	1
C18663524	1
C18664750	1
C18665769	1
C18666243	1
C18666787	1
C18666861	1
C18667341	1
C18667675	1
C18667761	1
C18667931	1
C18668097	1
C18668299	1
C18668463	1
C18668727	1
C18668747	1
C18668771	1
C18669187	1
C18670451	1
C18670569	1
C18671657	1
C18671757	1
C18672277	1
C18672339	1
C18672477	1
C18672939	1
C18673407	1
C18673429	1
C18673541	1
C18673621	1
C18673801	1
C18674111	1
C18674571	1
C18674631	1
C18674965	1
C18675259	1
C18676145	1
C18676253	1
C18677023	1
C18677035	1
C18677201	1
C18677255	1
C18677589	1
C18677647	1
C18677773	1
C18677817	1
C18678151	1
C18678737	1
C18679223	1
C18679863	1
C18679889	1
C18680285	1
C18680499	1
C18680605	1
C18681249	1
C18681955	1
C18682237	1
C18682363	1
C18682423	1
C18682551	1
C18682871	1
C18682991	1
C18683013	1
C18683169	1
C18683645	1
C18683757	1
C18684173	1
C18684217	1
C18684519	1
C18684667	1
C18684729	1
C18685049	1
C18685873	1
C18686099	1
C18686275	1
C18687067	1
C18687089	1
C18687481	1
C18687633	1
C18687661	1
C18687717	1
C18687771	1
C18688305	1
C18688317	1
C18688589	1
C18688789	1
C18689533	1
C18689737	1
C18690141	1
C18690165	1
C18690329	1
C18690345	1
C18691307	1
C18691691	1
C18691731	1
C18691871	1
C18691895	1
C18691909	1
C18691939	1
C18692213	1
C18692417	1
C18692817	1
C18692851	1
C18693085	1
C18693391	1
C18693577	1
C18693587	1
C18694387	1
C18694801	1
C18694925	1
C18695079	1
C18695389	1
C18695501	1
C18695609	1
C18695709	1
C18695865	1
C18695947	1
C18696031	1
C18696113	1
C18696313	1
C18696373	1
C18697059	1
C18697171	1
C18697579	1
C18697737	1
C18697907	1
C18697943	1
C18698175	1
C18698753	1
C18698869	1
C18699007	1
C18699367	1
C18699571	1
C18699589	1
C18699859	1
C18699981	1
C18700429	1
C18700649	1
C18700883	1
C18701037	1
C18701125	1
C18701565	1
C18702059	1
C18702071	1
C18702283	1
C18702569	1
C18702593	1
C18702695	1
C18702835	1
C18703373	1
C18703725	1
C18703817	1
C18703827	1
C18703855	1
C18703877	1
C18704225	1
C18704303	1
C18704799	1
C18704991	1
C18705105	1
C18705141	1
C18705169	1
C18705221	1
C18705253	1
C18705399	1
C18705661	1
C18705803	1
C18705869	1
C18706895	1
C18707183	1
C18707583	1
C18708021	1
C18708521	1
C18708679	1
C18709157	1
C18709375	1
C18709825	1
C18710019	1
C18711039	1
C18711187	1
C18711511	1
C18712047	1
C18712131	1
C18712305	1
C18712743	1
C18713259	1
C18713847	1
C18713987	1
C18714047	1
C18714125	1
C18714145	1
C18714175	1
C18714513	1
C18714959	1
C18715433	1
C18716115	1
C18716455	1
C18717407	1
C18717623	1
C18717761	1
C18717883	1
C18718335	1
C18718825	1
C18719207	1
C18719411	1
C18719757	1
C18720273	1
C18720283	1
C18720657	1
C18720661	1
C18720767	1
C18720853	1
C18721159	1
C18721389	1
C18722513	1
C18722763	1
C18723437	1
C18723509	1
C18723619	1
C18723875	1
C18724085	1
C18724337	1
C18724533	1
C18724551	1
C18724901	1
C18725421	1
C18725693	1
C18726219	1
C18726385	1
C18726869	1
C18726929	1
C18727011	1
C18727353	1
C18727555	1
C18727683	1
C18727749	1
C18728145	1
C18728293	1
C18728369	1
C18728673	1
C18728747	1
C18728767	1
C18728809	1
C18729001	1
C18729951	1
C18730071	1
C18730099	1
C18730173	1
C18730293	1
C18730479	1
C18730593	1
C18730949	1
C18731441	1
C18731627	1
C18731631	1
C18731797	1
C18732171	1
C18732327	1
C18732475	1
C18732489	1
C18732991	1
C18733243	1
C18733411	1
C18733825	1
C18734141	1
C18734607	1
C18734609	1
C18735093	1
C18735385	1
C18735391	1
C18735525	1
C18735983	1
C18736137	1
C18736187	1
C18736303	1
C18736315	1
C18737273	1
C18737503	1
C18737615	1
C18737695	1
C18739307	1
C18739371	1
C18740247	1
C18740603	1
C18740959	1
C18741247	1
C18741491	1
C18741861	1
C18742187	1
C18742193	1
C18742703	1
C18742901	1
C18742975	1
C18743115	1
C18743185	1
C18743637	1
C18743775	1
C18743919	1
C18743969	1
C18744117	1
C18744181	1
C18744881	1
C18745247	1
C18746305	1
C18746485	1
C18746487	1
C18746533	1
C18746561	1
C18747021	1
C18747089	1
C18747201	1
C18747713	1
C18747809	1
C18748095	1
C18748455	1
C18748495	1
C18748549	1
C18748661	1
C18748775	1
C18748845	1
C18749127	1
C18749139	1
C18749665	1
C18750077	1
C18750161	1
C18750205	1
C18750473	1
C18750495	1
C18750583	1
C18750929	1
C18750941	1
C18751101	1
C18751223	1
C18751239	1
C18751285	1
C18751905	1
C18751931	1
C18751939	1
C18752035	1
C18752203	1
C18752429	1
C18752751	1
C18752881	1
C18753105	1
C18753243	1
C18753327	1
C18753473	1
C18753571	1
C18753791	1
C18753995	1
C18754063	1
C18754157	1
C18754293	1
C18754323	1
C18754363	1
C18754615	1
C18755121	1
C18755419	1
C18755898	1
C18756014	1
C18756522	1
C18756534	1
C18756702	1
C18756778	1
C18756822	1
C18756972	1
C18757342	1
C18757576	1
C18757778	1
C18757878	1
C18757930	1
C18758032	1
C18758098	1
C18758128	1
C18758166	1
C18758270	1
C18758376	1
C18758452	1
C18758772	1
C18758778	1
C18759164	1
C18759506	1
C18759950	1
C18760100	1
C18760396	1
C18760470	1
C18760472	1
C18760538	1
C18760596	1
C18760606	1
C18760942	1
C18761398	1
C18761592	1
C18761922	1
C18762022	1
C18762316	1
C18762340	1
C18762394	1
C18762452	1
C18762534	1
C18762660	1
C18762764	1
C18762776	1
C18762930	1
C18763052	1
C18763136	1
C18763424	1
C18763620	1
C18763686	1
C18764062	1
C18764296	1
C18764548	1
C18764746	1
C18765300	1
C18765480	1
C18765618	1
C18765802	1
C18765852	1
C18765992	1
C18766074	1
C18766636	1
C18766812	1
C18766816	1
C18767170	1
C18767238	1
C18767268	1
C18767478	1
C18767586	1
C18767678	1
C18767918	1
C18767998	1
C18768760	1
C18768932	1
C18769104	1
C18769372	1
C18770138	1
C18770654	1
C18770756	1
C18770856	1
C18770952	1
C18771188	1
C18771212	1
C18771286	1
C18771310	1
C18771406	1
C18771766	1
C18771994	1
C18772070	1
C18772108	1
C18772228	1
C18772244	1
C18772434	1
C18772736	1
C18772952	1
C18772958	1
C18772992	1
C18773430	1
C18774022	1
C18774098	1
C18774732	1
C18775040	1
C18775044	1
C18775284	1
C18775330	1
C18775428	1
C18775466	1
C18775638	1
C18775680	1
C18775770	1
C18776200	1
C18776996	1
C18777326	1
C18777330	1
C18777502	1
C18777532	1
C18777760	1
C18777772	1
C18777842	1
C18777986	1
C18778084	1
C18778190	1
C18779008	1
C18779098	1
C18779120	1
C18779138	1
C18779560	1
C18779638	1
C18779652	1
C18779778	1
C18780586	1
C18780888	1
C18780908	1
C18781414	1
C18781492	1
C18781616	1
C18781778	1
C18782514	1
C18782544	1
C18782780	1
C18782796	1
C18782944	1
C18783738	1
C18783772	1
C18783804	1
C18783806	1
C18783998	1
C18784338	1
C18784378	1
C18784518	1
C18784548	1
C18784728	1
C18785392	1
C18785402	1
C18785540	1
C18785740	1
C18785856	1
C18785890	1
C18786228	1
C18786278	1
C18786350	1
C18786352	1
C18786670	1
C18786736	1
C18787192	1
C18787282	1
C18787832	1
C18787862	1
C18788094	1
C18788282	1
C18788328	1
C18788370	1
C18788440	1
C18788556	1
C18788770	1
C18788966	1
C18788982	1
C18789008	1
C18789014	1
C18789700	1
C18789744	1
C18790188	1
C18790290	1
C18790308	1
C18790586	1
C18790964	1
C18791112	1
C18791200	1
C18791632	1
C18791638	1
C18791656	1
C18791696	1
C18791900	1
C18792090	1
C18792482	1
C18792640	1
C18792994	1
C18793214	1
C18793410	1
C18793746	1
C18793858	1
C18794592	1
C18794850	1
C18794870	1
C18794880	1
C18794932	1
C18795150	1
C18795618	1
C18796338	1
C18796600	1
C18796902	1
C18796940	1
C18797074	1
C18797096	1
C18797602	1
C18797726	1
C18797806	1
C18797836	1
C18798332	1
C18798416	1
C18798548	1
C18799074	1
C18799162	1
C18799396	1
C18799754	1
C18799858	1
C18799920	1
C18799992	1
C18800022	1
C18800106	1
C18800122	1
C18800212	1
C18800224	1
C18800544	1
C18800580	1
C18801098	1
C18801278	1
C18801376	1
C18801510	1
C18801666	1
C18801714	1
C18801856	1
C18802144	1
C18802224	1
C18802328	1
C18802430	1
C18802782	1
C18802860	1
C18802868	1
C18802886	1
C18802908	1
C18802992	1
C18803004	1
C18803252	1
C18803546	1
C18803682	1
C18803704	1
C18803800	1
C18804106	1
C18804158	1
C18804972	1
C18805032	1
C18805112	1
C18805194	1
C18805242	1
C18805272	1
C18805274	1
C18805402	1
C18806014	1
C18806104	1
C18806140	1
C18806266	1
C18806296	1
C18806732	1
C18807104	1
C18807252	1
C18807510	1
C18807894	1
C18807942	1
C18807958	1
C18808100	1
C18808526	1
C18808536	1
C18808654	1
C18808666	1
C18808748	1
C18808822	1
C18809270	1
C18809794	1
C18809990	1
C18810150	1
C18810294	1
C18810324	1
C18810648	1
C18810778	1
C18811150	1
C18811258	1
C18811922	1
C18812088	1
C18812104	1
C18812440	1
C18812560	1
C18812566	1
C18812614	1
C18812652	1
C18812814	1
C18813170	1
C18813306	1
C18813310	1
C18813356	1
C18813416	1
C18813484	1
C18813608	1
C18813718	1
C18814072	1
C18814260	1
C18814286	1
C18814306	1
C18814416	1
C18814498	1
C18814682	1
C18814702	1
C18814838	1
C18815208	1
C18815340	1
C18815392	1
C18815514	1
C18815516	1
C18815824	1
C18816116	1
C18816384	1
C18816530	1
C18816636	1
C18816698	1
C18817070	1
C18817276	1
C18817582	1
C18817614	1
C18817910	1
C18817928	1
C18817960	1
C18818216	1
C18818218	1
C18818578	1
C18818774	1
C18819110	1
C18819384	1
C18819434	1
C18819664	1
C18819728	1
C18819826	1
C18819926	1
C18820070	1
C18820072	1
C18820138	1
C18820144	1
C18820380	1
C18820548	1
C18820632	1
C18820764	1
C18820980	1
C18821062	1
C18821180	1
C18821322	1
C18821858	1
C18821888	1
C18822010	1
C18822198	1
C18822284	1
C18822738	1
C18822764	1
C18822824	1
C18823068	1
C18823078	1
C18823130	1
C18823250	1
C18823338	1
C18823570	1
C18823866	1
C18823974	1
C18824014	1
C18824104	1
C18824224	1
C18824290	1
C18824310	1
C18824348	1
C18824436	1
C18824542	1
C18824544	1
C18824698	1
C18824768	1
C18824802	1
C18824882	1
C18824942	1
C18824978	1
C18824994	1
C18825886	1
C18825920	1
C18826044	1
C18826064	1
C18826304	1
C18826354	1
C18826522	1
C18826644	1
C18826668	1
C18826708	1
C18826754	1
C18826772	1
C18826776	1
C18827068	1
C18827164	1
C18827302	1
C18827366	1
C18827466	1
C18827812	1
C18828084	1
C18828392	1
C18828518	1
C18828772	1
C18829240	1
C18829274	1
C18829446	1
C18829560	1
C18829662	1
C18829676	1
C18829782	1
C18829814	1
C18829854	1
C18829902	1
C18829986	1
C18830012	1
C18830226	1
C18830280	1
C18830580	1
C18830586	1
C18830762	1
C18830764	1
C18830772	1
C18830908	1
C18831078	1
C18831104	1
C18831170	1
C18831184	1
C18831316	1
C18831766	1
C18831954	1
C18832762	1
C18833016	1
C18833368	1
C18833520	1
C18833606	1
C18833966	1
C18834092	1
C18834118	1
C18834232	1
C18834696	1
C18835842	1
C18835890	1
C18836886	1
C18836980	1
C18836992	1
C18837464	1
C18837470	1
C18837472	1
C18837508	1
C18837526	1
C18837706	1
C18837908	1
C18838260	1
C18839050	1
C18839204	1
C18839212	1
C18839220	1
C18839260	1
C18839460	1
C18839718	1
C18839738	1
C18839764	1
C18840338	1
C18840466	1
C18840502	1
C18840690	1
C18840960	1
C18840984	1
C18841062	1
C18841102	1
C18841184	1
C18841208	1
C18841392	1
C18841508	1
C18841556	1
C18841614	1
C18842394	1
C18842442	1
C18842568	1
C18842580	1
C18842766	1
C18842834	1
C18843068	1
C18843070	1
C18843380	1
C18843408	1
C18843666	1
C18843710	1
C18843712	1
C18843714	1
C18843832	1
C18843930	1
C18844232	1
C18844514	1
C18844524	1
C18844544	1
C18844698	1
C18844774	1
C18845084	1
C18845094	1
C18845154	1
C18845238	1
C18845344	1
C18845640	1
C18845660	1
C18845832	1
C18845852	1
C18845860	1
C18846124	1
C18846310	1
C18846336	1
C18846356	1
C18846628	1
C18847382	1
C18847546	1
C18847992	1
C18848078	1
C18848332	1
C18848338	1
C18848450	1
C18848538	1
C18848542	1
C18848734	1
C18848820	1
C18849098	1
C18849114	1
C18849236	1
C18849324	1
C18849456	1
C18849862	1
C18850192	1
C18850254	1
C18850280	1
C18850400	1
C18850416	1
C18850640	1
C18850684	1
C18850720	1
C18850810	1
C18850912	1
C18851080	1
C18851098	1
C18851262	1
C18851292	1
C18851726	1
C18851820	1
C18851940	1
C18851986	1
C18852026	1
C18852062	1
C18852206	1
C18852330	1
C18852354	1
C18852376	1
C18852418	1
C18852668	1
C18852736	1
C18852938	1
C18853008	1
C18853126	1
C18853144	1
C18853154	1
C18853282	1
C18853322	1
C18853324	1
C18853408	1
C18853456	1
C18853616	1
C18853670	1
C18853782	1
C18853884	1
C18853948	1
C18854040	1
C18854298	1
C18854648	1
C18854794	1
C18854872	1
C18855326	1
C18855404	1
C18855430	1
C18855526	1
C18855718	1
C18855916	1
C18855934	1
C18856432	1
C18856472	1
C18856560	1
C18856574	1
C18856628	1
C18856714	1
C18856832	1
C18856834	1
C18857022	1
C18857228	1
C18857350	1
C18857358	1
C18857552	1
C18857862	1
C18858058	1
C18858240	1
C18858262	1
C18858768	1
C18858774	1
C18858912	1
C18859044	1
C18859202	1
C18859260	1
C18859404	1
C18859538	1
C18859596	1
C18859726	1
C18859898	1
C18859906	1
C18860076	1
C18860886	1
C18860894	1
C18860910	1
C18861036	1
C18861284	1
C18861328	1
C18861456	1
C18861486	1
C18861550	1
C18861554	1
C18861680	1
C18861746	1
C18861774	1
C18861790	1
C18861914	1
C18861994	1
C18862326	1
C18862374	1
C18862502	1
C18862504	1
C18862684	1
C18862704	1
C18862782	1
C18862826	1
C18863050	1
C18863200	1
C18863204	1
C18863276	1
C18863518	1
C18863584	1
C18863686	1
C18863698	1
C18863822	1
C18863840	1
C18863884	1
C18863900	1
C18864186	1
C18864344	1
C18864720	1
C18864814	1
C18864918	1
C18865142	1
C18865306	1
C18865510	1
C18865754	1
C18865840	1
C18866180	1
C18866280	1
C18866284	1
C18866392	1
C18866442	1
C18866504	1
C18866638	1
C18866642	1
C18866650	1
C18866922	1
C18867136	1
C18867218	1
C18867292	1
C18867408	1
C18867680	1
C18867722	1
C18867790	1
C18867806	1
C18867816	1
C18868000	1
C18868052	1
C18868118	1
C18868186	1
C18868192	1
C18868234	1
C18868266	1
C18868304	1
C18868308	1
C18868456	1
C18868482	1
C18868632	1
C18868666	1
C18868678	1
C18869030	1
C18869102	1
C18869132	1
C18869250	1
C18869384	1
C18869410	1
C18869428	1
C18869630	1
C18870054	1
C18870056	1
C18870144	1
C18870252	1
C18870364	1
C18870422	1
C18870656	1
C18871020	1
C18871056	1
C18871082	1
C18871254	1
C18871514	1
C18871592	1
C18871634	1
C18871744	1
C18871776	1
C18871796	1
C18871884	1
C18871910	1
C18872158	1
C18872220	1
C18872224	1
C18872466	1
C18872686	1
C18872694	1
C18872696	1
C18872760	1
C18872790	1
C18872798	1
C18872916	1
C18872928	1
C18872972	1
C18873154	1
C18873206	1
C18873282	1
C18873458	1
C18873556	1
C18873698	1
C18873808	1
C18873816	1
C18873948	1
C18873970	1
C18874190	1
C18874306	1
C18874402	1
C18874734	1
C18874748	1
C18874864	1
C18874866	1
[truncated: 55,273 more rows]

## Sheet: Sheet13
Row Labels	Count of SNPS
5	4012
6	3135
7	2673
8	2417
9	2063
10	1875
11	1668
12	1525
13	1332
14	1334
15	1280
16	1244
17	1161
18	1045
19	1046
20	975
21	895
22	899
23	821
24	804
25	754
26	710
27	666
28	646
29	660
30	607
31	613
32	570
33	532
34	530
35	539
36	499
37	459
38	487
39	473
40	411
41	409
42	366
43	375
44	386
45	375
46	376
47	359
48	318
49	336
50	314
51	296
52	278
53	308
54	290
55	241
56	251
57	288
58	250
59	239
60	230
61	230
62	219
63	243
64	219
65	213
66	195
67	219
68	189
69	174
70	183
71	177
72	162
73	175
74	149
75	172
76	160
77	156
78	137
79	138
80	157
81	146
82	136
83	138
84	134
85	128
86	144
87	123
88	117
89	100
90	118
91	114
92	120
93	114
94	99
95	103
96	108
97	104
98	92
99	90
100	81
101	88
102	44
103	79
104	75
105	76
106	77
107	64
108	70
109	72
110	64
111	71
112	60
113	75
114	42
115	53
116	54
117	54
118	51
119	62
120	57
121	50
122	38
123	55
124	52
125	59
126	36
127	41
128	47
129	44
130	38
131	53
132	38
133	31
134	33
135	51
136	32
137	35
138	41
139	43
140	33
141	35
142	25
143	33
144	33
145	33
146	25
147	28
148	32
149	33
150	35
151	31
152	31
153	23
154	32
155	23
156	29
157	19
158	9
159	17
160	26
161	19
162	24
163	21
164	25
165	20
166	17
167	17
168	26
169	13
170	21
171	21
172	12
173	18
174	16
175	22
176	14
177	14
178	13
179	13
180	18
181	15
182	10
183	11
184	15
185	17
186	10
187	7
188	6
189	16
190	15
191	13
192	5
193	8
194	11
195	7
196	13
197	9
198	8
199	8
200	11
201	9
202	7
203	9
204	12
205	6
206	7
207	13
208	7
209	12
210	9
211	9
212	1
213	12
214	5
215	7
216	9
217	9
218	6
219	5
220	9
221	7
222	7
223	4
224	8
225	7
226	4
227	7
228	4
229	4
230	6
231	5
232	4
233	7
234	4
235	5
236	3
237	4
238	1
239	7
240	4
241	2
242	4
243	4
244	2
245	3
246	6
247	3
248	4
249	3
250	6
251	8
252	1
253	4
254	2
255	8
256	8
257	2
258	1
259	2
260	3
261	2
262	3
263	5
264	2
265	2
266	3
267	3
268	5
269	4
270	2
271	2
272	1
273	2
275	4
276	4
277	4
279	2
280	2
281	1
282	3
283	3
284	1
285	2
286	1
287	1
288	2
289	5
290	1
291	1
292	2
293	1
296	1
297	1
298	2
300	2
301	3
302	3
303	1
304	2
305	1
306	2
307	2
308	1
309	1
310	2
311	1
313	2
315	1
316	1
317	2
318	1
319	1
320	1
321	1
322	2
323	1
324	1
325	1
326	1
328	1
329	1
333	1
335	1
336	1
339	2
341	1
345	1
347	1
348	1
351	2
355	1
359	1
363	1
367	1
370	2
371	1
374	1
378	1
385	1
387	2
392	1
393	1
394	1
396	1
412	2
420	1
426	1
435	1
440	2
449	1
480	1
499	1
760	1
(blank)
Grand Total	57388

## Sheet: Sheet1
0	213339
1	162	1	3	3	1	1	1	1	3	3	1	1	3	3	3	1	1	1	3	1	3	1	1	3	1	1	1	1	3	1	1	3	1	3	1	3	3	1	3	1	1	1	1	1	3	2	1	1	1
1.002	606	1.002	3	3	1	1	1	1	3	3	1	1	3	3	3	1	1	1	3	1	3	1	1	3	1	1	1	1	3	1	1	3	1	3	1	3	3	1	3	1	1	1	1	1	3	2	1	1	1
1.003	3641	1.003	3	3	1	1	1	1	3	3	1	1	3	3	3	1	1	1	3	1	3	1	1	3	1	1	1	1	3	1	1	3	1	3	1	3	3	1	3	1	1	1	1	1	3	1	1	1	1
1.005	1399	1.005	3	3	1	1	1	1	3	3	3	1	3	3	3	1	1	1	3	1	3	1	1	3	1	1	1	1	3	1	1	3	1	3	1	3	3	1	3	1	1	1	1	1	3	1	1	1	1
1.007	232	1.007	3	3	1	1	1	1	3	3	3	1	3	3	3	1	1	1	3	1	3	1	1	3	1	1	1	1	3	1	1	3	1	3	1	3	3	1	3	1	1	1	1	1	3	1	1	1	1
1.009	307	1.009	3	3	1	1	1	1	3	3	3	1	3	3	3	1	1	1	3	1	3	1	1	3	1	1	1	1	3	1	1	3	1	3	1	3	3	1	3	1	1	1	1	1	3	1	1	1	1
1.011	2073	1.011	3	3	1	1	1	1	3	3	3	1	3	3	3	1	1	1	3	1	3	1	1	3	1	1	1	1	3	1	1	3	1	3	1	3	3	1	3	1	1	1	1	1	3	1	1	1	1
1.013	164	1.013	1	3	1	1	1	1	3	3	3	1	3	3	3	1	1	1	3	1	3	1	1	3	1	1	1	1	3	1	1	3	1	3	1	3	3	1	3	1	1	1	1	1	3	1	1	1	1
1.017	615	1.017	1	3	1	1	1	1	3	3	3	1	3	3	3	1	1	1	3	1	3	1	1	3	1	1	1	1	3	1	1	3	1	3	1	3	3	1	3	1	1	1	1	1	3	1	1	1	1
1.018		1.018	1	3	1	1	1	1	3	3	3	1	3	3	3	1	1	1	3	1	3	1	1	3	1	1	1	1	3	1	1	3	1	3	1	3	3	1	3	1	1	1	1	1	3	1	1	1	1
1.021	177	1.021	1	3	1	1	1	1	3	3	3	1	3	3	3	1	1	1	3	1	3	1	1	3	1	1	1	1	3	1	1	3	1	3	1	3	3	1	3	1	1	1	1	1	3	1	1	1	1
1.023	1777	1.023	1	3	1	1	1	1	3	3	3	1	3	3	3	1	1	1	3	1	3	1	1	3	1	1	1	1	3	1	1	3	1	3	1	3	3	1	3	1	1	1	1	1	3	1	1	1	1
1.024	2228	1.024	1	3	1	1	1	1	3	3	3	1	3	3	3	1	1	1	3	1	3	1	1	3	1	1	1	1	3	1	1	3	1	3	1	3	3	1	3	1	1	1	1	1	3	1	1	1	1
1.026	66	1.026	1	3	1	1	1	1	3	3	3	1	3	3	3	1	1	1	3	1	3	1	1	3	1	1	1	1	3	1	1	3	1	3	1	3	3	1	3	1	1	1	1	1	3	1	1	1	1
1.032	702	1.032	1	3	1	1	1	1	3	3	3	1	3	3	3	1	1	1	3	1	3	1	1	3	1	1	1	1	3	1	1	3	1	3	1	3	3	1	3	1	1	1	1	1	3	1	1	1	1
1.034	411	1.034	1	3	1	1	1	1	3	3	3	1	3	3	3	1	1	1	3	1	3	1	1	3	1	1	1	1	3	1	1	3	1	3	1	3	3	1	3	1	1	1	1	1	1	1	1	1	1
1.038	9	1.038	1	3	1	1	1	1	3	3	3	1	3	3	3	1	1	1	3	1	3	1	1	3	1	1	1	1	3	1	1	1	1	3	1	3	3	1	3	1	1	1	1	1	1	1	1	1	1
1.04	1569	1.04	1	3	1	1	1	1	3	3	3	1	3	3	3	1	1	1	3	1	3	1	1	3	1	1	1	1	3	1	1	1	1	3	1	3	3	1	3	1	1	1	1	1	1	1	1	1	1
1.042	36	1.042	1	3	1	1	1	1	3	3	3	1	3	3	3	1	1	1	3	1	3	1	1	3	1	1	1	1	3	1	1	1	1	3	1	3	3	1	3	1	1	1	1	1	1	1	1	1	1
1.043	346	1.043	1	3	1	1	1	1	3	3	3	1	3	3	3	1	1	1	3	1	3	1	1	3	1	1	1	1	3	1	1	1	1	3	1	3	3	1	3	1	1	1	1	1	1	1	1	1	1
1.045	16	1.045	1	3	1	1	1	1	3	3	3	1	3	3	3	1	1	1	3	1	3	1	1	3	1	1	1	1	3	1	1	1	1	3	1	3	3	1	3	1	1	1	1	1	1	1	1	1	1
1.047	312	1.047	1	3	1	1	1	1	3	3	3	1	3	3	3	1	1	1	3	1	3	1	1	3	1	1	1	1	3	1	1	1	1	3	1	3	3	1	3	1	1	1	1	1	1	1	1	1	1
1.049	813	1.049	1	3	1	1	1	1	3	3	3	1	3	3	3	1	1	1	3	1	3	1	1	3	1	1	1	1	3	1	1	1	1	3	3	3	3	1	3	1	1	1	1	1	1	1	1	1	1
1.051	3651	1.051	1	3	1	1	1	3	3	3	3	1	3	3	3	1	1	1	3	1	3	1	1	3	1	1	1	1	3	1	1	1	1	3	3	3	3	1	3	1	1	1	1	1	1	1	1	1	1
1.055	6	1.055	1	3	1	1	1	3	3	3	3	1	3	3	3	1	1	1	3	1	3	1	1	3	1	1	1	1	3	1	3	1	1	3	3	3	3	1	3	1	1	1	1	1	1	1	1	1	1
1.059	4297	1.059	1	3	1	1	1	3	3	3	3	1	3	3	3	3	1	1	3	1	3	1	1	3	1	1	1	1	3	1	3	1	1	3	3	3	3	1	3	1	1	1	1	1	1	1	1	1	3
1.061	664	1.061	1	3	1	1	1	3	3	3	3	1	3	3	3	3	1	1	3	1	3	1	1	3	1	1	1	1	3	1	3	1	1	3	3	3	3	1	1	1	1	1	1	1	1	1	1	1	3
1.063	2057	1.063	1	3	1	1	1	1	3	3	3	1	3	3	3	3	1	1	3	1	3	1	1	3	1	1	1	1	3	1	3	1	1	3	3	3	3	1	1	1	1	1	1	1	1	1	1	1	3
1.065	686	1.065	1	3	1	1	1	1	3	3	3	1	3	3	3	3	1	1	3	1	3	1	3	3	1	1	1	1	3	1	3	1	1	3	3	3	3	1	1	1	1	1	1	1	1	1	1	1	3
1.069	32	1.069	1	3	1	1	1	1	3	3	3	1	3	3	3	3	1	1	3	1	3	1	3	3	1	1	1	1	3	1	3	3	1	3	3	3	3	1	1	1	1	1	1	1	1	1	1	1	3
1.072	86	1.072	1	3	1	1	1	1	3	3	1	1	3	3	3	3	1	1	3	1	3	1	3	3	1	1	1	1	3	1	3	3	1	3	3	3	3	1	1	1	2	1	1	1	1	1	1	1	3
1.073	233	1.073	1	3	1	1	1	1	3	3	1	1	3	3	3	3	1	1	3	1	3	1	3	3	1	1	1	1	3	1	3	2	1	3	3	3	3	1	1	1	2	1	1	1	1	1	1	1	3
1.075	2034	1.075	1	3	1	1	1	1	3	3	1	1	3	3	3	3	1	1	3	1	3	1	3	3	1	1	1	1	3	1	3	2	1	3	3	3	3	1	1	1	3	1	1	1	1	1	1	1	3
1.076	23711	1.076	1	3	1	1	1	1	3	3	1	1	3	3	3	3	1	1	3	1	3	1	3	3	1	1	1	1	3	1	3	3	1	3	3	3	3	1	1	1	3	1	1	1	1	1	1	1	3
1.077	4007	1.077	1	3	1	1	1	1	3	3	1	1	3	3	3	3	1	1	3	1	3	1	3	3	1	1	1	1	3	1	3	3	1	3	3	3	3	1	1	1	3	1	1	1	1	1	1	1	3
1.079	102	1.079	1	3	1	1	1	1	3	3	1	1	3	3	3	3	3	1	3	1	3	1	3	3	1	1	1	1	3	1	3	3	1	3	3	3	3	1	1	1	3	1	1	1	1	1	1	1	3
1.081	14586	1.081	1	3	1	1	1	1	3	3	1	1	3	3	3	3	3	1	3	1	3	1	3	3	1	1	1	1	3	1	3	3	1	3	3	3	3	1	1	1	3	1	1	1	1	1	1	1	3
1.089	93	1.089	1	1	1	1	1	1	3	3	1	1	3	3	3	3	3	1	3	1	3	1	3	3	1	1	1	1	3	1	3	3	1	3	3	3	3	3	1	1	3	1	1	1	1	1	1	1	3
1.097	2117	1.097	1	1	1	1	1	1	3	3	1	1	3	3	3	3	3	1	1	1	3	1	3	3	1	1	1	1	3	1	3	3	1	3	3	3	1	3	1	1	3	1	1	1	1	1	1	1	3
1.101	280	1.101	1	1	1	1	1	1	3	3	1	1	3	3	3	3	3	1	1	1	3	1	3	3	1	1	1	1	3	1	3	3	1	3	3	3	1	3	1	1	3	1	1	1	1	1	1	1	3
1.102	1423	1.102	1	1	1	1	1	1	3	3	1	1	3	3	3	3	3	1	1	1	3	1	3	3	1	1	1	1	3	1	3	3	1	3	3	3	1	3	1	1	3	1	1	1	1	1	1	1	3
1.106	47	1.106	1	1	1	1	1	1	3	3	1	1	3	3	3	3	3	1	1	1	3	1	3	3	1	1	1	1	3	1	3	3	1	3	3	3	1	3	1	3	3	1	1	1	1	1	1	1	3
1.107	17	1.107	1	1	1	1	1	1	3	3	1	1	3	3	3	3	3	1	1	1	3	1	3	3	1	1	1	1	3	1	3	3	1	3	3	3	1	3	1	3	3	1	1	1	1	1	1	1	2
1.108	707	1.108	1	1	1	1	1	1	3	3	1	1	3	3	3	3	3	1	1	1	3	1	3	3	1	1	1	1	3	1	3	3	1	3	3	3	1	3	1	3	3	1	1	1	1	1	1	1	2
1.11	50	1.11	1	1	1	1	1	1	3	3	1	1	3	3	3	3	3	1	1	1	3	1	3	3	1	1	1	1	3	1	3	3	1	3	3	3	1	3	1	3	3	1	1	1	1	1	1	1	2
1.115	1365	1.115	1	1	1	1	1	1	3	3	1	1	3	3	3	3	3	1	1	1	2	1	3	3	1	1	1	1	3	1	3	3	1	3	3	3	1	3	1	3	3	1	1	1	1	1	1	1	2
1.116	2265	1.116	1	1	1	1	1	1	3	3	1	1	3	3	3	3	3	1	1	1	2	1	3	3	1	1	1	2	3	1	3	3	1	3	3	3	1	3	1	3	3	1	1	1	1	1	1	1	2
1.117	27	1.117	1	1	1	1	1	1	3	3	1	1	3	3	3	3	3	1	1	1	3	1	3	3	1	1	1	2	3	1	3	3	1	3	3	3	1	3	1	3	3	1	1	1	1	1	1	1	2
1.119	667	1.119	1	1	1	1	1	1	3	3	1	1	3	3	3	3	3	1	1	1	3	3	3	3	1	1	1	2	3	1	3	3	1	3	3	3	1	3	1	3	3	1	1	1	1	1	1	1	2
1.12	35	1.12	1	1	1	1	1	1	3	3	1	1	3	3	3	3	3	1	1	1	3	3	3	3	1	1	1	2	3	1	3	3	1	3	3	3	1	3	1	3	3	1	1	1	1	1	1	1	2
1.128	853	1.128	1	1	1	1	1	1	3	3	1	1	3	3	3	3	3	1	1	1	3	3	3	3	1	1	1	2	3	1	3	3	1	3	3	3	1	3	3	3	3	1	1	1	1	1	1	1	2
1.13	1091	1.13	1	1	1	1	1	1	3	3	1	1	3	3	3	3	3	1	1	1	3	3	3	3	1	1	1	2	3	1	3	3	1	3	3	3	1	3	3	3	3	1	1	1	1	1	1	1	2
1.132	334	1.132	1	1	1	1	1	1	3	3	1	1	3	3	3	3	3	1	1	1	3	3	3	3	1	1	1	2	1	1	3	3	1	3	3	3	1	3	3	3	3	1	1	1	1	1	1	1	2
1.134	358	1.134	1	1	1	1	1	1	3	3	1	1	3	3	3	3	3	1	1	1	3	3	3	3	1	1	1	2	1	1	3	3	1	3	3	3	1	3	3	3	3	1	1	1	1	1	1	1	2
1.136	473	1.136	1	1	1	1	1	1	3	3	1	1	3	3	3	3	3	1	1	1	3	3	3	3	1	1	1	2	1	1	3	3	1	3	3	3	1	3	3	3	3	1	1	1	1	1	1	1	2
1.138	354	1.138	1	1	1	1	1	1	3	3	1	1	3	3	3	3	3	1	1	1	3	3	3	3	1	1	1	2	1	1	3	3	1	3	3	3	1	3	3	3	3	1	1	1	1	1	1	1	2
1.139	415	1.139	1	1	1	1	1	1	3	3	1	1	3	3	3	3	3	1	1	1	3	3	3	3	1	1	1	2	1	1	3	3	1	3	3	3	1	3	3	3	3	1	1	1	1	1	1	1	2
1.142	713	1.142	1	1	1	1	1	1	3	3	1	1	3	3	3	2	1	1	1	1	3	3	3	3	1	1	1	2	1	1	3	3	1	3	3	3	1	3	3	3	3	1	1	1	1	1	1	1	2
1.143	154	1.143	1	1	1	1	1	1	3	3	1	1	3	3	3	2	1	1	1	1	3	3	3	3	1	1	1	2	1	1	3	3	1	3	3	3	1	3	3	3	3	1	1	1	1	1	1	1	2
1.146	1259	1.146	1	1	1	1	3	1	3	3	1	1	3	3	3	2	1	1	1	1	3	3	3	3	1	1	1	2	1	1	3	3	1	3	3	3	1	3	3	3	3	1	1	1	1	1	1	1	2
1.147	1291	1.147	1	1	1	1	3	1	3	3	1	1	3	3	3	2	1	1	1	1	3	3	3	3	1	1	1	2	1	1	3	3	1	3	3	3	1	3	3	3	3	1	1	1	1	1	1	1	1
1.148	268	1.148	1	1	1	1	3	1	3	3	1	1	3	3	3	2	1	1	1	1	3	3	3	3	1	1	1	2	1	1	3	3	1	3	3	3	1	3	3	3	3	1	1	1	1	1	1	1	1
1.154	194	1.154	3	1	1	1	3	1	3	3	1	1	3	3	3	3	1	1	1	1	3	3	3	3	1	1	1	2	1	1	3	3	1	3	3	3	1	3	3	3	3	1	1	1	1	1	1	1	1
1.155	353	1.155	3	1	1	1	3	1	3	3	1	1	3	3	3	3	1	1	1	1	3	3	3	3	1	1	1	2	1	1	3	3	1	3	3	3	1	3	3	3	3	1	1	1	1	1	1	1	1
1.156	164	1.156	3	1	1	1	3	1	3	3	1	1	3	3	3	3	1	1	1	1	3	3	3	3	1	1	1	2	1	1	3	3	1	3	3	3	1	3	3	3	3	1	1	1	1	1	1	1	1
1.158	53	1.158	3	1	1	1	3	1	3	3	1	1	3	3	3	3	1	1	1	1	3	3	3	3	1	1	1	2	1	1	3	3	1	3	3	3	1	3	3	3	3	1	1	1	1	1	1	1	1
1.161	133	1.161	3	1	1	1	3	1	3	3	1	1	3	3	3	3	1	1	1	1	3	3	3	3	1	1	1	2	1	1	3	3	1	3	3	2	1	3	3	3	3	1	1	1	1	1	1	1	1
1.167	331	1.167	3	1	1	1	3	1	3	3	1	1	3	3	3	3	1	1	1	3	3	3	3	3	1	1	1	2	1	1	3	3	1	3	3	2	1	3	3	3	3	1	1	1	1	1	1	1	1
1.168	16	1.168	3	1	1	1	3	1	3	3	1	1	3	3	3	3	1	1	1	3	3	3	3	3	1	1	1	1	1	1	3	3	1	3	3	2	1	3	3	3	3	1	1	1	1	1	1	1	1
1.181	467	1.181	3	3	1	1	3	1	3	1	1	1	1	3	3	3	1	1	1	3	3	3	3	2	1	1	1	1	1	1	3	1	1	3	3	1	1	3	3	3	3	1	1	1	1	1	1	1	1
1.195	479	1.195	3	1	1	1	3	1	3	1	1	1	1	3	3	3	1	1	1	3	3	3	3	2	1	1	1	1	1	1	3	1	3	1	3	1	1	3	3	3	1	1	1	1	1	1	1	1	1
1.197	42	1.197	3	1	1	1	3	1	3	1	1	1	1	3	3	3	1	1	1	3	3	3	3	2	1	1	1	1	1	1	3	1	3	1	3	1	1	3	3	3	1	1	1	1	1	1	1	1	1
1.205	170	1.205	1	1	1	1	3	1	3	1	1	1	1	3	1	3	1	1	1	3	3	3	3	2	1	1	1	1	1	1	3	1	3	1	3	1	1	3	3	3	1	1	1	1	1	1	1	1	1
1.209	69	1.209	1	1	1	1	3	1	3	1	1	1	1	3	1	3	1	1	1	3	3	3	3	2	1	1	1	1	1	1	3	1	3	1	3	1	1	3	3	3	1	1	1	1	3	1	1	1	1
1.211	125	1.211	1	1	1	1	3	1	3	1	1	1	1	3	1	3	1	1	1	3	3	3	3	2	1	1	1	1	1	1	3	1	3	1	3	1	1	3	3	3	1	1	1	1	3	1	1	1	1
1.215	238	1.215	1	1	1	1	3	1	3	1	1	1	1	3	1	3	1	1	1	3	3	3	3	3	1	1	1	1	1	3	3	1	3	1	3	1	1	3	3	3	1	1	1	1	3	1	1	1	2
1.219	510	1.219	1	1	1	1	3	1	3	1	1	1	1	3	1	3	1	1	1	3	3	3	3	3	1	1	1	1	1	3	3	1	3	1	3	1	1	3	3	3	1	1	1	1	3	1	1	1	2
1.244	92	1.244	1	1	1	1	3	1	1	1	3	1	1	3	1	2	1	1	1	3	3	3	3	3	1	3	1	1	1	3	1	1	3	1	3	1	1	3	3	1	1	1	1	3	3	1	1	1	1
1.245	622	1.245	1	1	1	1	3	1	1	1	3	1	1	3	1	2	1	1	1	3	3	3	3	3	1	3	1	1	1	3	1	1	3	1	3	1	1	3	3	1	2	1	1	3	3	1	1	1	1
1.253	90	1.253	1	1	1	1	3	1	1	1	3	1	1	3	1	3	1	1	1	3	3	3	3	3	1	3	1	1	1	3	1	1	3	3	3	1	1	3	3	1	1	1	1	3	3	1	1	1	1
1.254	1601	1.254	1	1	1	1	3	1	1	1	3	1	1	3	1	3	1	1	1	3	3	3	3	3	1	3	1	1	1	3	1	1	3	3	3	1	1	3	3	1	1	1	1	3	3	1	1	1	1
1.999			0	0	0	0	0	0	0	0	0	0	0	0	0	0	0	0	0	0	0	0	0	0	0	0	0	0	0	0	0	0	0	0	0	0	0	0	0	0	0	0	0	0	0	0	0	0	0
2	94	2	3	3	1	3	1	1	3	3	3	3	1	1	1	1	3	3	3	3	3	3	1	3	1	1	1	1	1	1	1	1	3	3	2	3	1	1	1	1	3	3	3	1	2	3	3	1	3
2.001	4354	2.001	3	3	1	3	1	1	3	3	3	3	1	1	1	1	3	3	3	3	3	3	1	3	1	1	1	1	1	1	1	1	3	3	2	3	1	1	1	1	3	3	3	1	2	3	3	1	3
2.003	5498	2.003	3	3	1	3	1	1	3	3	3	3	1	1	1	1	3	3	3	3	3	3	1	3	1	1	1	1	1	1	3	1	3	3	2	3	1	1	1	1	3	3	3	1	2	3	3	1	3
2.004	79	2.004	3	3	1	3	1	1	3	3	3	3	1	1	1	1	3	3	3	3	3	3	1	3	1	1	1	1	1	1	3	1	3	3	1	3	1	1	1	1	3	3	3	1	2	3	3	1	3
2.009	22	2.009	3	3	1	3	1	1	3	3	3	3	1	1	1	1	3	3	3	3	3	3	3	3	1	1	1	1	1	1	3	1	3	2	1	3	1	3	1	1	3	3	3	1	2	3	3	1	3
2.011	5097	2.011	3	3	1	3	1	1	3	3	3	3	1	1	1	1	3	3	3	3	3	3	3	3	1	1	1	1	1	1	3	1	3	2	1	3	1	3	1	1	3	3	3	1	2	3	3	1	3
2.013	8940	2.013	3	3	1	3	1	1	3	3	3	3	1	1	1	1	3	3	3	3	3	3	3	3	1	1	1	1	1	1	3	1	3	2	1	3	1	3	1	3	3	3	3	1	2	3	3	1	3
2.015	21	2.015	3	3	1	3	1	1	3	3	3	3	1	1	1	1	3	3	3	3	3	3	3	3	1	1	1	1	1	1	3	1	3	2	3	3	1	3	1	3	3	3	3	1	2	3	3	1	3
2.016	66	2.016	3	3	1	3	1	1	3	3	3	3	1	1	1	1	3	3	3	3	3	3	3	3	1	1	1	1	1	1	3	1	3	2	3	3	1	3	1	3	3	3	3	1	3	3	3	1	3
2.026	10350	2.026	3	3	1	3	1	1	3	3	3	3	1	1	1	1	3	3	3	3	3	3	3	3	1	1	1	1	1	1	3	1	3	2	3	3	1	3	1	3	3	3	1	1	3	3	3	1	3
2.028	1670	2.028	3	3	1	3	1	1	3	3	3	3	1	1	1	1	3	3	3	3	3	3	3	3	1	1	1	1	1	1	3	1	3	2	3	3	1	3	1	3	3	3	3	1	3	3	3	1	3
2.03	31460	2.03	3	3	1	3	1	1	3	3	3	3	1	1	1	1	3	3	3	3	3	3	3	3	1	1	1	1	1	1	3	1	3	2	3	3	1	3	1	3	3	3	3	1	3	3	3	1	3
2.032	5276	2.032	3	3	1	3	1	1	3	3	3	3	1	1	1	1	3	3	3	3	3	3	3	3	1	1	1	1	1	1	3	1	3	2	3	3	1	3	1	3	3	3	3	1	3	3	3	1	3
2.035	108	2.035	3	3	1	3	1	1	3	3	3	3	1	1	1	1	3	3	3	3	3	3	3	3	1	1	1	1	1	1	3	1	3	2	3	3	1	3	1	3	3	3	3	1	3	3	3	1	3
2.037	2355	2.037	3	3	1	3	1	1	3	3	3	3	1	1	1	1	3	3	3	3	3	3	3	3	1	1	1	1	1	1	3	1	3	2	3	3	1	3	1	3	3	3	3	1	3	3	3	1	3
2.038	5287	2.038	3	3	1	3	1	1	3	3	3	3	1	1	1	1	3	3	3	3	3	3	3	3	1	1	1	1	1	1	3	1	3	2	3	3	1	3	1	3	3	3	3	1	3	3	3	1	3
2.052	26	2.052	3	3	1	3	1	1	3	2	3	1	1	1	1	1	3	3	3	3	3	3	3	3	1	1	1	1	1	1	1	1	3	3	2	3	1	1	1	1	3	3	3	1	2	3	3	1	3
2.055	1810	2.055	3	3	1	3	1	1	3	2	3	1	1	1	1	1	3	3	3	3	3	3	3	3	1	1	1	1	1	1	1	1	3	3	2	3	1	1	1	1	3	3	3	1	2	3	3	1	3
2.057	899	2.057	3	3	1	3	1	1	3	2	3	1	1	1	1	1	3	3	3	3	3	3	3	3	1	3	1	1	1	1	1	1	3	3	2	3	1	1	1	1	3	3	3	1	2	3	3	1	3
2.059	120	2.059	3	3	1	3	1	1	3	2	3	1	1	1	1	1	3	3	3	3	3	3	3	3	1	3	1	1	1	1	1	1	3	3	2	3	1	1	1	1	3	3	3	1	2	3	3	1	3
2.063	845	2.063	3	3	1	3	1	1	1	2	3	1	1	1	1	1	3	3	3	3	3	3	3	3	1	3	1	1	1	1	1	1	3	3	2	3	1	1	1	3	3	3	3	1	2	3	3	1	3
2.068	209	2.068	3	3	1	3	1	1	1	2	3	1	1	1	1	1	3	3	3	3	3	3	3	3	1	3	1	1	1	1	1	1	3	3	2	3	1	1	1	3	3	3	3	1	2	3	3	1	3
2.072	193	2.072	3	3	1	3	1	1	1	2	3	1	1	1	1	1	3	3	3	3	3	3	3	3	1	3	1	1	1	1	1	1	3	3	2	3	1	1	1	3	3	3	3	1	2	3	3	1	3
2.074	123	2.074	3	3	1	3	1	1	1	2	3	1	1	1	1	1	3	3	3	3	3	3	3	3	1	3	1	1	1	1	1	1	3	3	2	3	1	1	1	3	3	3	3	1	2	3	3	1	3
2.075	498	2.075	3	3	1	3	1	1	1	2	3	1	1	1	1	1	3	3	3	3	3	3	3	3	1	3	1	1	1	1	1	1	3	3	1	3	1	1	1	3	3	3	3	1	2	3	3	1	3
2.086	17	2.086	3	3	3	3	1	1	1	1	3	1	1	1	1	1	3	3	3	3	3	3	3	3	1	3	1	3	1	1	1	1	3	3	1	3	1	1	1	3	3	3	3	1	2	1	3	1	3
2.088	4633	2.088	3	3	3	3	1	1	1	1	3	1	3	1	1	1	3	3	3	3	3	3	3	3	1	3	1	3	1	1	1	1	3	3	1	3	1	1	1	3	3	3	3	1	2	1	3	1	3
2.09	399	2.09	3	3	3	3	1	1	1	1	3	1	3	1	1	1	3	3	3	3	3	3	3	3	1	3	1	3	1	1	1	1	3	3	1	3	1	1	1	3	3	3	3	1	2	1	3	1	3
2.091	12	2.091	3	3	3	3	1	1	1	1	3	1	3	1	1	1	3	3	3	3	3	3	3	3	1	3	1	3	1	1	1	1	3	3	1	3	1	1	1	3	3	3	3	1	1	1	3	1	3
2.1	683	2.1	3	3	3	3	1	1	1	1	3	1	3	1	1	1	3	1	3	3	3	3	3	3	1	3	1	3	1	1	1	1	3	3	1	3	1	1	1	3	3	3	3	1	1	1	3	1	3
2.102	446	2.102	3	3	3	3	1	1	1	1	3	1	3	1	1	1	3	1	3	3	3	3	3	3	1	3	1	3	1	1	1	3	3	3	1	3	1	1	1	3	3	3	3	1	1	1	3	1	3
2.108	2191	2.108	3	1	3	3	1	1	1	1	3	1	3	1	1	1	3	1	3	3	3	3	3	3	1	3	1	3	1	1	1	3	3	3	1	3	1	1	1	3	3	3	3	1	1	1	3	3	3
2.11	112	2.11	3	1	3	3	1	1	1	1	3	1	3	1	1	1	3	1	3	3	3	3	3	3	1	3	1	3	1	1	1	3	3	3	1	3	1	1	1	3	3	3	3	1	1	1	3	3	3
2.116	992	2.116	3	1	3	3	1	1	1	1	3	1	3	1	1	1	3	1	3	3	3	3	3	1	1	3	1	3	1	1	1	3	3	3	3	3	1	1	1	3	3	3	3	1	1	1	3	3	3
2.12	302	2.12	3	1	3	3	1	1	1	1	3	1	3	1	1	1	3	1	3	3	3	3	3	1	1	3	1	3	1	1	1	3	3	3	3	3	1	1	1	3	3	3	3	1	1	1	3	3	3
2.122	196	2.122	3	1	3	3	1	1	1	1	3	1	3	1	1	1	3	1	3	3	3	3	3	1	1	3	1	3	1	1	1	3	3	3	3	3	1	1	1	3	3	3	3	1	1	1	3	3	3
2.124	2267	2.124	3	1	3	3	1	1	1	1	3	1	3	1	1	1	3	1	3	3	3	3	3	1	1	3	1	3	1	1	1	3	3	3	3	3	1	1	1	3	3	3	3	1	1	1	3	3	3
2.126	362	2.126	3	1	3	3	1	1	1	1	3	1	3	1	1	1	3	1	3	3	3	3	3	1	1	3	1	3	1	1	1	3	3	3	3	3	1	1	1	3	3	3	3	1	1	1	3	3	3
2.128	1100	2.128	3	1	3	1	1	1	1	1	3	1	3	1	1	1	3	1	3	3	3	3	3	1	1	3	1	3	1	1	1	3	3	3	3	3	1	1	1	3	3	3	3	1	1	1	3	3	3
2.144	288	2.144	3	1	3	1	1	1	1	1	3	1	3	1	1	1	3	3	3	3	3	3	3	1	1	3	1	3	1	1	1	3	3	1	3	3	1	1	1	3	3	1	1	1	1	1	2	3	3
2.146	384	2.146	3	1	3	1	1	1	1	1	3	1	3	1	1	1	3	3	3	3	3	3	3	1	3	3	1	3	1	1	1	3	3	1	3	3	1	1	1	3	3	1	1	1	1	1	2	3	3
2.152	226	2.152	3	1	3	1	1	1	1	1	3	1	3	1	1	1	3	3	3	3	3	3	3	1	3	3	1	3	1	1	1	3	3	1	3	3	1	1	1	2	3	1	1	1	1	1	2	3	3
2.154	300	2.154	3	1	3	1	1	1	1	1	3	1	3	1	1	1	3	3	3	3	3	3	3	1	3	3	1	3	1	1	1	3	3	1	3	3	1	1	1	2	3	1	1	1	3	1	2	3	3
2.17	371	2.17	3	1	3	1	1	1	1	1	3	1	3	3	1	1	3	3	3	3	3	3	1	1	3	3	1	3	1	1	1	3	3	1	3	3	1	1	1	3	3	1	1	1	3	3	2	3	3
2.171	770	2.171	3	1	3	1	1	1	1	1	3	1	3	3	1	1	3	3	3	3	3	3	1	1	3	3	1	3	1	1	1	3	3	1	3	3	1	1	1	3	3	1	1	1	3	3	2	3	3
2.173	533	2.173	3	1	3	1	1	1	1	1	3	1	3	3	1	1	3	3	3	3	3	3	1	1	3	3	1	3	1	1	1	3	3	1	3	3	1	1	3	3	3	1	1	1	3	3	2	3	3
2.175	164	2.175	3	1	3	1	1	1	1	1	3	1	3	3	1	1	3	3	3	3	3	3	1	1	3	3	1	3	1	1	1	3	3	1	3	3	1	1	3	3	3	1	1	1	3	3	2	3	3
2.177	161	2.177	3	1	3	1	1	1	1	1	3	1	3	3	1	1	3	3	3	3	3	3	1	1	3	3	1	3	1	1	1	3	3	1	3	3	1	1	3	3	3	1	1	1	3	3	2	3	3
2.189	1195	2.189	3	1	3	3	3	1	1	1	2	1	3	3	1	1	3	3	3	1	3	3	1	1	3	3	1	3	1	3	1	3	3	3	3	3	1	1	3	3	3	1	1	1	3	3	2	3	3
2.195	9	2.195	3	1	3	3	3	3	1	1	2	1	3	3	1	1	3	3	3	1	3	3	1	1	3	3	1	3	1	3	1	3	3	3	2	3	1	1	3	3	3	1	1	1	3	3	2	3	3
2.199	563	2.199	3	3	3	3	3	3	1	1	2	1	3	3	1	1	3	3	3	1	3	3	1	1	3	3	1	3	1	3	1	3	3	3	2	3	1	1	3	3	3	3	1	1	3	3	2	3	3
2.203	188	2.203	3	3	3	3	3	3	1	1	2	1	3	3	1	1	3	3	3	1	3	3	1	1	3	3	1	3	1	3	1	3	3	3	2	3	1	1	3	3	3	3	1	1	3	3	2	3	3
2.205	654	2.205	3	3	3	3	3	3	1	1	2	1	3	3	1	3	3	3	3	1	3	3	1	1	3	3	1	3	1	3	1	3	3	3	2	3	1	1	3	3	3	3	1	1	3	3	2	3	3
2.207	18	2.207	3	3	3	3	3	3	1	1	2	1	3	3	1	3	3	3	3	1	3	3	1	1	3	3	1	3	1	3	1	3	3	3	2	3	1	1	3	3	3	3	1	1	3	3	2	3	3
2.209	128	2.209	3	3	3	3	3	3	1	1	2	1	3	3	1	3	3	3	3	1	3	3	1	1	3	3	1	3	1	3	1	3	3	3	2	3	1	2	3	3	3	3	1	1	3	3	2	3	3
2.214	607	2.214	3	3	3	3	3	3	1	1	2	1	3	3	1	3	3	3	3	1	3	3	1	1	3	3	1	3	1	3	1	3	3	3	2	3	1	2	3	3	3	3	1	1	3	3	2	3	3
2.215	959	2.215	3	3	3	3	3	3	1	1	2	1	3	3	1	3	3	3	3	1	3	3	1	1	3	3	1	3	1	3	1	3	3	3	2	3	1	2	3	3	3	3	1	1	3	3	2	3	3
2.217	194	2.217	3	3	3	3	3	3	1	1	2	1	3	3	1	1	3	3	3	1	3	3	1	1	3	3	1	3	1	3	1	3	3	3	2	3	1	2	3	3	3	3	1	1	3	3	2	3	3
2.219	405	2.219	3	3	3	3	3	3	3	1	2	1	3	3	1	1	3	3	3	1	3	3	1	1	3	3	1	3	1	3	1	3	3	3	2	3	1	2	3	3	3	3	1	1	3	3	2	3	3
2.222	578	2.222	3	3	3	3	3	3	3	1	2	1	3	3	1	1	3	3	2	1	3	3	1	1	3	3	1	3	1	3	1	3	3	3	2	3	1	2	3	3	3	3	1	1	3	3	2	3	3
2.223	255	2.223	3	3	3	3	3	3	3	1	3	1	3	3	1	1	3	3	2	1	3	3	1	1	3	3	1	3	1	3	1	3	3	3	2	3	1	2	3	3	3	3	1	1	3	3	2	3	3
2.224	40	2.224	3	3	3	3	3	3	3	1	3	1	3	3	1	1	3	3	2	1	3	3	1	1	3	3	1	3	1	3	1	3	3	3	2	3	1	2	3	3	3	3	1	1	3	3	2	3	3
2.226	148	2.226	3	3	3	3	3	3	3	1	3	1	3	3	1	1	3	3	2	1	3	3	1	1	3	3	1	3	1	3	1	3	1	3	2	3	1	2	3	3	3	3	1	1	3	3	2	3	3
2.227	26	2.227	3	3	3	3	3	3	3	1	3	1	3	3	1	1	3	3	2	1	3	3	1	1	3	3	1	3	1	3	1	3	1	3	2	3	1	2	3	3	3	3	1	1	3	3	2	3	3
2.229	17	2.229	3	3	3	3	3	3	3	1	3	1	3	3	1	1	3	3	2	1	3	3	1	1	3	3	1	3	1	3	1	3	1	3	2	3	1	2	3	3	3	3	1	1	3	3	2	3	3
2.999			0	0	0	0	0	0	0	0	0	0	0	0	0	0	0	0	0	0	0	0	0	0	0	0	0	0	0	0	0	0	0	0	0	0	0	0	0	0	0	0	0	0	0	0	0	0	0
3	26	3	2	1	1	3	3	2	3	3	3	1	3	1	1	1	1	3	1	1	3	1	3	3	3	3	3	3	3	3	1	3	3	1	3	3	3	1	1	3	1	3	3	1	1	3	3	3	1
3.004	848	3.004	2	1	1	3	3	2	3	3	3	1	3	1	1	1	1	3	1	1	3	1	3	3	3	3	3	3	3	3	1	3	3	1	3	3	3	1	1	3	1	3	3	1	1	3	3	3	1
3.006	2148	3.006	2	1	1	3	3	2	3	3	3	1	3	1	1	1	1	3	1	1	3	1	3	3	3	3	3	3	3	3	1	3	3	1	3	3	3	1	1	3	3	3	3	1	1	3	3	3	1
3.008	142	3.008	2	1	1	3	3	2	3	3	3	1	3	1	1	1	1	3	1	1	3	1	3	3	3	3	3	3	3	3	3	3	3	1	3	3	3	1	1	3	3	3	3	1	1	3	3	3	1
3.029	1449	3.029	1	1	1	3	3	2	1	3	3	1	3	1	3	1	1	3	1	1	3	3	1	3	3	3	3	3	3	3	3	3	3	1	3	3	3	1	1	3	3	3	3	1	1	3	3	3	1
3.032	285	3.032	1	1	1	2	3	2	1	3	3	1	3	1	3	1	1	3	1	1	3	3	1	3	3	3	3	3	3	3	3	3	3	1	3	3	3	1	1	3	3	3	3	1	1	3	3	3	1
3.036	158	3.036	1	1	1	2	3	2	1	3	3	1	3	1	3	1	1	3	1	1	3	3	1	3	3	3	3	3	3	3	3	3	3	1	3	3	3	1	1	3	3	3	3	1	1	3	1	3	1
3.04	27	3.04	1	1	1	2	3	2	1	3	3	1	3	1	3	1	1	3	1	1	3	3	1	3	3	2	3	3	3	3	3	3	3	1	3	3	3	1	1	3	3	3	3	1	1	3	1	3	1
3.045	267	3.045	1	1	1	2	3	2	1	3	3	1	3	1	3	1	1	3	1	1	3	3	1	3	3	2	3	3	3	3	3	3	3	1	3	3	3	1	1	3	3	3	3	1	1	3	1	3	1
3.047	455	3.047	1	1	1	2	3	2	1	3	3	1	3	1	3	1	1	3	1	1	3	3	1	3	3	2	3	3	3	3	3	3	3	1	3	3	3	1	1	3	3	3	3	1	1	3	1	3	1
3.048	13	3.048	1	1	1	2	3	2	1	3	3	1	3	1	3	1	1	3	1	1	3	3	1	3	3	1	3	3	3	3	3	3	3	1	3	3	3	1	1	3	3	3	3	1	1	3	1	3	1
3.052	62	3.052	1	1	1	2	3	2	1	3	3	1	3	1	3	1	1	3	1	2	3	3	1	3	3	1	3	3	3	3	3	3	3	1	3	3	3	1	1	3	3	3	3	1	1	3	1	3	1
3.068	10	3.068	3	1	1	2	3	2	1	3	1	1	3	1	3	1	1	3	3	2	3	3	1	3	3	1	3	3	3	1	3	3	3	1	3	3	3	1	1	3	3	3	1	1	1	3	1	3	1
3.07	569	3.07	3	1	1	2	3	1	1	3	1	1	3	1	3	1	1	3	3	2	3	3	1	3	3	1	3	3	3	1	3	3	3	1	3	3	3	1	1	3	3	3	1	1	1	3	1	3	1
3.071	12	3.071	3	1	1	1	3	1	1	3	1	1	3	1	3	1	1	3	3	2	3	3	1	3	3	1	3	3	3	1	3	3	3	1	3	3	3	1	1	3	3	3	1	1	1	3	1	3	1
3.074	7	3.074	3	1	1	1	3	1	1	3	1	1	3	1	3	1	1	3	3	3	3	3	1	3	3	1	3	3	3	1	3	3	3	1	3	1	3	1	1	3	3	3	1	1	1	3	1	3	1
3.081	350	3.081	3	1	1	1	3	1	1	3	1	1	3	1	3	1	1	3	3	3	1	3	1	3	2	1	3	3	3	1	3	3	3	1	3	1	3	3	1	3	3	1	1	1	1	3	1	3	1
3.085	578	3.085	3	1	1	1	3	1	1	3	1	1	3	1	3	1	1	3	3	3	1	3	1	3	2	1	3	3	3	1	3	3	3	1	3	1	3	3	1	3	3	1	1	1	1	3	1	3	1
3.087	336	3.087	3	1	1	1	3	1	1	3	1	1	3	1	3	1	1	3	3	3	1	3	1	3	2	1	3	3	3	1	3	3	3	1	3	1	3	3	1	3	3	1	1	1	1	3	1	3	1
3.089	14	3.089	3	1	1	1	3	1	1	3	1	1	3	1	3	1	1	3	3	3	1	3	1	3	2	1	3	3	3	1	3	3	3	3	3	1	3	3	1	3	3	1	1	1	1	3	1	3	1
3.091	360	3.091	3	1	1	1	3	1	1	3	1	1	3	1	3	1	1	3	3	3	1	3	1	3	2	1	3	3	3	1	3	3	3	3	3	1	3	3	1	3	3	1	1	1	1	3	1	3	1
3.092	250	3.092	3	1	1	1	3	1	1	3	1	1	3	1	3	1	1	3	3	3	1	3	1	3	2	1	3	3	3	1	3	3	3	3	3	1	3	3	1	3	3	1	1	1	1	3	1	3	1
3.094	1466	3.094	3	1	1	1	1	1	1	3	1	1	3	1	3	1	1	3	3	3	1	3	1	3	2	1	3	3	3	1	3	3	3	3	3	1	3	3	1	3	3	1	1	1	1	3	1	3	1
3.095	20	3.095	3	1	1	1	1	1	1	3	1	1	3	1	3	1	1	3	3	3	1	3	1	3	1	1	3	3	3	1	3	3	3	3	3	1	3	3	1	3	3	1	1	1	1	3	1	3	1
3.101	1154	3.101	1	1	1	1	1	1	1	3	1	1	3	1	3	1	1	3	3	3	1	3	1	3	1	1	3	3	3	1	3	3	3	3	3	1	3	3	1	3	3	1	1	1	1	3	1	3	1
3.103	26	3.103	1	1	1	1	1	1	1	3	1	1	3	1	3	1	1	3	3	3	1	3	1	3	1	1	3	3	3	1	3	3	3	3	3	1	3	3	1	3	3	1	1	1	1	3	1	3	3
3.107	690	3.107	1	1	1	1	1	3	1	3	1	1	3	1	3	1	1	3	3	3	1	3	1	3	1	1	3	3	3	1	3	3	3	3	3	1	3	3	1	3	3	1	1	1	1	3	1	3	3
3.108	215	3.108	1	1	1	1	1	3	2	3	1	1	3	1	3	1	1	3	3	3	1	3	1	3	1	1	3	3	3	1	3	3	3	3	3	1	3	3	1	3	3	1	1	1	1	3	1	3	3
3.11	384	3.11	1	1	1	1	1	3	2	3	1	1	3	1	3	1	1	3	3	3	3	3	1	3	1	1	3	3	3	1	3	3	3	3	3	1	3	3	1	3	3	1	1	1	1	3	1	3	3
3.111	1859	3.111	1	1	1	1	1	3	2	3	1	1	3	1	3	1	1	3	3	3	3	3	1	3	1	1	2	3	3	1	3	3	3	3	3	1	3	3	1	3	3	1	1	1	1	3	1	3	3
3.113	1044	3.113	1	1	1	1	1	3	2	3	1	1	3	1	3	1	1	3	3	3	3	3	1	3	1	1	2	3	3	1	3	3	3	3	3	1	3	3	1	3	3	1	1	1	1	3	1	3	3
3.117	32	3.117	1	1	1	1	1	3	2	3	1	1	3	1	3	1	1	3	3	3	3	3	1	3	1	1	2	3	3	1	3	3	3	3	3	1	3	3	1	3	3	1	1	1	1	3	1	3	3
3.127	3716	3.127	1	1	1	1	1	3	2	1	1	1	3	1	3	1	1	3	3	3	3	3	1	3	3	1	2	3	3	1	3	3	3	3	3	1	3	3	1	3	3	1	1	1	1	3	1	1	3
3.129	331	3.129	1	1	1	1	1	3	2	1	1	1	3	1	3	1	1	3	3	3	3	3	1	3	3	1	2	3	3	1	3	3	3	3	3	1	3	3	1	3	3	1	1	1	1	3	1	1	3
3.131	82	3.131	1	1	1	1	1	3	2	1	1	1	3	1	3	1	1	3	3	3	3	3	1	3	3	1	2	3	3	1	3	3	3	3	3	3	3	3	1	3	3	1	1	1	1	3	1	1	3
3.135	29	3.135	1	1	1	1	1	3	2	1	1	1	3	1	3	1	1	3	3	3	1	3	1	3	3	1	2	3	3	1	3	3	3	3	3	3	3	3	1	3	3	1	1	1	1	3	1	1	3
3.137	3434	3.137	1	1	1	1	1	3	2	1	1	1	3	1	3	1	1	3	3	3	1	3	1	3	3	1	2	3	3	1	3	3	3	3	3	3	3	3	3	3	3	1	1	1	1	3	1	1	3
3.141	251	3.141	1	1	1	1	1	3	2	1	1	1	3	1	3	1	3	3	3	3	1	3	1	3	3	1	2	3	1	1	3	3	3	3	3	3	3	3	3	3	3	1	1	1	1	3	1	1	3
3.143	2716	3.143	1	1	1	1	1	3	2	1	1	1	3	1	3	1	3	3	3	3	1	3	1	3	3	1	2	3	1	1	3	3	3	3	3	3	3	3	3	3	3	1	1	1	3	3	1	1	3
3.145	5115	3.145	1	1	1	1	1	3	2	1	1	1	3	1	3	1	3	3	3	3	1	3	1	3	3	1	2	3	1	1	3	3	3	3	3	3	3	3	3	3	3	1	1	1	3	3	1	1	3
3.147	70	3.147	1	1	1	1	1	3	2	1	1	1	3	3	3	1	3	3	3	3	1	3	1	3	3	1	2	3	1	1	3	3	3	3	3	3	3	3	3	3	3	1	1	1	3	3	1	1	3
3.149	4031	3.149	1	1	1	1	1	3	2	1	1	1	3	3	3	1	1	3	3	3	1	3	1	3	3	1	2	3	1	1	3	3	3	3	3	3	3	3	3	3	3	1	1	1	3	3	1	1	3
3.151	1059	3.151	1	1	1	1	1	3	2	1	1	1	3	3	3	1	1	3	3	3	1	3	1	3	3	1	2	3	1	1	3	3	3	3	3	3	3	3	3	3	3	1	1	1	3	3	1	1	3
3.161	42	3.161	1	1	1	1	1	3	2	1	1	1	3	3	3	1	1	3	3	3	1	3	1	3	3	1	2	3	1	1	3	3	3	3	3	3	3	3	3	3	3	1	3	1	3	3	1	1	3
3.162	87	3.162	1	1	1	1	1	3	2	1	1	1	3	3	3	1	1	3	3	3	1	3	1	3	3	1	1	3	1	1	3	3	3	3	3	3	3	3	3	3	3	1	3	1	3	3	1	1	3
3.164	5	3.164	1	1	1	1	1	3	2	1	1	1	3	3	3	1	1	3	3	3	3	3	1	3	3	1	1	3	1	1	3	3	3	3	3	3	3	3	3	3	3	1	3	1	3	3	1	1	3
3.169	31	3.169	1	1	1	1	1	3	2	1	1	1	3	3	3	1	1	3	3	3	3	3	1	3	3	1	1	3	1	1	3	3	3	3	3	3	3	3	3	3	3	2	3	1	3	3	1	1	3
3.171	3090	3.171	1	1	1	1	1	3	2	1	1	1	3	3	3	1	1	3	3	3	3	3	1	3	3	1	1	3	1	1	3	3	3	3	3	3	3	3	3	3	3	2	3	1	3	3	1	1	3
3.173	4844	3.173	1	1	1	1	1	3	2	1	1	1	3	3	3	1	1	3	3	3	3	3	1	3	3	1	1	3	1	1	3	3	3	3	3	3	3	3	3	3	3	2	3	1	3	3	1	1	3
3.175	5857	3.175	1	1	1	1	1	3	2	1	1	1	3	3	3	1	1	3	3	3	3	3	1	3	3	1	1	3	1	1	3	3	3	3	3	3	3	3	3	3	3	2	3	1	3	3	1	1	3
3.176	128	3.176	1	1	1	1	1	3	2	1	1	1	3	3	3	1	1	3	3	3	3	3	1	3	3	1	1	3	1	1	3	3	3	3	3	3	3	3	3	3	3	2	3	1	3	3	1	1	3
3.178	15	3.178	1	1	1	1	1	3	2	1	1	1	3	3	3	1	1	3	3	3	3	3	1	3	3	1	1	3	1	1	3	3	3	3	3	3	3	3	3	3	3	2	3	1	3	3	3	1	3
3.183	749	3.183	1	1	1	1	1	3	1	1	1	1	3	3	3	1	1	3	3	3	3	3	1	3	3	1	1	3	1	1	3	3	3	1	3	3	3	3	3	3	3	2	3	1	3	3	3	1	3
3.185	10	3.185	1	1	1	1	1	3	1	1	1	1	3	3	3	1	1	3	3	3	3	3	1	3	3	1	1	3	1	1	3	3	1	1	3	3	3	3	3	3	3	2	3	1	3	3	3	1	3
3.187	1738	3.187	1	1	1	1	1	3	1	1	1	1	3	3	3	1	1	3	3	3	3	3	1	3	3	1	1	3	1	1	3	3	1	1	3	3	3	3	1	3	3	2	3	1	3	3	3	1	3
3.19	166	3.19	1	1	1	1	1	3	3	1	1	1	3	3	3	1	1	3	3	3	3	3	1	3	3	1	1	3	1	1	3	3	1	1	3	3	3	3	1	3	3	2	3	1	3	3	3	1	3
3.192	1311	3.192	1	1	1	1	1	3	3	1	3	1	3	3	3	1	1	3	3	3	3	3	1	3	3	1	1	3	1	1	3	3	1	1	3	3	3	3	1	3	3	2	3	1	3	3	3	1	3
3.194	77	3.194	1	1	1	1	1	3	3	1	3	1	3	3	3	1	3	3	3	3	3	3	1	3	3	1	1	3	1	1	3	3	1	1	3	3	3	3	1	3	3	2	3	1	3	3	3	1	3
3.195	457	3.195	1	1	1	1	1	3	3	1	3	1	3	3	3	1	3	3	3	3	3	3	1	3	3	1	1	3	1	1	3	3	1	1	3	3	3	2	1	3	3	2	3	1	3	3	3	1	3
3.205	940	3.205	1	1	1	1	1	3	3	1	3	3	3	3	3	1	3	3	1	3	3	3	3	3	3	1	1	3	1	3	3	3	1	1	3	3	3	2	1	3	3	2	3	1	3	3	3	1	3
3.206	2620	3.206	1	1	1	1	1	3	3	1	3	3	3	3	3	1	3	3	1	3	3	3	3	3	3	1	1	3	1	3	3	3	1	1	3	3	3	2	1	3	3	3	3	1	3	3	3	1	3
3.208	1908	3.208	1	1	1	1	1	3	3	1	3	3	3	3	3	1	3	3	1	3	3	3	3	3	3	1	1	3	1	3	3	3	1	1	3	3	3	2	1	3	3	3	3	1	3	3	3	1	3
3.21	302	3.21	1	1	1	1	1	3	3	1	3	3	3	3	3	1	3	3	1	3	3	3	3	3	3	1	1	3	1	3	3	3	1	1	3	3	3	2	1	3	3	3	3	1	3	3	3	1	3
3.214	550	3.214	3	1	1	1	1	3	3	1	3	3	3	3	3	1	3	3	1	3	3	3	3	3	3	1	1	3	1	3	3	3	1	1	3	3	3	2	1	3	3	3	3	1	3	3	3	1	3
3.216	933	3.216	3	1	1	1	1	3	3	1	3	3	3	3	3	1	3	3	1	3	3	3	3	3	3	1	1	3	1	3	3	3	1	1	3	3	3	2	1	3	3	3	3	1	3	3	3	1	3
3.218	349	3.218	3	1	1	1	1	3	3	1	3	3	3	3	3	1	3	3	1	3	3	3	3	3	3	1	1	3	1	3	3	3	1	1	3	3	3	2	1	3	3	3	3	1	3	3	3	1	3
3.22	2150	3.22	3	1	1	1	1	3	3	1	3	3	3	1	3	1	3	3	1	3	3	3	3	3	3	1	1	3	1	3	3	3	1	1	3	3	3	2	1	3	3	3	3	1	3	3	3	1	3
3.222	518	3.222	3	1	1	1	1	3	3	1	3	3	3	1	3	1	3	3	1	3	3	3	3	3	3	1	1	3	1	3	3	3	1	1	3	3	3	2	1	3	3	3	3	1	3	3	3	1	3
3.224	5	3.224	3	1	1	3	1	3	3	1	3	3	3	1	3	1	3	3	1	3	3	3	3	3	3	1	1	3	1	3	3	3	1	1	3	3	3	2	1	3	3	3	3	1	3	3	3	1	3
3.226	608	3.226	3	1	1	3	1	3	3	1	3	3	3	1	3	1	3	3	1	3	3	3	3	3	3	1	1	3	1	3	3	3	1	1	3	3	3	2	1	3	3	3	3	1	3	3	3	1	3
3.23	1392	3.23	3	1	1	3	1	3	3	1	3	1	3	1	3	1	3	3	1	3	3	3	3	3	3	1	1	3	1	3	3	3	1	1	3	3	3	2	1	3	3	3	1	1	3	3	3	1	3
3.232	1341	3.232	3	1	1	3	1	3	3	1	3	1	3	1	3	1	3	3	1	3	3	3	3	3	3	1	1	3	1	1	3	3	1	1	3	3	3	2	1	3	3	3	1	1	3	3	3	1	3
3.234	2427	3.234	3	1	1	3	1	3	3	1	3	1	3	1	3	1	3	3	1	3	3	3	3	3	3	1	1	1	1	1	3	3	1	1	3	3	3	2	1	3	3	3	1	1	3	3	3	1	3
3.235	631	3.235	3	1	1	3	1	3	3	1	3	1	3	1	3	1	3	3	1	3	3	3	3	3	3	1	1	1	1	1	3	3	1	1	3	3	3	1	1	3	3	3	1	1	3	3	3	1	3
3.236	2423	3.236	3	1	1	3	1	3	2	1	3	1	3	1	3	1	3	3	1	3	3	3	3	3	3	1	1	1	1	1	3	3	1	1	3	3	3	1	1	3	3	3	1	1	3	3	3	1	3
3.24	9	3.24	3	1	1	3	1	3	2	1	3	1	3	1	3	1	3	3	1	3	3	3	3	3	3	1	1	1	1	1	3	3	1	1	3	3	3	1	1	3	3	3	1	1	3	3	3	1	3
3.244	145	3.244	3	1	1	3	1	3	2	1	3	1	3	1	3	1	3	3	1	3	3	3	3	3	3	1	1	1	1	1	3	3	1	1	3	3	3	1	1	3	3	3	1	1	3	3	3	1	3
3.246	619	3.246	3	1	1	3	1	3	2	1	3	1	3	1	3	1	3	3	1	3	3	3	3	3	3	1	1	1	1	1	3	3	1	1	3	3	3	1	1	3	3	3	1	1	3	3	3	1	3
3.254	56	3.254	3	1	1	3	1	3	2	1	1	1	3	1	3	1	3	3	1	3	3	3	3	3	3	1	1	1	3	1	3	3	2	1	3	3	3	1	1	3	3	3	1	1	3	3	3	1	3
3.255	764	3.255	3	1	1	3	1	3	2	1	1	1	3	1	3	1	3	3	1	3	3	3	3	3	3	1	1	1	3	1	3	3	2	1	3	3	3	1	1	3	3	3	1	1	3	3	3	1	3
3.256	16	3.256	3	1	1	3	1	3	2	1	1	1	3	1	3	1	3	3	1	3	3	3	3	3	3	1	1	1	3	1	3	3	2	1	3	3	3	1	1	3	3	3	1	1	3	3	3	1	3
3.26	475	3.26	3	1	1	3	1	3	2	1	1	1	3	1	3	1	3	3	1	3	3	3	3	3	3	1	1	1	3	1	3	3	2	1	3	3	3	1	1	1	3	3	1	1	3	3	3	1	3
3.262	22	3.262	3	1	1	3	1	3	2	1	1	1	3	1	3	1	3	3	1	3	3	3	3	3	3	1	1	1	3	1	3	3	2	1	3	3	3	1	1	1	3	3	1	1	3	3	3	1	3
3.264	2641	3.264	3	1	1	3	1	3	2	1	1	1	3	1	3	1	3	3	1	3	3	3	3	3	3	1	1	1	3	1	3	3	2	1	3	3	3	1	1	1	3	3	1	1	3	3	3	1	3
3.266	2488	3.266	3	1	1	3	1	3	2	3	1	1	3	1	3	1	3	3	1	3	3	3	3	3	3	1	1	1	3	1	3	3	2	1	3	3	3	1	1	1	3	3	1	1	3	3	3	1	3
3.267	45	3.267	3	1	1	3	1	3	2	3	1	1	3	1	3	1	3	3	1	3	3	3	3	3	3	1	1	1	3	1	3	3	2	1	3	3	3	1	1	1	3	3	1	1	3	3	3	1	3
3.269	4269	3.269	3	3	1	3	1	3	2	3	1	1	3	1	3	1	3	3	1	3	3	3	3	3	3	1	1	1	3	1	3	3	2	1	3	3	3	1	1	1	3	3	1	1	3	3	3	1	3
3.27	385	3.27	3	3	1	3	1	3	3	3	1	1	3	1	3	1	3	3	1	3	3	3	3	3	3	1	1	1	3	1	3	3	2	1	3	3	3	1	1	1	3	3	1	1	3	3	3	1	3
3.272	315	3.272	3	3	1	3	1	1	3	3	1	1	3	1	3	1	3	3	1	3	3	3	3	3	3	1	1	1	3	1	3	3	2	1	3	3	3	1	1	1	3	3	1	1	3	3	3	1	3
3.274	332	3.274	3	3	1	3	1	1	3	3	1	1	3	1	3	1	3	3	1	3	3	3	3	3	3	1	1	1	3	1	3	3	2	1	3	1	3	1	1	1	3	3	1	1	3	3	3	1	3
3.276	841	3.276	3	3	1	3	1	1	3	3	1	1	3	1	3	1	3	3	1	3	3	3	3	3	3	1	1	1	3	1	3	3	2	1	3	1	3	1	1	1	3	3	1	1	3	3	1	1	3
3.277	2140	3.277	3	3	1	3	1	1	3	3	1	1	3	1	3	1	3	3	1	3	3	3	3	3	3	1	1	1	3	1	3	3	2	1	3	1	3	1	1	1	3	3	1	1	3	3	1	1	3
3.279	856	3.279	3	3	1	3	1	1	3	3	1	1	3	1	3	1	3	3	1	3	3	3	3	3	3	1	1	1	3	1	3	3	2	1	3	1	3	1	1	1	3	3	1	1	3	3	1	1	3
3.281	655	3.281	3	3	1	3	1	1	3	1	1	1	3	1	3	1	3	3	1	3	3	3	3	3	3	1	1	1	3	1	3	3	2	1	3	1	3	1	1	1	3	3	1	1	3	3	1	1	3
3.283	3245	3.283	3	3	1	3	1	1	3	1	1	1	3	1	3	1	3	3	1	3	3	3	3	3	3	1	1	1	3	1	3	3	2	1	3	1	3	1	1	1	3	3	1	1	3	3	1	1	3
3.285	6052	3.285	3	3	1	3	1	1	3	3	1	1	3	1	3	1	3	3	1	3	3	3	3	3	3	1	1	1	3	1	3	3	2	1	3	1	3	1	1	1	3	3	1	1	3	3	1	1	3
3.287	2229	3.287	3	3	1	3	1	1	3	3	1	1	3	1	3	1	3	3	1	3	3	3	3	3	3	1	1	1	3	1	3	3	2	1	3	1	3	1	1	1	3	3	1	1	3	3	1	1	3
3.289	134	3.289	3	3	1	3	1	1	1	3	1	1	3	1	3	1	3	3	1	3	3	3	3	3	3	1	1	1	3	1	3	3	2	1	3	1	3	1	1	1	3	3	1	1	3	3	1	1	3
3.291	1808	3.291	3	3	1	3	1	1	1	3	1	1	3	1	3	1	3	3	1	3	3	3	3	3	3	1	1	1	3	1	3	3	2	1	3	1	3	1	1	1	3	3	1	1	3	3	1	1	3
3.293	201	3.293	3	3	1	3	1	1	1	3	1	1	3	1	3	1	3	3	1	3	3	3	3	3	3	1	1	1	3	1	3	3	2	1	3	1	3	1	1	1	3	3	1	1	3	3	1	1	3
3.295	670	3.295	3	3	1	3	1	1	1	3	1	1	3	1	3	1	3	3	1	3	3	3	3	3	3	1	1	1	3	1	3	3	2	1	3	1	3	1	1	1	3	3	1	1	3	3	1	1	3
3.297	1188	3.297	3	3	1	3	1	1	1	3	1	1	3	1	3	1	3	3	1	3	3	3	3	3	3	1	1	1	3	1	3	3	2	1	3	1	3	1	1	1	3	3	1	1	3	3	1	1	3
3.298	751	3.298	3	3	1	3	1	1	1	2	1	1	3	1	3	1	3	3	1	3	3	3	3	3	3	1	1	1	3	1	3	3	2	1	3	1	3	1	1	1	3	3	1	1	3	3	1	1	3
3.3	2902	3.3	3	3	1	3	1	1	1	2	1	1	3	1	3	1	3	3	1	3	3	3	3	3	3	1	1	1	3	1	3	3	2	1	3	1	3	1	1	1	3	3	1	1	3	3	1	1	3
3.301	30	3.301	3	3	1	3	1	1	1	2	1	1	3	1	3	1	3	3	1	3	3	3	3	3	3	1	1	1	3	1	3	3	3	1	3	1	3	1	1	1	3	3	1	1	3	3	1	1	3
3.303	5095	3.303	3	3	1	3	1	1	1	2	1	1	3	1	3	1	1	3	1	3	3	3	3	3	3	1	1	1	3	1	3	3	3	1	3	1	3	1	1	1	3	3	1	1	3	3	1	1	3
3.305	1521	3.305	3	3	1	3	1	1	1	2	1	1	3	1	3	1	1	3	1	3	3	3	3	3	3	1	1	1	3	1	3	3	3	1	3	1	3	1	1	1	3	3	1	1	3	3	1	1	3
3.307	2855	3.307	3	3	1	3	1	1	1	2	1	1	3	1	3	1	1	3	1	3	3	3	3	3	3	1	1	1	3	1	3	3	3	1	3	1	3	1	1	1	3	3	1	1	3	3	1	1	3
3.309	6924	3.309	3	3	1	3	1	1	1	2	1	1	3	1	3	1	1	3	1	3	3	3	3	3	3	1	1	1	3	1	3	3	3	1	3	1	3	1	1	1	3	3	1	1	3	3	1	1	3
3.999			0	0	0	0	0	0	0	0	0	0	0	0	0	0	0	0	0	0	0	0	0	0	0	0	0	0	0	0	0	0	0	0	0	0	0	0	0	0	0	0	0	0	0	0	0	0	0
4	12	4	1	1	1	1	1	3	3	3	1	1	1	3	1	1	1	1	3	1	1	1	1	3	1	2	1	3	1	3	1	1	1	1	1	1	3	3	1	1	1	1	3	1	1	3	1	2	1
4.002	8169	4.002	1	1	1	1	1	3	3	3	1	1	1	3	1	1	1	1	3	1	1	1	1	3	1	2	1	3	1	3	1	1	1	1	1	1	3	3	1	1	1	1	3	3	1	3	1	2	1
4.004	463	4.004	1	1	1	1	1	3	3	3	1	1	1	1	1	1	1	1	3	1	1	1	1	3	1	2	1	3	1	3	1	1	1	1	1	1	3	3	1	1	1	1	3	3	1	3	1	2	1
4.006	3633	4.006	1	1	1	1	1	3	3	3	1	1	1	1	1	1	1	1	3	1	1	1	1	3	1	2	1	3	1	3	1	1	1	3	1	1	3	3	1	1	1	1	3	3	1	3	1	2	1
4.008	2807	4.008	1	1	1	1	1	3	3	3	1	1	1	1	1	1	1	1	3	1	1	1	1	3	1	2	1	3	1	3	1	1	1	3	1	1	3	3	1	1	1	1	3	3	1	3	1	2	1
4.009	192	4.009	1	1	1	1	1	3	3	3	1	1	1	1	1	1	1	1	3	1	1	1	1	3	1	2	1	3	1	3	1	1	1	3	1	1	3	3	1	1	1	1	3	3	1	3	1	2	1
4.01	3514	4.01	1	1	1	1	1	3	3	3	1	1	1	1	1	1	1	1	3	1	1	1	1	3	1	2	1	3	1	3	1	1	1	3	1	1	3	3	1	1	1	1	3	3	1	3	1	2	1
4.012	605	4.012	1	1	1	1	1	3	3	3	1	1	1	1	1	1	1	1	3	1	1	1	1	3	1	2	1	3	1	3	1	1	1	1	1	1	3	3	1	1	1	1	3	3	1	3	1	2	1
4.015	625	4.015	1	1	1	1	1	3	3	1	1	1	1	1	1	1	1	1	3	1	1	1	1	3	1	2	1	3	1	3	1	1	1	1	1	1	3	3	1	1	1	1	3	3	1	3	1	2	1
4.017	6151	4.017	1	1	1	1	1	3	3	1	1	1	1	1	1	1	1	1	3	1	1	1	1	3	1	2	1	3	1	3	1	1	1	1	1	1	3	3	1	1	1	1	3	3	1	3	1	2	1
4.019	4969	4.019	1	1	1	1	1	3	3	1	1	1	1	1	1	1	1	1	3	1	1	1	1	1	1	2	1	3	1	3	1	1	1	1	1	1	3	3	1	1	1	1	3	3	1	3	1	2	1
4.02	113	4.02	1	1	1	1	1	3	3	1	1	1	1	1	1	1	1	1	3	1	1	2	1	1	1	2	1	3	1	3	1	1	1	1	1	1	3	3	1	1	1	1	3	3	1	3	1	2	1
4.022	611	4.022	1	1	1	1	1	3	3	1	1	1	1	1	1	1	1	1	3	1	1	3	1	2	1	2	1	3	1	3	1	1	1	1	1	1	3	3	1	1	1	1	3	3	1	3	1	2	1
4.023	213339	4.023	1	1	1	1	1	3	3	1	1	1	1	1	1	1	1	1	3	1	1	3	1	1	1	2	1	3	1	3	1	1	1	1	1	1	3	3	1	1	1	1	3	3	1	3	1	2	1
4.025	7723	4.025	1	1	1	1	1	3	3	1	1	1	1	1	1	1	1	1	3	1	1	3	1	1	1	2	1	3	1	3	1	1	1	1	1	1	3	3	1	1	1	1	3	3	1	3	1	2	1
4.027	2395	4.027	1	1	1	1	1	3	3	1	1	1	1	1	1	1	1	1	3	1	1	3	1	1	1	2	1	3	1	3	1	1	1	1	1	1	3	3	1	1	1	1	3	3	1	3	1	2	1
4.028	75	4.028	1	1	1	1	1	3	3	1	1	1	1	1	1	1	1	1	3	1	1	3	1	1	1	2	1	3	1	3	1	1	1	1	1	1	3	3	1	1	1	1	3	3	1	3	1	2	1
4.03	1607	4.03	1	1	1	1	1	3	3	1	1	1	1	1	1	1	1	1	3	1	1	3	1	1	1	2	1	3	1	3	1	1	1	1	1	1	3	3	1	1	1	1	3	3	1	3	1	2	1
4.031	8878	4.031	1	1	1	1	1	3	3	1	1	1	1	1	1	1	1	1	3	1	1	3	1	1	1	2	1	3	1	3	1	1	1	1	1	1	3	3	1	1	1	1	3	3	1	3	1	2	1
4.032	3607	4.032	1	1	1	1	1	3	3	1	1	1	1	1	1	1	1	1	3	1	1	3	1	1	1	2	1	3	1	3	1	1	1	1	1	1	3	3	1	1	1	1	3	3	1	3	1	2	1
4.034	7481	4.034	1	1	1	1	1	3	3	1	1	1	1	1	1	1	1	1	3	1	1	3	1	1	1	2	1	3	1	3	1	1	1	1	1	1	3	3	3	1	1	1	3	3	1	3	1	2	1
4.035	251	4.035	1	1	1	1	1	3	3	1	1	1	1	1	1	1	1	1	3	1	1	3	1	1	1	2	1	3	1	3	1	1	1	1	1	1	3	3	3	1	1	1	3	3	1	3	1	2	1
4.039	190	4.039	1	1	1	1	1	3	3	1	1	1	3	1	1	1	1	1	3	1	1	3	1	1	1	2	1	3	1	3	1	1	1	1	1	3	3	3	3	1	1	1	3	3	1	3	1	2	1
4.04	167	4.04	1	1	1	1	1	3	3	1	1	1	3	1	1	1	1	1	3	1	1	3	1	1	1	2	1	3	1	3	1	1	1	1	1	3	3	3	3	1	1	1	3	3	1	3	1	2	1
4.044	156	4.044	1	1	1	1	1	3	3	1	1	1	3	1	1	1	1	1	3	1	1	3	1	1	1	2	1	3	1	3	1	1	1	1	1	3	3	3	3	1	1	1	3	3	1	3	1	2	1
4.045	5	4.045	1	1	1	1	1	3	2	1	1	1	3	1	1	1	1	1	3	1	1	3	1	1	1	2	1	3	1	3	1	1	1	1	1	3	3	3	3	1	1	1	3	3	1	3	1	2	1
4.046	103	4.046	1	1	1	1	1	3	2	1	1	1	3	1	1	1	1	1	3	1	1	3	1	1	1	2	1	3	1	3	1	1	1	1	1	3	3	3	3	1	1	1	3	3	1	3	1	2	1
4.047	16	4.047	1	1	1	1	1	3	2	1	1	1	3	1	1	1	1	1	3	1	1	3	1	1	1	2	1	3	1	3	1	1	1	1	1	3	3	3	3	1	1	1	3	3	1	3	1	1	1
4.074	13	4.074	3	1	1	3	1	3	2	1	1	1	3	1	1	3	1	1	3	1	1	3	1	1	1	1	3	3	1	3	1	1	1	1	1	3	3	1	3	1	1	3	1	3	1	3	1	1	1
4.076	79	4.076	3	1	1	3	1	3	2	1	1	1	3	1	1	3	1	1	3	1	3	3	1	1	1	1	3	3	1	3	1	1	1	1	1	3	3	1	3	1	1	3	1	3	1	3	1	1	1
4.078	48	4.078	3	1	1	3	1	3	2	1	1	1	3	1	1	3	1	1	3	1	3	3	1	1	1	1	3	3	1	3	1	1	1	1	1	3	3	1	3	1	1	3	1	3	1	3	1	1	1
4.08	134	4.08	3	1	1	3	1	3	2	1	1	1	3	1	1	3	1	1	3	1	3	3	1	1	1	1	3	3	1	3	1	1	1	2	1	3	3	1	3	1	1	3	1	3	1	3	1	1	1
4.082	281	4.082	3	1	1	3	1	3	2	1	1	1	3	1	1	3	1	1	3	1	3	3	1	1	3	1	3	3	1	3	1	1	1	2	1	3	3	1	3	1	1	3	1	3	1	3	1	1	1
4.083	1232	4.083	3	1	1	3	1	3	1	1	1	1	3	1	1	3	1	1	3	1	3	3	1	1	3	1	3	3	1	3	1	1	1	2	1	3	3	1	3	1	1	3	1	3	1	3	1	1	1
4.085	431	4.085	3	1	1	3	1	3	1	1	3	1	3	1	1	3	1	1	3	1	3	3	1	1	3	1	3	3	1	3	1	1	1	2	1	3	3	1	3	1	1	3	1	3	1	3	1	1	1
4.1	606	4.1	3	1	3	3	1	1	3	1	3	1	3	1	1	3	1	1	3	3	3	3	1	1	3	1	3	3	1	3	3	1	1	2	1	3	3	1	3	1	1	3	1	3	1	3	1	1	1
4.101	132	4.101	3	1	3	3	1	1	3	1	3	1	3	1	1	3	1	1	3	3	3	3	1	1	3	1	3	3	1	3	3	1	1	2	1	3	3	1	3	1	1	3	1	3	1	3	1	1	1
4.104	252	4.104	3	1	3	3	1	1	3	1	3	1	3	1	1	3	1	2	3	3	3	3	1	1	3	1	3	3	1	3	3	1	1	2	1	3	3	1	3	3	1	3	1	3	1	3	1	1	1
4.107	23	4.107	3	1	3	3	1	1	3	1	3	1	3	1	1	3	1	2	3	3	3	3	1	1	3	1	3	3	1	3	3	1	1	2	1	3	3	1	3	3	1	3	1	3	1	3	1	1	1
4.109	16	4.109	3	1	3	3	1	1	3	1	3	1	3	1	1	3	1	2	3	3	3	3	1	1	3	1	3	3	1	3	3	1	1	2	1	3	3	1	3	3	1	3	1	1	1	3	1	1	1
4.11	876	4.11	3	1	3	3	1	1	3	1	3	1	3	1	1	3	1	2	3	3	3	3	1	1	3	1	3	3	1	3	3	1	1	2	1	3	3	1	3	3	1	3	1	1	1	3	1	1	1
4.12	14	4.12	3	1	3	3	1	1	3	1	3	2	3	1	1	3	1	2	3	3	3	3	1	1	3	1	3	3	1	3	3	1	1	2	1	3	3	1	3	3	1	3	1	3	1	3	1	1	1
4.123	20	4.123	3	1	3	3	1	1	3	1	3	2	3	1	1	3	1	2	3	3	3	3	1	1	3	1	3	3	1	3	3	1	1	2	1	3	3	1	3	3	1	3	1	3	1	3	3	1	1
4.125	706	4.125	3	1	3	3	1	1	3	1	3	2	3	1	1	3	1	2	3	3	3	3	1	1	3	1	3	3	1	3	3	1	1	2	1	3	3	1	3	3	1	3	1	3	1	3	3	1	1
4.126	376	4.126	3	1	3	3	1	1	3	1	3	2	3	1	1	3	1	2	3	3	3	3	1	1	3	1	3	3	1	3	3	1	1	2	1	3	3	1	3	3	2	3	1	3	1	3	3	1	1
4.128	823	4.128	3	1	3	3	1	1	3	1	3	2	3	1	1	3	1	2	3	3	3	3	1	1	3	1	3	3	1	3	3	1	1	2	1	3	3	1	3	3	2	3	1	3	1	3	3	1	1
4.13	1452	4.13	3	1	3	3	1	1	3	1	3	2	3	1	1	3	1	2	3	3	3	3	1	1	3	1	3	3	1	3	3	1	1	2	1	3	3	1	3	3	2	3	1	3	1	3	3	1	1
4.131	733	4.131	3	1	3	3	1	1	3	1	3	3	3	1	1	3	1	2	3	3	3	3	1	1	3	1	3	3	1	3	3	1	1	2	1	3	3	1	3	3	2	3	1	3	1	3	3	1	1
4.132	316	4.132	3	1	3	3	1	1	3	1	3	3	3	1	1	3	1	1	3	3	3	3	1	1	3	1	3	3	1	3	3	1	1	2	1	3	3	1	3	3	2	3	1	3	1	3	3	1	1
4.137	21	4.137	3	1	3	3	1	1	3	1	3	3	3	1	3	3	1	1	3	3	3	3	1	1	3	1	3	3	1	3	3	1	1	3	1	3	3	1	3	3	2	3	1	3	1	3	3	1	1
4.138	240	4.138	3	1	3	3	1	1	3	1	3	3	3	1	3	3	2	1	3	3	3	3	1	1	3	1	3	3	1	3	3	1	1	3	1	3	3	1	3	3	2	3	1	3	1	3	3	1	1
4.14	986	4.14	3	3	3	3	1	1	3	1	3	3	3	1	3	3	2	1	3	3	3	3	1	1	3	1	3	3	1	3	3	1	1	3	1	3	3	1	3	3	2	3	1	3	1	3	3	1	1
4.141	37	4.141	3	3	3	3	1	1	3	1	3	3	3	1	3	3	2	1	3	3	3	3	1	1	3	1	3	3	1	3	3	1	1	3	1	3	3	1	3	3	2	3	1	3	1	3	3	1	1
4.143	23	4.143	3	3	3	3	1	1	3	1	3	3	3	1	3	3	2	1	3	3	3	3	1	1	3	1	3	3	1	3	3	1	3	3	1	3	3	1	3	3	2	3	1	3	1	3	3	1	1
4.144	525	4.144	2	3	3	3	1	1	3	1	3	3	3	1	3	3	2	1	3	3	3	3	1	1	3	1	3	3	1	3	3	1	3	3	1	3	3	1	3	3	2	3	1	3	1	3	3	1	1
4.146	8	4.146	2	3	3	3	1	1	3	1	3	3	3	1	3	3	3	1	3	3	3	3	1	1	3	1	3	3	1	3	3	1	3	3	1	3	3	1	3	3	3	3	1	3	1	3	3	1	1
4.156	211	4.156	2	3	3	3	1	1	3	1	3	3	3	1	3	3	3	1	3	3	3	3	1	1	3	1	3	3	1	3	3	1	3	3	1	3	3	1	3	3	3	3	1	3	1	1	3	3	1
4.157	2268	4.157	2	3	3	3	2	1	3	1	3	3	3	1	3	3	3	1	3	3	3	3	1	1	3	1	3	3	1	3	3	1	3	3	1	3	3	1	3	3	3	3	1	3	1	1	3	3	1
4.161	651	4.161	2	3	3	3	2	1	3	1	3	3	3	1	3	3	3	1	3	3	3	3	1	1	3	1	3	3	1	3	3	1	3	3	1	3	3	1	3	3	3	3	1	3	1	1	3	3	1
4.999			0	0	0	0	0	0	0	0	0	0	0	0	0	0	0	0	0	0	0	0	0	0	0	0	0	0	0	0	0	0	0	0	0	0	0	0	0	0	0	0	0	0	0	0	0	0	0
5	878	5	1	1	3	3	1	3	3	1	3	1	3	1	3	1	1	2	3	3	1	1	1	1	1	1	1	3	3	1	1	1	1	3	3	1	1	1	1	1	3	1	3	1	1	1	1	1	1
5.002	507	5.002	1	1	3	3	1	3	3	1	3	1	3	1	3	1	1	2	3	3	1	1	1	1	1	1	1	3	3	1	1	1	1	1	3	1	1	1	1	1	3	1	3	1	1	1	1	1	1
5.003	8	5.003	1	1	3	3	1	3	3	1	3	1	3	1	3	1	1	2	3	3	1	1	1	1	1	1	1	3	3	1	1	1	1	1	3	1	1	1	1	1	3	1	3	1	1	1	1	1	1
5.006	394	5.006	1	1	3	3	1	3	3	1	3	1	3	1	3	3	1	2	3	3	1	1	1	1	1	1	1	3	3	1	1	1	1	1	3	1	1	1	1	1	3	1	3	1	1	1	1	1	1
5.01	607	5.01	1	1	3	3	1	3	3	1	3	1	3	1	3	3	3	2	3	3	1	1	1	1	1	1	1	3	3	1	1	1	1	1	3	1	1	1	1	1	3	1	3	1	1	1	1	1	1
5.012	295	5.012	1	1	3	3	1	3	3	1	3	1	3	1	3	3	3	2	3	3	1	1	1	1	1	1	1	3	3	1	1	1	1	3	3	1	1	1	1	1	3	1	3	1	1	1	1	1	1
5.014	75	5.014	1	1	3	3	1	3	3	1	3	1	3	1	3	3	3	2	3	3	1	1	1	1	1	1	1	3	3	1	1	1	1	3	3	1	1	1	1	1	3	1	3	1	1	1	1	1	1
5.02	60	5.02	1	1	3	3	1	3	3	1	3	3	3	1	3	3	3	2	3	3	1	1	1	1	1	1	1	3	3	1	1	1	1	3	3	1	1	1	1	1	3	1	3	1	1	1	1	1	1
5.021	840	5.021	1	1	3	3	1	3	3	1	3	3	3	1	3	3	3	2	3	3	1	1	1	1	1	1	1	3	3	1	1	1	1	3	3	1	1	1	1	1	3	1	3	1	1	1	1	1	1
5.027	31	5.027	1	1	1	3	1	3	3	1	3	3	3	1	3	3	3	2	3	3	1	1	1	1	1	1	1	3	3	1	1	1	1	3	3	1	1	1	1	1	3	1	3	1	1	1	1	1	1
5.028	394	5.028	1	1	1	3	1	3	3	1	3	3	3	1	3	3	3	2	3	3	1	1	1	1	1	1	1	3	3	1	1	1	1	3	3	1	1	1	1	1	3	1	3	1	1	1	1	1	1
5.03	13	5.03	1	1	1	3	1	3	3	1	3	3	3	1	3	3	3	2	3	3	1	1	1	1	1	1	3	3	3	1	1	1	1	3	3	1	1	1	1	1	3	1	3	1	1	1	1	1	1
5.032	177	5.032	1	1	1	3	1	3	3	1	3	3	3	1	3	3	3	2	3	3	1	1	1	1	1	1	3	3	3	1	1	1	1	3	3	1	1	1	1	1	3	1	3	1	1	1	1	1	1
5.033	85	5.033	1	1	1	3	1	3	3	1	3	3	3	1	3	3	3	2	3	3	1	1	1	1	1	1	3	3	3	1	1	1	1	3	3	1	1	1	1	1	3	1	3	1	1	1	1	1	1
5.035	758	5.035	1	1	1	3	1	3	3	1	3	3	3	1	3	3	3	2	3	3	1	1	1	1	1	1	3	3	3	1	1	1	1	3	3	1	1	1	1	1	3	1	3	1	1	1	1	1	1
5.038	46	5.038	1	1	3	3	1	3	3	1	3	3	3	1	3	3	3	2	3	3	1	1	1	1	1	1	3	3	3	1	2	1	1	3	3	1	1	1	1	1	3	1	3	1	1	1	1	1	1
5.04	25	5.04	1	1	3	3	1	3	3	1	3	3	3	1	3	3	3	2	3	1	1	1	1	1	1	1	3	3	3	1	2	1	1	3	3	1	1	1	1	1	3	1	3	1	1	1	1	1	1
5.044	33	5.044	1	1	3	3	1	3	3	1	3	3	3	1	3	3	3	2	3	1	1	1	1	1	1	1	3	3	3	1	2	1	1	3	3	1	1	1	3	1	3	1	3	1	1	1	1	1	1
5.045	296	5.045	1	1	3	3	1	3	3	1	3	3	3	1	3	3	3	2	3	1	1	1	1	1	1	1	3	3	3	1	2	1	1	3	3	1	1	1	3	1	3	1	3	1	1	1	2	1	1
5.046	346	5.046	1	1	3	3	1	3	3	1	3	3	3	1	3	3	3	2	3	1	1	1	1	1	1	1	3	3	3	1	2	1	1	3	3	1	1	1	3	1	3	1	3	1	1	1	2	1	1
5.049	630	5.049	1	1	3	3	1	3	3	1	3	3	3	1	3	3	3	1	3	1	1	1	1	1	1	1	3	3	3	1	2	1	1	3	3	1	1	1	3	3	3	1	3	1	1	1	2	1	1
5.051	853	5.051	1	1	3	3	1	3	3	1	3	3	3	1	3	3	3	1	3	1	1	1	1	1	1	1	3	3	3	1	2	1	1	3	3	1	1	1	3	3	3	1	3	1	1	1	2	1	1
5.055	243	5.055	1	3	3	3	1	3	3	1	3	3	3	1	3	3	3	1	3	1	1	1	1	1	1	1	3	3	3	1	2	1	1	3	3	1	1	1	3	3	3	1	3	1	1	1	2	1	1
5.056	812	5.056	1	3	3	3	1	3	3	1	3	3	3	1	3	3	3	1	3	1	1	1	1	1	1	1	3	3	3	1	2	1	1	3	3	1	1	1	3	3	3	1	3	1	1	1	2	1	2
5.06	94	5.06	1	3	3	3	1	3	3	1	3	3	3	1	3	3	3	1	3	1	1	1	1	1	1	1	3	3	3	1	2	1	1	3	3	1	1	1	3	3	3	1	3	1	1	1	2	1	2
5.072	974	5.072	1	3	3	3	1	3	3	1	3	3	3	1	3	3	3	1	3	1	1	1	1	1	1	1	3	3	3	1	3	1	1	3	3	1	1	1	3	3	3	3	3	1	1	1	2	3	3
5.078	438	5.078	1	1	3	3	1	3	3	1	3	3	3	1	3	3	3	1	3	1	1	1	1	1	3	1	3	3	3	1	3	1	1	3	3	1	1	1	3	3	3	3	3	1	1	1	2	3	3
5.092	280	5.092	1	1	3	3	1	3	1	1	3	3	3	1	3	3	3	1	3	1	1	1	1	1	3	1	3	3	1	1	3	1	1	3	3	1	1	1	3	3	3	1	3	1	1	3	2	3	3
5.094	75	5.094	1	1	3	3	1	3	1	1	3	3	3	1	3	3	3	1	3	1	1	1	1	1	3	1	3	3	1	1	3	1	1	3	3	1	1	1	3	3	3	1	3	1	1	3	2	3	3
5.101	1398	5.101	1	1	3	3	1	3	1	1	3	3	3	1	3	3	3	1	3	1	1	1	1	1	3	1	3	2	1	1	1	1	1	3	3	1	1	1	3	3	3	1	1	1	1	3	2	3	3
5.103	2740	5.103	1	1	3	3	1	3	1	1	3	3	3	1	3	3	3	1	3	1	1	1	1	1	3	1	3	2	1	1	1	1	1	3	3	1	1	1	3	3	3	1	1	1	1	3	2	3	3
5.107	161	5.107	1	1	3	3	1	3	1	1	3	3	3	1	3	2	3	1	3	1	1	1	1	1	3	1	3	2	1	1	1	1	1	3	1	1	1	1	3	3	3	1	1	1	1	3	2	3	3
5.113	24	5.113	1	1	3	3	1	3	1	1	3	3	3	1	3	2	3	1	3	1	1	1	1	1	3	1	3	2	1	1	1	1	1	3	1	1	1	1	3	3	3	1	1	1	1	3	2	3	3
5.118	616	5.118	1	1	3	3	1	3	1	1	3	3	3	3	3	3	3	1	3	1	1	1	1	1	3	1	3	2	1	1	1	1	1	3	1	1	1	1	3	3	3	1	1	1	1	3	2	3	3
5.119	5617	5.119	1	1	3	3	1	3	1	1	3	3	3	3	3	3	3	1	3	1	1	1	1	1	3	1	3	2	1	1	1	1	1	3	1	1	1	1	3	3	3	1	1	1	1	3	2	3	3
5.121	2278	5.121	1	1	3	3	1	3	1	1	3	3	3	3	3	3	3	1	3	1	1	1	1	1	3	1	3	2	1	1	1	1	1	3	1	1	1	1	3	3	3	1	1	1	1	3	2	3	3
5.123	49	5.123	1	1	3	3	1	3	1	1	3	3	3	3	3	3	3	1	3	1	1	1	3	1	3	1	3	2	1	1	1	1	1	3	1	1	1	1	3	3	3	1	1	1	1	3	2	3	3
5.128	2357	5.128	1	1	3	3	1	3	1	1	3	3	3	3	3	3	3	1	3	1	1	1	3	1	3	1	3	2	1	1	1	1	1	3	1	1	1	1	3	3	1	1	1	1	1	3	1	3	3
5.131		5.131	1	1	3	3	1	3	1	1	3	3	3	3	3	3	3	1	3	1	1	1	3	1	3	1	3	2	1	1	1	1	1	3	1	1	1	1	3	3	1	1	1	1	1	3	2	3	3
5.133	7221	5.133	1	1	3	3	1	3	1	1	3	3	3	3	3	3	3	1	3	1	1	1	3	1	3	1	3	2	1	1	1	1	1	3	3	1	1	1	3	3	1	1	1	1	1	3	2	3	3
5.134	135029	5.134	1	1	3	3	1	3	1	1	3	3	3	3	3	3	3	1	3	1	1	1	3	1	3	1	3	2	1	1	1	1	1	3	3	1	1	1	3	3	1	1	1	1	1	3	3	3	3
5.136	9332	5.136	1	1	3	3	1	3	1	1	3	3	3	3	3	3	3	1	3	1	1	1	3	1	3	1	3	2	1	1	1	1	1	3	3	1	1	1	3	3	1	1	1	1	1	3	3	3	3
5.137	1436	5.137	1	1	3	3	1	3	1	1	3	3	3	3	3	3	3	1	3	1	1	1	3	1	3	1	3	1	1	1	1	1	1	3	3	1	1	1	3	3	1	1	1	1	1	3	3	3	3
5.139	3406	5.139	1	1	3	3	1	3	1	1	3	3	3	3	3	3	3	1	3	1	1	1	3	1	3	1	3	1	1	1	1	1	1	3	3	1	1	1	3	3	1	1	1	1	1	3	3	3	3
5.141	6782	5.141	1	1	3	3	1	3	1	1	3	3	3	3	3	3	3	1	3	1	1	1	3	1	3	1	3	1	1	1	1	1	1	3	3	1	1	1	3	3	1	1	1	1	1	3	3	3	3
5.143	6153	5.143	1	1	3	3	1	3	1	1	3	3	3	3	3	3	3	3	3	1	1	1	3	1	3	1	3	1	1	1	1	1	1	3	3	1	1	1	3	3	1	1	1	1	1	3	3	3	3
5.145	7494	5.145	1	1	3	3	1	3	1	1	3	3	3	3	3	3	3	3	3	1	1	3	3	1	3	1	3	1	1	1	1	1	1	3	3	1	1	1	3	3	1	1	1	1	1	3	3	3	3
5.146	9178	5.146	1	1	3	3	1	3	1	1	3	3	3	3	3	3	3	3	3	1	1	3	3	1	3	1	3	1	1	1	1	1	1	3	3	1	1	1	3	2	1	1	1	1	1	3	3	3	3
5.147	865	5.147	1	1	3	3	1	3	1	1	3	3	3	3	3	3	3	3	3	1	1	3	3	1	3	1	3	1	1	1	1	1	1	3	3	1	1	1	3	2	1	1	1	1	1	3	3	3	3
5.148	99	5.148	1	1	3	3	1	3	1	1	3	3	3	3	3	3	3	3	3	1	1	3	3	1	3	1	3	1	1	1	1	1	1	3	3	1	1	1	3	2	1	1	1	1	1	3	3	3	3
5.15	3770	5.15	1	1	3	3	1	3	1	1	3	3	3	3	3	3	3	3	3	1	1	3	3	1	3	1	3	1	1	1	1	1	1	3	3	1	1	1	3	2	1	1	1	1	1	3	3	3	3
5.152	2744	5.152	1	1	3	3	1	3	1	1	3	3	3	3	3	3	3	3	3	1	1	3	3	1	3	1	3	1	1	1	1	1	1	3	3	1	1	1	3	2	1	1	1	1	1	3	3	3	3
5.153	440	5.153	1	1	3	3	1	3	1	1	3	3	3	3	3	3	3	3	3	1	1	3	3	1	3	1	3	1	1	1	1	1	1	3	3	1	1	1	3	3	1	1	1	1	1	3	3	3	3
5.155	195	5.155	1	1	3	3	1	3	1	1	3	3	3	3	3	3	3	3	3	3	1	3	3	1	3	1	3	1	1	1	1	1	1	3	3	1	1	1	3	3	1	1	1	1	1	3	3	3	3
5.157	15498	5.157	1	1	3	3	1	3	1	1	3	3	3	3	3	3	3	3	3	3	1	3	3	1	3	1	3	1	1	1	1	1	1	3	3	1	1	1	3	3	1	1	1	1	1	3	3	3	3
5.161	6544	5.161	1	1	3	3	1	3	1	1	3	1	3	3	3	3	3	3	3	3	1	3	1	1	3	1	3	1	1	1	1	1	1	3	3	1	1	1	3	3	1	1	1	1	1	3	3	3	3
5.162	4677	5.162	1	1	3	3	1	3	1	1	3	1	3	3	3	3	3	3	3	3	1	3	1	1	3	1	3	1	1	1	1	1	1	3	3	1	1	1	3	3	1	1	1	1	1	3	3	3	3
5.164	825	5.164	1	1	3	3	1	3	1	1	3	1	3	3	3	3	3	3	3	3	1	3	1	1	3	1	3	1	1	1	1	1	1	3	3	1	1	1	3	3	1	1	1	1	1	3	3	3	3
5.166	1975	5.166	1	1	3	3	1	3	1	1	3	1	3	3	3	3	3	3	3	3	1	3	1	1	3	1	3	1	1	1	1	1	1	3	3	1	1	1	3	3	1	1	1	1	1	3	3	3	3
5.168	2353	5.168	1	1	3	3	1	3	1	1	3	1	3	3	3	3	3	3	3	3	1	3	1	1	3	1	3	1	1	1	1	1	1	3	3	1	1	1	3	3	1	1	1	1	1	1	3	3	3
5.17	1559	5.17	1	1	3	3	1	3	1	1	3	1	3	3	3	1	3	3	3	3	1	3	1	1	3	1	3	1	1	1	1	1	1	3	3	1	1	1	3	3	1	1	1	1	1	1	3	3	3
5.171	1169	5.171	1	1	3	3	1	3	1	1	3	1	3	3	3	1	3	3	3	3	1	3	1	1	3	1	3	1	1	1	1	1	1	3	3	1	1	1	3	3	1	1	1	1	1	1	3	3	3
5.173	6170	5.173	1	1	3	3	1	3	1	1	1	1	3	3	3	1	3	3	3	3	1	3	1	1	3	1	3	1	1	1	1	1	1	3	3	1	1	1	3	3	1	1	1	1	1	1	3	3	3
5.175	3818	5.175	1	1	3	3	1	3	1	1	1	1	3	3	3	1	3	3	3	3	1	3	1	1	3	1	3	1	1	1	1	1	1	3	3	1	1	1	3	3	1	1	1	1	3	1	3	3	3
5.176	420	5.176	1	1	3	3	1	3	1	1	1	1	3	3	3	1	3	3	3	3	1	3	1	1	3	1	3	1	1	1	1	1	1	3	3	1	1	1	3	3	1	1	1	1	3	1	3	3	3
5.177	1233	5.177	1	1	3	3	1	3	1	1	1	1	3	3	3	1	3	3	3	3	1	3	1	1	3	1	3	1	1	1	1	1	1	3	3	1	1	1	3	3	1	1	1	1	3	1	3	3	3
5.179	457	5.179	1	1	3	3	1	3	1	1	1	1	3	3	3	1	3	3	3	3	1	3	1	1	3	1	3	1	1	1	1	1	1	3	3	1	1	1	3	3	1	1	3	1	3	1	3	3	3
5.181	972	5.181	1	1	3	3	1	3	1	1	1	1	3	3	3	1	3	3	3	3	1	3	1	1	1	1	3	1	1	1	1	1	1	3	3	1	1	1	3	3	1	1	3	1	3	1	3	3	3
5.183	1888	5.183	1	1	3	3	1	3	1	1	1	1	3	3	3	1	3	3	3	3	1	3	1	1	1	1	3	1	1	1	1	1	1	3	3	1	1	3	3	3	1	1	3	1	3	1	3	3	3
5.185	1190	5.185	1	1	3	3	1	3	1	1	1	1	3	3	3	1	3	3	3	3	1	3	1	1	1	1	3	1	1	1	1	1	1	3	1	1	1	3	3	3	1	1	3	1	3	1	3	3	3
5.187	3116	5.187	1	1	3	3	1	3	1	1	1	1	3	3	3	1	3	3	3	3	1	3	1	1	1	1	3	1	1	1	1	1	1	3	1	1	1	3	3	3	1	1	3	1	3	1	3	3	3
5.189	753	5.189	1	1	3	3	1	3	1	1	1	1	3	3	3	1	3	3	3	3	1	3	1	1	1	1	3	1	1	1	1	1	1	3	1	1	1	3	3	3	1	1	3	1	3	1	3	3	3
5.191	4062	5.191	1	1	3	3	1	3	1	1	1	1	3	3	3	1	3	3	3	3	1	3	1	1	1	1	3	1	1	1	1	1	1	3	1	1	1	3	3	3	1	1	3	1	3	1	3	3	3
5.193	1730	5.193	1	1	3	3	1	3	1	1	1	1	3	3	3	1	3	3	3	3	1	3	1	1	1	1	3	1	1	1	1	1	1	3	1	1	1	3	3	3	1	1	3	1	3	1	3	3	3
5.195	1738	5.195	1	1	3	3	1	1	1	1	1	1	3	3	3	1	3	3	3	3	1	3	1	1	1	1	3	1	1	1	1	1	1	3	1	1	1	3	3	3	1	1	3	1	3	1	3	3	3
5.197	4062	5.197	1	1	3	3	3	1	1	1	1	1	3	3	3	1	3	3	3	3	1	3	1	1	1	1	3	1	1	1	1	1	1	3	1	1	1	3	3	3	1	1	3	1	3	1	3	3	3
5.199	2679	5.199	1	1	3	3	3	1	1	1	1	1	3	1	3	1	3	3	3	3	1	3	1	1	1	1	3	1	1	1	1	1	1	3	1	1	1	3	3	3	1	1	3	1	3	1	3	3	3
5.201	3694	5.201	1	1	3	3	3	1	1	1	1	1	3	1	3	1	3	3	3	3	1	3	1	1	1	1	3	1	3	1	1	1	1	3	1	1	1	3	3	3	1	1	3	1	3	1	3	3	3
5.203	2173	5.203	1	1	3	3	3	1	1	1	1	1	3	1	3	1	3	3	3	3	1	1	1	1	1	1	3	1	3	1	1	1	1	3	1	1	1	3	3	3	1	1	3	1	3	1	3	3	3
5.205	746	5.205	1	1	3	3	3	1	1	1	1	1	3	1	3	1	3	3	3	3	1	1	1	1	1	1	3	1	3	1	1	1	1	3	1	1	1	3	3	3	1	1	3	1	3	1	3	3	3
5.207	4853	5.207	1	1	3	3	3	1	1	1	1	1	3	1	3	1	3	3	3	3	1	1	1	1	1	1	3	1	3	1	1	1	1	3	1	3	1	3	3	3	1	1	3	1	3	1	3	3	3
5.209	7502	5.209	1	1	3	3	3	1	1	1	1	1	3	3	3	1	3	3	3	3	1	1	1	1	1	1	3	1	3	1	1	1	1	3	1	3	1	3	3	3	1	1	3	1	3	1	3	3	3
5.211	1237	5.211	1	1	3	3	3	1	1	1	1	1	3	3	3	1	3	3	3	3	1	1	1	1	1	1	3	1	3	1	1	1	1	3	1	3	1	3	3	3	1	3	3	1	3	1	3	3	3
5.213	1813	5.213	1	1	3	3	3	1	1	1	1	1	3	3	3	1	3	3	3	3	1	1	1	1	1	1	3	3	3	1	1	1	1	3	1	3	1	3	3	3	1	3	3	1	3	1	3	3	3
5.215	2398	5.215	1	1	3	3	3	1	1	1	1	1	3	3	3	1	3	3	3	3	1	1	1	1	1	1	3	3	3	1	1	1	1	3	1	3	1	3	3	3	1	3	3	1	3	1	3	3	3
5.216	1282	5.216	1	1	3	3	3	1	1	1	1	1	3	3	3	1	3	3	3	3	1	1	1	1	1	1	3	3	3	1	1	1	1	3	1	3	1	3	3	3	1	3	3	1	3	1	3	3	3
5.218	1401	5.218	1	1	3	3	3	1	1	1	1	1	3	3	3	1	3	3	3	3	1	1	1	1	1	1	3	3	3	1	1	1	1	3	1	3	1	3	3	3	1	3	3	1	3	1	3	3	3
5.219	4008	5.219	1	1	3	3	3	1	1	1	1	1	3	3	3	1	3	3	3	3	1	1	1	1	1	1	3	3	3	1	1	1	1	3	1	3	1	3	3	3	1	3	3	1	3	1	3	3	3
5.221	1539	5.221	1	1	3	3	3	1	1	1	1	1	3	3	3	1	3	3	3	3	1	1	1	1	1	1	3	3	3	1	1	1	1	3	1	3	1	3	3	3	1	3	3	1	3	1	3	3	3
5.222	3640	5.222	1	1	3	3	3	1	1	1	1	1	3	3	3	1	3	3	3	3	1	1	1	1	1	1	3	3	3	1	1	1	1	3	1	3	1	3	3	3	1	3	3	1	3	1	3	3	3
5.223	68	5.223	1	1	3	3	3	1	1	1	1	1	3	3	3	1	3	3	3	3	1	1	1	1	1	1	3	3	3	1	1	1	1	3	1	3	1	3	3	3	1	3	3	1	3	1	3	3	3
5.231	175	5.231	1	1	3	3	3	1	1	1	1	1	3	3	1	1	3	3	3	3	1	1	1	1	1	1	3	3	3	1	1	3	1	3	3	3	1	3	3	3	1	3	3	1	3	1	3	3	3
5.232	942	5.232	1	1	3	3	3	1	1	1	1	1	3	3	1	1	3	3	3	3	1	1	1	1	1	1	3	3	3	1	1	3	1	3	3	3	1	3	3	2	1	3	3	1	3	1	3	3	3
5.234	238	5.234	1	1	3	3	3	1	1	1	1	1	3	3	1	1	3	3	3	3	1	1	1	1	1	1	3	3	3	1	1	3	3	3	3	3	1	3	3	2	1	3	3	1	3	1	3	3	3
5.237	772	5.237	1	1	3	3	3	1	1	1	1	1	3	3	1	1	3	3	3	3	1	1	2	1	1	1	3	3	3	1	1	3	3	3	3	3	1	3	3	2	1	3	3	1	3	1	3	3	3
5.238	31	5.238	1	1	3	3	3	1	1	1	1	1	3	3	1	1	3	3	3	3	1	1	2	1	1	1	3	3	3	1	1	3	3	3	3	3	1	3	3	2	1	3	3	1	3	1	3	3	3
5.26	453	5.26	2	3	3	3	3	1	1	1	1	1	3	3	1	1	1	3	1	3	1	1	2	1	1	3	1	1	3	1	3	3	3	3	3	3	1	3	3	2	1	3	3	1	3	1	1	3	3
5.261	170	5.261	2	3	3	3	3	1	1	1	1	1	3	3	1	1	1	3	1	3	1	1	2	1	1	3	1	1	3	1	3	3	3	3	3	3	1	3	3	3	1	3	3	1	3	1	1	3	3
5.263	61	5.263	2	3	3	3	3	1	1	3	1	1	3	3	1	1	1	3	1	3	1	1	2	1	1	3	1	1	3	1	3	3	3	3	3	3	1	3	3	3	1	3	3	1	3	1	1	3	3
5.264	878	5.264	2	3	3	3	3	1	1	3	1	1	3	3	1	1	1	3	1	3	1	1	1	1	1	3	1	1	3	1	3	3	3	3	3	3	1	3	3	3	1	3	3	1	3	1	1	3	3
5.268	283	5.268	2	3	3	3	3	1	1	3	1	1	3	3	1	1	1	3	1	3	1	1	3	1	1	3	1	1	3	1	3	3	3	3	3	3	1	3	3	3	1	3	3	1	3	1	3	3	3
5.27	778	5.27	2	3	3	3	3	1	1	3	1	1	3	3	1	1	1	3	1	3	1	1	3	1	1	3	1	1	3	1	3	3	3	3	3	3	1	3	3	3	1	3	3	1	3	1	3	3	3
5.272	13	5.272	2	3	3	3	3	1	1	3	1	1	3	3	1	1	1	3	1	3	1	1	3	1	1	3	1	1	3	1	3	3	3	3	3	3	1	3	3	3	1	3	1	1	3	1	3	3	3
5.274	701	5.274	2	3	3	3	3	1	1	3	1	1	3	3	3	1	1	3	1	3	1	1	3	1	1	3	1	1	3	1	3	3	3	3	3	3	1	3	3	3	1	3	1	1	3	1	3	3	3
5.276	1165	5.276	2	3	3	3	3	1	1	3	1	1	3	3	3	1	1	3	1	3	1	1	3	1	1	3	1	1	3	1	3	3	3	3	3	3	1	3	3	3	1	3	1	1	3	1	3	3	3
5.278	373	5.278	2	3	3	3	3	1	1	3	1	1	3	3	3	1	1	3	1	3	1	1	3	1	1	3	1	1	3	1	3	3	3	3	3	3	1	3	3	3	1	3	1	1	3	1	3	3	3
5.28	41	5.28	2	3	3	3	3	1	1	3	1	1	3	3	3	1	1	3	1	3	1	1	3	1	1	3	1	1	3	1	3	3	3	3	3	3	1	3	3	3	1	3	1	1	3	1	3	3	3
5.284	913	5.284	2	3	3	3	3	1	1	3	1	1	3	3	3	1	1	3	1	3	1	1	3	1	1	3	1	1	3	1	3	3	3	3	3	3	1	3	3	3	1	3	1	1	3	1	3	3	3
5.286	58	5.286	2	3	3	3	3	1	1	3	1	1	3	3	3	1	1	3	1	3	1	1	3	1	1	3	1	1	3	1	3	3	3	3	3	3	1	3	3	3	1	3	1	1	3	1	3	3	3
5.29	290	5.29	2	3	3	3	3	1	1	3	1	1	1	3	3	1	1	3	1	3	1	1	3	1	1	3	1	1	3	1	3	3	3	3	3	3	1	3	3	3	1	3	1	1	3	1	3	3	3
5.302	373	5.302	2	3	3	3	3	1	1	3	1	1	1	1	3	1	1	3	1	3	1	1	3	3	3	3	1	1	1	1	3	3	3	3	3	3	1	3	3	3	1	3	3	1	3	1	3	3	3
5.303	2487	5.303	2	3	3	3	3	1	1	3	1	1	1	1	3	1	1	3	1	3	1	1	3	3	3	3	1	1	1	1	3	3	3	3	3	3	1	3	3	3	1	3	3	1	3	1	3	3	3
5.305	74	5.305	2	3	3	3	3	1	1	3	1	1	1	1	3	1	1	3	1	3	1	1	3	3	3	3	1	1	1	1	3	3	3	3	3	3	1	3	3	3	1	3	3	1	3	1	3	3	3
5.309	1024	5.309	2	3	3	3	3	1	1	3	1	1	1	3	3	1	1	3	1	3	1	1	3	3	3	3	1	1	1	1	3	3	3	3	3	3	1	3	3	3	1	3	3	1	3	1	3	3	3
5.311	498	5.311	2	3	3	3	3	1	1	3	1	1	1	3	3	1	1	3	1	3	1	1	3	3	3	3	1	1	1	1	3	3	3	3	3	3	1	3	3	3	1	3	3	1	3	1	3	3	3
5.313	865	5.313	2	3	3	3	3	1	1	3	1	1	1	3	3	1	1	3	1	3	1	1	3	3	3	3	1	1	1	1	3	3	3	3	3	3	1	3	3	3	1	3	3	1	3	1	3	3	3
5.315	164	5.315	2	3	3	3	3	1	1	3	1	1	1	3	3	1	1	3	1	3	1	1	3	3	3	3	1	1	1	1	3	3	3	3	3	3	1	3	3	3	1	3	3	1	3	1	1	3	3
5.317	292	5.317	2	3	3	3	3	1	1	3	1	1	1	3	3	1	1	3	1	3	1	1	3	3	3	3	1	1	1	1	3	3	3	3	3	3	1	3	3	3	1	3	3	1	3	1	1	3	3
5.999			0	0	0	0	0	0	0	0	0	0	0	0	0	0	0	0	0	0	0	0	0	0	0	0	0	0	0	0	0	0	0	0	0	0	0	0	0	0	0	0	0	0	0	0	0	0	0
6	76	6	1	3	3	3	1	1	3	2	3	1	1	3	3	1	1	1	1	1	1	3	1	3	3	1	1	3	1	3	3	3	1	3	3	3	3	3	3	3	1	1	1	3	3	3	1	3	1
6.004	183	6.004	1	3	3	3	1	1	3	2	3	1	1	3	3	1	1	1	1	1	3	3	1	3	3	1	1	3	1	3	3	3	1	3	3	3	3	3	3	3	1	1	1	3	3	3	1	3	1
6.013	40	6.013	1	3	3	3	1	1	3	2	3	1	1	3	3	1	1	1	1	1	3	3	1	3	3	3	1	3	1	3	3	3	1	3	3	3	3	3	3	3	1	1	3	3	3	3	1	3	1
6.014	57	6.014	1	3	3	3	1	1	3	2	3	1	1	3	3	1	1	1	1	1	3	3	1	3	3	3	1	3	1	3	3	3	1	3	2	3	3	3	3	3	1	1	3	3	3	3	1	3	1
6.02	2100	6.02	1	3	3	3	1	1	3	2	3	1	1	3	3	1	1	1	1	1	3	3	1	3	3	3	1	3	1	3	3	3	1	3	2	3	3	3	3	3	1	1	3	3	3	3	1	3	1
6.022	1197	6.022	1	3	3	1	1	1	3	2	3	1	1	3	3	1	1	1	1	1	3	3	1	3	3	3	1	3	1	3	3	3	1	3	2	3	3	3	3	3	1	1	3	3	3	3	1	3	1
6.024	1970	6.024	1	3	3	1	1	1	3	2	3	1	1	3	3	1	1	1	1	1	3	3	1	3	3	3	1	3	1	3	3	3	1	3	2	3	3	3	3	3	1	1	3	3	3	3	1	3	1
6.026	287	6.026	1	3	3	1	1	1	3	2	3	1	1	3	3	1	1	1	1	1	3	3	1	3	3	3	1	3	1	3	3	3	1	3	2	3	3	1	3	3	1	1	3	3	3	3	1	3	1
6.034	521	6.034	1	3	3	1	1	1	3	2	3	1	1	3	3	1	1	1	1	1	3	3	1	3	3	3	1	3	1	3	3	1	1	3	2	3	3	1	3	3	1	3	3	3	3	3	1	3	1
6.051	168	6.051	3	3	3	1	1	1	3	1	3	1	1	3	3	1	3	1	1	1	3	3	1	3	3	3	1	3	1	3	3	1	1	3	2	1	3	1	3	3	1	3	3	3	3	3	1	3	1
6.054	227	6.054	3	3	3	1	1	1	3	1	1	1	1	3	3	1	3	1	1	1	3	3	1	3	3	3	1	3	1	3	3	1	1	3	3	1	3	1	3	3	1	3	3	3	3	3	1	3	1
6.06	630	6.06	3	3	3	1	1	1	3	1	1	1	1	3	3	1	3	1	3	1	3	3	1	3	3	3	1	3	1	3	3	1	1	3	3	1	3	3	3	3	1	3	3	3	3	3	1	3	1
6.067	259	6.067	3	3	3	1	1	1	3	1	1	1	1	3	2	1	3	1	3	1	3	3	1	3	3	3	1	3	1	3	3	3	1	3	1	1	3	3	3	3	1	3	3	3	3	3	1	3	1
6.071	89	6.071	3	3	3	1	1	1	3	1	1	1	1	3	2	1	3	1	3	1	3	3	1	3	3	3	1	3	1	3	3	3	1	3	1	1	3	3	3	3	1	1	3	3	3	3	1	3	1
6.072	255	6.072	3	3	3	1	1	1	3	1	1	1	1	3	2	1	3	1	3	1	3	3	1	3	3	3	1	3	1	3	3	3	1	3	1	1	3	3	3	3	1	1	3	3	3	3	1	3	1
6.077	119	6.077	3	3	3	1	1	1	3	1	1	1	1	3	2	1	1	1	3	1	3	3	1	3	3	3	1	3	1	3	3	3	1	3	1	1	3	3	3	1	1	1	3	3	3	3	1	3	1
6.078	109	6.078	3	3	3	1	1	1	3	1	1	1	1	3	2	1	1	1	3	1	3	3	1	3	3	3	1	3	1	3	3	3	1	3	1	1	3	3	3	1	1	1	3	3	3	3	1	3	1
6.079	1281	6.079	3	3	3	1	1	1	3	1	1	1	1	3	3	1	1	1	3	1	3	3	1	3	3	3	1	3	1	3	3	3	1	3	1	1	3	3	3	1	1	1	3	3	3	3	1	3	1
6.081	1346	6.081	3	3	3	1	1	1	3	1	1	1	1	3	3	1	1	1	3	1	3	3	1	3	3	3	1	3	1	3	3	3	1	3	1	1	3	3	3	1	1	1	1	3	3	3	1	3	1
6.082	149	6.082	3	3	3	1	1	1	3	1	1	1	1	3	3	1	1	1	3	1	3	3	1	3	3	3	1	3	1	3	3	3	1	3	1	1	3	3	3	1	1	1	1	3	3	3	1	3	1
6.084	2209	6.084	3	3	3	1	1	1	3	1	1	1	1	3	3	1	1	1	3	1	3	3	3	3	3	3	1	3	1	3	3	3	1	3	1	1	3	3	3	1	1	1	1	3	3	3	1	3	1
6.085	54	6.085	3	3	3	1	1	1	3	1	1	1	1	3	3	1	1	1	3	1	3	3	3	3	3	3	1	3	1	3	3	3	1	3	1	1	3	3	3	1	1	1	1	3	3	3	1	3	1
6.096	166	6.096	1	3	3	1	1	1	3	1	1	1	3	3	3	1	1	1	3	1	3	3	3	3	3	1	1	3	1	3	3	3	3	3	1	1	1	3	3	1	1	1	1	3	3	3	1	3	1
6.097	118	6.097	1	3	3	1	1	1	3	1	1	1	3	3	3	1	1	1	3	1	3	3	3	3	3	1	1	3	1	3	3	3	3	2	1	1	1	3	3	1	1	1	1	3	3	3	1	3	1
6.099	396	6.099	1	3	3	1	1	1	3	1	1	1	3	3	3	1	1	1	3	1	3	3	3	3	3	1	1	3	1	3	3	3	3	2	1	1	1	3	3	1	1	1	1	3	3	3	1	3	1
6.1	520	6.1	1	3	3	2	1	1	3	1	1	1	3	3	3	1	1	1	3	1	3	3	3	3	3	1	1	3	1	3	3	3	3	2	1	1	1	3	3	1	1	1	1	3	3	3	1	3	1
6.102	168	6.102	1	3	3	2	1	1	3	1	1	1	3	3	3	1	1	1	3	1	3	3	3	3	3	1	1	3	1	3	3	3	3	2	1	1	1	3	3	1	1	1	1	3	3	3	1	3	1
6.106	289	6.106	1	3	3	2	1	1	3	1	1	1	3	3	3	1	1	1	3	1	3	3	3	3	3	1	1	3	1	3	3	3	3	2	1	1	1	1	3	1	1	1	1	3	3	3	1	3	1
6.111	491	6.111	1	3	3	2	1	1	3	1	1	1	3	3	3	1	1	1	3	1	3	3	3	3	3	1	1	3	1	1	3	3	3	2	1	1	1	1	3	1	1	1	1	3	3	3	1	3	1
6.112	20	6.112	1	3	3	1	1	1	3	1	1	1	3	3	3	1	1	1	3	1	3	3	3	3	3	1	1	3	1	1	3	3	3	2	1	1	1	1	3	1	1	1	1	3	3	3	1	3	1
6.119	786	6.119	1	3	3	1	1	1	3	1	1	1	3	3	3	1	1	1	3	1	3	3	3	3	3	1	1	3	1	1	3	3	3	2	1	3	1	1	3	1	3	1	1	1	3	3	1	3	1
6.121	264	6.121	1	3	3	1	1	1	3	1	1	1	3	3	3	3	1	1	3	1	3	3	3	3	3	1	1	3	1	1	3	3	3	2	1	3	1	1	3	1	3	1	1	1	3	3	1	3	1
6.135	1137	6.135	1	3	3	1	1	1	3	1	1	1	3	1	3	3	3	1	3	1	3	3	3	3	3	1	1	3	1	1	3	3	3	2	1	3	1	1	3	1	3	1	1	1	3	1	1	3	2
6.141	67	6.141	1	3	3	1	1	1	3	1	1	1	3	1	3	3	3	1	3	1	3	3	3	3	3	1	1	3	1	1	3	3	3	2	1	3	1	1	3	1	3	1	1	1	3	1	1	3	2
6.142	622	6.142	1	3	3	1	1	1	3	1	1	1	3	1	3	3	3	1	3	1	3	3	3	3	3	1	1	3	1	1	3	3	3	2	1	3	1	1	3	1	3	1	1	1	3	1	1	3	2
6.144	1377	6.144	1	3	3	1	1	1	3	1	1	1	3	1	3	3	3	1	3	1	3	3	3	3	3	1	1	3	1	1	3	3	3	2	1	3	1	1	3	1	3	1	1	1	3	1	1	3	2
6.148	14	6.148	1	3	3	1	1	1	3	1	1	1	3	1	3	3	3	1	3	1	3	3	3	1	3	1	1	3	1	1	3	3	3	2	1	3	1	1	3	1	3	1	1	1	3	1	1	3	2
6.15	221	6.15	1	3	3	1	1	1	3	1	1	1	3	1	3	3	3	1	3	1	3	3	3	1	3	1	1	1	1	1	3	3	3	2	1	3	1	1	3	1	3	1	1	1	3	1	1	3	2
6.16	235	6.16	1	3	3	3	1	1	3	1	1	1	3	1	3	1	3	1	3	1	3	3	3	1	3	1	1	1	1	1	3	3	3	2	1	1	1	1	3	1	3	1	1	1	3	1	1	3	2
6.162	654	6.162	1	3	3	3	1	1	3	1	1	1	3	1	3	1	3	1	3	1	3	3	3	1	3	1	1	1	1	1	3	3	3	2	1	1	1	1	3	1	3	1	1	1	3	1	1	3	2
6.164	397	6.164	1	3	3	3	1	1	3	1	1	1	3	1	3	1	3	1	3	1	3	3	3	1	3	1	1	1	1	1	1	3	3	2	1	1	1	1	3	1	3	1	1	1	3	1	1	3	2
6.166	5	6.166	1	3	3	3	1	1	3	1	1	1	3	1	3	1	3	1	3	1	3	3	3	1	3	1	1	1	1	1	1	3	3	2	1	1	1	1	3	1	3	1	1	1	3	1	1	3	2
6.17	98	6.17	1	3	3	3	1	1	3	1	1	1	3	1	3	1	3	1	3	1	3	3	3	1	3	1	1	1	1	1	1	1	3	2	1	1	1	1	3	1	3	1	1	1	3	1	1	3	2
6.172	456	6.172	1	3	3	3	1	1	3	1	1	1	3	1	3	1	3	1	3	1	3	3	3	1	3	1	1	1	1	1	1	1	3	2	1	1	1	1	3	1	3	1	1	1	3	1	1	3	2
6.178	533	6.178	1	3	3	3	1	1	3	1	1	1	3	1	3	1	3	1	3	1	3	3	3	1	3	1	1	1	1	1	1	1	1	2	1	1	1	1	3	1	3	3	1	1	3	1	1	3	2
6.182	951	6.182	1	3	3	3	1	1	3	1	1	1	3	1	3	1	3	1	3	1	3	3	3	1	3	1	1	1	1	1	1	1	1	2	1	1	1	1	3	1	3	3	1	1	3	1	1	3	2
6.183	2313	6.183	1	3	3	3	1	1	3	1	1	1	3	1	3	1	3	1	3	1	3	3	3	1	3	1	1	1	1	1	1	1	1	2	1	1	1	1	3	1	3	3	1	1	3	1	1	3	2
6.184	144	6.184	1	3	3	3	1	1	3	1	1	1	3	1	3	1	3	1	3	1	3	3	3	1	3	1	1	1	2	1	1	1	1	2	1	1	1	1	3	1	3	3	1	1	3	1	1	3	2
6.188	404	6.188	1	3	3	3	1	1	3	1	1	1	3	1	3	1	3	1	3	1	3	3	3	1	3	1	1	1	2	1	1	1	1	2	1	1	1	1	3	1	3	3	1	1	3	1	1	3	2
6.189	4076	6.189	1	3	3	3	1	1	3	1	1	1	3	1	3	1	3	1	3	1	3	3	3	1	3	1	1	1	2	1	1	1	1	2	1	1	1	1	3	1	3	3	1	1	3	1	1	3	2
6.191	1580	6.191	1	3	3	3	1	1	3	1	1	1	3	1	3	1	3	1	3	1	3	3	3	1	3	1	1	1	2	1	1	1	1	2	1	1	1	1	3	1	3	3	1	1	3	1	1	3	2
6.193	4969	6.193	1	3	3	3	1	1	3	1	1	1	3	1	3	1	3	1	3	1	3	3	3	1	3	1	1	1	2	1	1	1	1	2	1	1	1	1	3	1	3	3	1	1	3	1	1	3	2
6.194	3263	6.194	1	3	3	3	1	1	3	1	1	1	3	1	3	1	3	1	3	1	3	3	3	1	3	1	1	1	2	1	1	1	1	1	1	1	1	1	3	1	3	3	1	1	3	1	1	3	2
6.196	2626	6.196	1	3	3	3	1	1	3	1	1	1	3	1	3	1	3	1	3	1	3	3	3	1	3	1	1	1	2	1	1	1	1	1	1	1	1	1	3	1	3	3	1	1	3	1	1	1	2
6.197	751	6.197	1	3	3	3	1	1	3	1	1	1	3	1	3	1	3	1	3	1	3	3	3	1	3	1	1	1	2	1	1	1	1	1	1	1	1	1	3	1	3	3	1	1	3	1	1	1	3
6.199	1754	6.199	1	3	3	3	1	1	3	1	1	1	3	1	3	1	3	1	3	1	3	3	3	1	3	1	1	1	2	1	1	1	1	1	1	1	1	1	3	1	3	3	1	1	3	1	1	1	3
6.201	6505	6.201	1	3	3	3	1	1	3	1	1	1	3	1	3	1	3	1	3	1	1	3	3	1	3	1	1	1	2	1	1	1	1	1	1	1	1	1	3	1	3	3	1	1	3	1	1	1	3
6.203	6997	6.203	1	3	3	3	1	1	3	1	1	1	3	1	3	1	3	1	3	1	1	3	3	1	3	1	1	1	2	1	1	1	1	1	1	1	1	1	3	1	3	3	1	1	3	1	1	1	3
6.205	271	6.205	1	3	3	3	1	1	3	1	1	1	3	1	3	1	3	1	3	1	1	3	3	1	3	1	1	1	2	1	1	1	1	1	1	1	1	1	3	1	3	3	1	1	3	1	1	1	3
6.207	4414	6.207	1	3	1	3	1	1	3	1	1	1	3	1	3	1	3	1	3	1	1	3	3	1	3	1	1	1	2	1	1	1	1	1	1	1	1	1	3	1	3	3	1	1	3	1	1	1	3
6.209	31896	6.209	1	3	1	3	1	1	1	1	1	1	3	1	3	1	3	1	3	1	1	3	3	1	3	1	1	1	2	1	1	1	1	1	1	1	1	1	3	1	3	3	1	1	3	1	1	1	3
6.211	2389	6.211	1	3	1	3	1	1	1	1	1	1	3	1	3	1	3	1	3	1	1	3	3	1	3	1	1	1	2	1	1	1	1	1	1	1	1	1	3	1	3	3	1	1	3	1	1	1	3
6.212	68	6.212	1	3	1	2	1	1	1	1	1	1	3	1	3	1	3	1	3	1	1	3	3	1	3	1	1	1	2	1	1	1	1	1	1	1	1	1	3	1	3	3	1	1	3	1	1	1	3
6.213	85996	6.213	1	3	1	1	1	1	1	1	1	1	3	1	3	1	3	1	3	1	1	3	3	1	3	1	1	1	2	1	1	1	1	1	1	1	1	1	3	1	3	3	1	1	3	1	1	1	3
6.214	121	6.214	1	3	1	1	1	1	1	1	1	1	3	1	3	1	3	1	3	1	1	3	3	1	3	1	1	1	2	1	1	1	1	1	1	1	1	1	2	1	3	3	1	1	3	1	1	1	3
6.216	19782	6.216	1	3	1	1	1	1	1	1	1	1	3	1	3	1	3	1	3	1	1	3	3	1	3	1	1	1	2	1	1	1	1	1	1	1	1	1	3	1	3	3	1	1	3	1	1	1	3
6.217	40206	6.217	1	3	1	1	1	1	1	1	1	1	3	1	3	1	3	1	3	1	1	3	3	1	3	1	1	1	2	1	1	1	1	2	1	1	1	1	3	1	3	3	1	1	3	1	1	1	3
6.218	27	6.218	1	3	1	1	1	1	1	1	1	1	3	1	3	1	3	1	3	1	1	3	3	1	3	1	1	1	2	1	1	1	1	2	1	1	1	1	3	1	3	3	1	1	3	1	1	1	3
6.219	343	6.219	1	3	1	1	1	1	1	1	1	1	3	1	3	1	2	1	3	1	1	3	3	1	3	1	1	1	2	1	1	1	1	2	1	1	1	1	3	1	3	3	1	1	3	1	1	1	3
6.22	4858	6.22	1	3	1	1	1	1	1	1	1	1	3	1	3	1	2	1	3	1	1	3	3	1	3	1	1	1	2	1	1	1	1	2	1	1	1	1	3	1	3	3	1	1	3	1	1	1	3
6.222	905	6.222	1	3	1	1	1	1	1	1	1	1	3	1	3	1	2	1	3	1	1	3	3	1	3	1	1	1	2	1	1	1	1	2	1	1	1	1	3	1	3	3	1	1	3	1	1	3	3
6.223	7061	6.223	1	3	1	1	1	1	1	1	1	1	3	1	3	1	3	1	3	1	1	3	3	1	3	1	1	1	2	1	1	1	1	2	1	1	1	1	3	1	3	3	1	1	3	1	1	3	3
6.224	17604	6.224	1	3	1	1	1	1	1	1	1	1	3	1	3	1	3	1	3	1	1	3	3	1	3	1	1	1	3	1	1	1	1	2	1	1	1	1	3	1	3	3	1	1	3	1	1	3	3
6.226	2216	6.226	1	3	1	1	1	1	1	1	1	1	3	1	3	1	3	1	3	1	3	3	3	1	3	1	1	1	3	1	1	1	1	2	1	1	1	1	3	1	3	3	1	1	3	1	1	3	3
6.228	824	6.228	1	3	1	1	1	1	1	1	1	1	3	1	3	1	3	1	3	1	3	3	3	1	3	1	1	1	3	1	1	1	1	2	1	1	1	1	3	1	3	3	1	1	3	1	1	3	3
6.23	3576	6.23	1	3	1	1	1	1	1	1	1	1	3	1	3	1	3	1	3	1	3	3	3	1	3	1	1	1	3	1	1	1	1	2	1	1	1	1	3	1	3	3	1	1	3	1	1	3	3
6.232	43	6.232	1	3	1	1	1	1	1	1	1	1	3	1	3	1	3	1	3	3	3	3	3	1	3	1	1	1	3	1	1	1	1	2	1	1	1	1	3	1	3	3	1	1	3	1	1	3	3
6.233	48	6.233	1	3	1	1	1	1	1	1	1	1	3	1	3	1	3	1	3	3	3	3	3	1	3	1	1	1	3	1	1	1	1	2	1	1	1	1	3	1	3	3	1	1	3	1	1	3	3
6.235	544	6.235	1	3	1	1	1	1	1	1	1	1	3	1	3	1	3	1	3	3	3	3	3	1	3	1	1	1	3	1	1	1	1	2	1	1	1	1	3	1	3	3	1	1	3	1	1	3	3
6.241	358	6.241	1	3	1	3	1	1	1	1	1	1	3	3	3	1	3	1	3	3	3	3	3	1	3	1	1	1	3	1	1	1	1	2	1	1	1	1	3	1	3	3	1	1	3	1	1	3	3
6.243	2187	6.243	1	3	1	3	1	1	1	1	1	1	3	3	3	1	3	1	3	3	3	3	3	1	3	1	1	1	3	1	1	1	1	2	1	1	1	1	3	1	3	3	1	1	3	1	1	3	3
6.247	375	6.247	1	3	1	3	1	1	1	1	1	1	3	3	3	3	3	1	3	3	3	3	3	1	3	1	1	1	3	1	1	1	1	2	1	1	1	1	3	1	3	3	1	1	3	1	1	3	3
6.249	268	6.249	1	3	1	3	1	1	1	1	1	1	3	3	3	3	3	1	3	3	3	3	3	1	3	1	1	1	3	1	1	1	1	2	1	1	1	1	3	1	3	3	1	1	3	1	1	3	3
6.252	2704	6.252	1	3	1	3	1	1	1	1	1	1	3	3	3	3	3	1	3	3	3	3	3	1	3	1	1	1	3	1	1	1	1	2	1	1	1	1	3	1	3	3	1	1	3	1	1	3	2
6.257	77	6.257	1	3	1	3	1	1	1	1	1	1	3	3	3	2	3	1	3	3	3	3	3	1	3	1	1	1	3	1	1	1	1	2	1	1	1	1	3	1	3	3	1	1	3	1	1	3	2
6.262	1035	6.262	1	1	1	3	1	1	1	1	1	1	3	3	3	2	3	1	3	3	3	3	3	1	3	1	1	1	3	1	1	1	1	2	1	1	1	1	3	1	3	3	1	1	3	1	1	3	3
6.263	535	6.263	1	1	1	3	1	1	1	1	1	1	3	3	3	3	3	1	3	3	3	3	3	1	3	1	1	1	3	1	1	1	1	2	1	1	1	1	3	1	3	3	1	1	3	1	1	3	3
6.265	49	6.265	1	1	3	3	1	1	1	1	1	1	3	3	3	3	3	1	3	3	3	3	3	1	3	1	1	1	3	1	1	1	1	2	1	1	1	1	3	1	3	3	1	1	3	1	1	3	3
6.269	513	6.269	1	1	3	3	1	1	1	1	1	1	3	3	3	3	3	1	3	3	3	3	3	1	3	1	1	1	3	3	1	1	1	2	1	1	1	1	1	1	3	3	1	1	3	1	1	3	3
6.271	98	6.271	1	1	3	3	1	1	1	1	3	1	3	3	3	3	3	1	3	3	3	3	3	1	3	1	1	1	3	3	1	1	1	2	1	1	1	1	1	1	3	3	1	1	3	1	1	3	3
6.275	17	6.275	3	1	3	3	1	1	1	1	3	1	3	3	3	3	3	1	3	3	3	3	3	1	3	1	1	1	3	3	1	1	1	2	1	1	1	1	1	1	1	3	1	1	3	1	1	3	3
6.277	246	6.277	3	1	3	3	1	1	1	1	3	1	3	3	3	3	3	1	3	3	3	3	3	1	3	1	1	1	3	3	1	1	1	2	1	1	1	1	1	1	1	3	1	1	3	1	1	3	3
6.278	545	6.278	3	1	3	3	1	1	1	1	3	1	3	3	3	2	3	1	3	3	3	3	3	1	3	1	1	1	3	3	1	1	1	2	1	1	1	1	1	1	1	3	1	1	3	1	1	3	3
6.28	629	6.28	3	1	3	3	1	1	1	1	3	1	3	3	3	2	3	1	3	3	3	3	3	1	3	1	1	1	3	3	1	1	1	2	1	1	1	3	1	1	1	3	1	1	3	1	1	3	3
6.284	143	6.284	3	1	3	3	1	1	1	1	3	1	3	3	1	2	3	1	3	3	3	3	3	1	3	1	1	1	3	3	1	1	1	2	1	1	1	3	1	1	1	3	1	1	3	1	1	3	3
6.288	4497	6.288	3	1	3	3	1	1	1	1	3	1	3	3	1	2	3	3	3	3	3	3	3	1	3	1	1	1	1	3	1	1	1	2	1	1	1	3	1	1	1	3	1	1	3	1	1	3	3
6.291	541	6.291	3	1	3	3	1	1	1	1	3	1	3	3	1	2	3	3	3	3	3	3	3	1	3	1	1	1	1	3	1	1	1	2	1	1	1	3	1	1	1	3	1	1	3	1	1	3	3
6.298	13	6.298	3	1	3	3	1	1	3	1	3	1	3	3	1	2	3	3	3	3	3	3	3	1	3	1	1	1	1	3	1	1	1	2	1	1	1	3	1	1	1	3	1	1	3	1	1	3	3
6.301	815	6.301	3	1	3	3	1	1	3	1	3	1	3	3	1	2	3	3	3	3	3	3	3	1	3	1	2	1	1	3	1	1	1	2	1	1	1	3	1	1	1	3	1	1	3	1	1	3	1
6.302	5	6.302	3	1	3	3	1	1	3	1	3	1	3	3	1	2	3	3	3	3	3	3	3	1	3	1	2	1	1	3	1	1	1	2	1	1	1	3	1	1	1	3	1	1	3	1	1	3	1
6.304	50	6.304	3	1	3	3	1	1	3	1	3	1	3	3	1	2	1	3	3	3	3	3	3	1	3	1	2	1	1	3	1	1	1	2	1	1	1	3	1	1	1	3	1	1	3	1	1	3	1
6.305	105	6.305	3	1	3	3	1	1	3	1	3	1	3	3	1	2	1	3	3	3	3	3	3	1	3	1	2	1	1	3	1	1	1	2	1	1	1	3	1	1	1	3	1	1	3	1	1	3	1
6.307	222	6.307	3	1	3	3	1	1	3	1	3	1	3	3	1	2	1	3	3	1	3	3	3	1	3	1	2	1	1	3	1	1	1	2	1	1	1	3	1	1	1	3	1	1	3	1	1	3	1
6.312	6	6.312	3	1	3	3	1	1	3	1	3	1	3	3	1	1	1	3	3	1	3	3	3	1	3	1	2	1	1	3	1	1	1	2	1	1	1	3	1	1	1	3	1	1	3	1	1	3	1
6.316	332	6.316	3	1	3	3	1	1	3	1	3	1	3	3	1	1	1	3	3	1	3	3	3	1	3	1	2	1	1	3	1	1	1	2	1	1	1	3	1	1	1	3	1	1	3	1	1	3	1
6.318	210	6.318	3	1	3	3	1	1	3	1	3	1	3	3	1	1	1	3	3	1	3	3	3	1	3	1	2	1	1	3	1	1	1	2	1	1	1	3	1	1	1	3	1	1	3	1	1	3	1
6.32	464	6.32	3	1	3	3	1	1	3	1	3	1	3	3	1	1	1	3	3	1	3	3	3	1	3	1	2	1	1	3	1	1	1	2	1	1	1	3	3	1	1	3	1	1	3	1	1	3	1
6.322	1387	6.322	3	1	3	3	1	1	3	1	3	1	3	3	1	1	1	3	3	1	3	3	3	1	3	1	2	1	1	3	1	1	1	2	1	1	1	3	3	1	1	3	1	1	3	1	1	3	1
6.323	422	6.323	3	1	3	3	1	1	3	1	3	1	3	3	1	1	1	3	3	1	3	3	3	1	3	1	2	1	1	3	1	1	1	2	1	1	1	3	3	1	1	3	1	1	3	1	1	3	1
6.325	168	6.325	3	1	3	3	1	1	3	1	3	1	3	3	1	1	1	3	3	1	3	3	3	1	3	1	2	1	1	3	1	1	1	2	1	1	1	3	3	1	1	3	1	1	1	1	1	3	1
6.329	6	6.329	3	1	3	3	1	1	3	1	3	1	3	3	1	1	1	3	3	1	3	3	3	1	3	1	3	1	1	3	1	1	1	2	1	1	1	3	3	1	1	3	1	1	1	1	1	3	1
6.331	723	6.331	3	1	3	3	1	1	3	1	3	1	3	3	1	1	1	3	3	1	3	3	3	1	3	1	3	1	1	3	1	1	1	2	1	1	1	3	3	1	1	3	1	1	1	1	1	3	1
6.333	439	6.333	3	1	3	3	1	1	3	1	3	3	3	3	1	1	1	3	3	1	3	3	3	1	3	1	3	1	1	3	1	1	1	2	1	1	1	3	3	1	1	3	1	1	1	1	1	3	1
6.335	262	6.335	3	1	3	3	1	1	3	1	3	3	3	3	1	1	1	3	3	1	3	3	3	1	3	1	3	1	1	3	1	1	1	2	1	1	1	3	3	1	1	3	1	1	1	1	1	3	1
6.337	343	6.337	3	1	3	3	1	1	3	1	3	3	3	3	1	1	1	3	3	1	3	3	3	1	3	1	3	1	1	3	1	1	1	2	1	1	1	3	3	1	1	3	1	1	1	1	1	3	1
6.339	305	6.339	3	1	3	3	1	1	3	1	3	3	3	3	1	1	1	3	3	1	3	3	3	1	3	1	3	1	1	3	1	1	1	2	1	1	1	3	3	1	1	3	1	1	1	1	1	3	1
6.341	8	6.341	3	1	3	3	1	1	3	1	3	3	3	3	1	1	1	3	3	1	3	3	3	1	3	1	3	1	1	3	1	1	1	2	1	1	1	3	3	1	1	3	1	1	1	1	1	3	1
6.346	875	6.346	3	1	3	3	1	1	3	1	3	3	3	3	1	1	1	3	3	1	3	3	3	1	3	1	3	1	1	3	3	1	1	2	1	1	1	3	3	1	1	3	1	1	1	1	1	3	1
6.348	1523	6.348	3	1	3	3	1	1	3	1	3	3	3	3	1	1	1	3	3	1	3	3	3	1	3	1	3	1	1	3	3	1	1	2	1	1	1	3	3	1	1	3	1	1	1	1	1	3	1
6.362	34	6.362	3	1	3	3	1	1	3	1	3	3	3	3	1	1	3	3	3	1	3	3	3	1	3	1	3	1	3	3	3	1	1	2	1	1	1	3	3	1	1	3	1	3	1	1	1	3	1
6.365	37	6.365	3	1	3	3	1	1	3	1	3	3	3	3	1	1	3	3	3	1	3	3	3	1	3	1	3	1	3	3	3	1	1	2	1	1	1	3	3	1	1	3	1	3	1	1	1	3	1
6.367	1665	6.367	3	1	3	3	1	1	3	1	3	3	3	3	1	1	3	3	2	1	3	3	3	1	3	1	3	1	3	3	3	1	1	2	1	1	1	3	3	1	1	3	1	3	1	1	1	3	1
6.369	356	6.369	3	1	3	3	1	1	3	1	3	3	3	3	1	1	3	3	2	1	3	3	3	1	3	1	3	1	1	3	3	1	1	2	1	1	1	3	3	1	1	3	1	3	1	1	1	3	1
6.37	1413	6.37	3	1	3	3	1	1	3	1	3	3	3	3	1	1	3	3	2	1	3	3	3	1	3	1	3	1	1	3	3	1	1	2	1	1	1	3	3	1	1	2	1	3	1	1	1	3	1
6.374	19	6.374	3	1	3	3	1	1	3	1	3	3	3	3	1	1	3	3	2	1	3	3	3	1	3	1	3	3	1	3	3	1	1	2	1	1	1	3	3	1	1	2	1	3	1	1	1	3	1
6.999			0	0	0	0	0	0	0	0	0	0	0	0	0	0	0	0	0	0	0	0	0	0	0	0	0	0	0	0	0	0	0	0	0	0	0	0	0	0	0	0	0	0	0	0	0	0	0
7	279	7	3	1	1	1	1	1	1	3	1	1	1	1	1	1	1	1	1	1	1	1	1	1	1	1	1	1	1	3	1	1	1	1	2	1	1	1	1	3	3	1	1	1	1	3	3	1	1
7.001	191	7.001	3	1	1	1	1	1	1	3	1	1	1	1	1	1	1	1	1	1	1	1	1	2	1	1	1	1	1	3	1	1	1	1	2	1	1	1	1	3	3	1	1	1	1	3	3	1	1
7.002	153	7.002	3	1	1	1	1	1	1	3	1	1	1	1	1	1	1	1	1	1	1	1	1	2	1	1	1	1	1	3	1	1	1	1	2	1	1	1	1	3	3	1	1	1	1	3	3	1	1
7.01	26	7.01	3	1	1	1	1	1	1	1	1	1	1	1	1	1	1	1	1	1	1	1	1	2	1	1	1	1	1	1	1	1	1	1	2	1	1	1	1	1	3	1	1	1	1	3	3	1	1
7.011	3401	7.011	3	1	1	1	1	1	1	1	1	1	1	1	1	1	1	1	1	1	1	1	1	2	1	1	1	1	1	1	1	1	1	1	2	1	1	1	1	1	3	1	1	1	1	3	3	1	1
7.013	795	7.013	3	1	1	1	1	1	1	1	1	1	1	1	1	1	1	1	1	1	1	1	1	2	1	1	1	1	1	1	1	1	1	1	2	1	1	1	1	1	3	1	1	1	1	3	3	1	1
7.015	226	7.015	3	3	1	1	1	1	1	1	1	1	1	1	1	1	1	1	1	1	1	1	1	2	1	1	1	1	1	1	1	1	1	1	2	1	1	1	1	1	3	1	1	1	1	3	3	1	1
7.017	3943	7.017	3	3	1	1	1	1	1	1	1	1	1	1	1	1	1	1	1	1	1	1	1	2	1	1	1	1	1	1	1	1	1	1	2	1	1	1	1	1	3	1	1	1	1	3	3	1	1
7.018	200	7.018	3	3	1	1	1	1	1	1	1	1	1	1	1	1	1	1	1	1	1	1	1	2	1	1	1	1	1	1	1	1	1	1	2	1	1	1	1	1	3	1	1	1	1	3	3	1	1
7.02	222	7.02	3	3	1	1	1	1	1	1	1	1	1	1	1	1	1	1	1	1	1	1	1	2	1	1	2	1	1	1	1	1	1	1	2	1	1	1	1	1	3	1	1	1	1	3	3	1	1
7.024	208	7.024	3	3	1	1	1	1	1	1	1	1	1	1	1	1	1	1	1	1	1	1	1	2	1	1	2	1	1	1	1	1	3	1	2	1	1	3	1	1	3	1	1	1	1	3	3	1	1
7.026	511	7.026	3	1	1	1	1	1	1	1	1	1	1	1	1	1	1	1	1	1	1	1	1	2	1	1	2	1	1	1	1	1	3	1	2	1	1	3	1	1	3	1	1	1	1	3	3	1	1
7.028	874	7.028	3	1	1	1	1	1	1	1	1	1	1	3	1	1	1	1	1	1	1	1	1	2	1	1	2	1	1	1	1	1	3	1	2	1	1	3	1	1	3	1	1	1	1	3	3	1	1
7.03	397	7.03	3	1	1	1	3	1	1	1	1	1	1	3	1	1	1	1	1	1	1	1	1	2	1	1	2	1	1	1	1	1	3	1	2	1	1	3	1	1	3	1	1	1	1	3	3	1	1
7.032	5	7.032	3	1	1	1	3	1	1	1	1	1	1	3	1	1	1	1	1	1	1	1	1	2	1	1	2	1	1	1	1	1	3	1	2	1	1	3	1	1	3	1	1	1	1	3	3	1	1
7.037	274	7.037	3	1	1	1	3	1	1	1	1	1	1	3	1	1	1	1	1	1	1	1	1	2	1	1	2	1	1	1	1	1	3	1	2	1	1	3	1	1	3	1	1	1	1	3	3	1	1
7.04	88	7.04	1	1	1	1	3	1	1	1	1	1	1	3	1	1	1	1	1	1	1	1	1	2	1	1	2	1	1	1	1	1	3	1	2	1	1	3	1	1	3	1	1	1	1	3	3	1	1
7.041	57	7.041	1	1	1	1	3	1	1	1	1	1	1	3	1	1	1	1	1	1	1	1	1	2	1	1	2	1	1	1	1	1	3	1	2	1	1	3	1	1	3	1	1	1	1	3	3	1	1
7.044	242	7.044	1	1	1	1	3	1	1	1	1	1	1	3	1	1	3	1	1	1	1	1	1	2	1	1	3	1	1	1	1	1	3	1	2	1	1	3	1	1	3	1	1	1	1	3	3	1	1
7.046	834	7.046	1	1	1	1	3	1	1	1	1	1	1	3	1	1	3	1	1	1	1	1	1	2	1	1	3	1	1	1	1	1	3	1	2	1	1	3	1	1	3	1	1	1	1	3	3	1	1
7.05	88	7.05	1	1	1	1	3	1	1	1	1	1	1	3	1	1	3	1	1	1	1	1	1	2	1	1	3	1	1	1	2	1	3	1	3	1	1	3	1	1	3	1	1	1	1	3	3	1	1
7.052	1241	7.052	1	1	1	1	3	1	1	1	1	1	1	3	1	1	3	1	1	1	1	1	1	2	1	1	3	1	1	1	2	1	3	1	3	1	1	3	1	1	3	1	1	1	1	3	3	1	1
7.053	40	7.053	1	1	1	1	3	1	1	1	1	1	1	3	1	1	3	1	1	1	1	1	1	3	1	1	3	1	1	1	2	1	3	1	3	1	1	3	1	1	3	1	1	1	1	3	3	1	1
7.054	9	7.054	1	1	1	1	3	1	1	1	1	1	1	3	1	1	3	1	1	1	1	1	1	3	1	1	3	1	1	1	2	1	3	1	3	1	1	3	1	1	3	1	1	1	1	3	3	1	1
7.057	43	7.057	1	1	1	1	3	1	1	1	1	1	1	3	1	1	1	1	1	1	1	1	1	3	1	1	3	1	1	1	2	1	3	1	3	1	1	3	1	1	3	1	1	1	1	3	3	1	1
7.058	96	7.058	1	1	1	1	3	1	1	1	1	1	1	3	1	1	1	1	1	1	1	1	1	3	1	1	3	1	1	1	2	1	3	1	3	1	1	3	1	1	3	1	1	1	1	3	3	1	1
7.06	321	7.06	1	1	1	1	3	1	1	1	1	1	1	3	1	1	1	1	1	1	1	1	1	3	1	1	3	1	1	1	2	1	3	1	3	1	1	3	1	1	3	1	1	1	1	3	3	1	1
7.064	258	7.064	1	1	1	1	3	1	1	1	1	1	1	3	1	1	1	1	1	1	1	1	1	3	1	1	3	1	1	1	1	1	3	1	3	3	1	3	1	1	3	1	1	1	1	3	3	1	1
7.065	801	7.065	1	1	1	1	3	1	1	1	1	1	1	3	1	1	1	1	1	1	1	1	1	3	1	1	3	1	1	1	1	1	3	1	3	3	1	3	1	1	3	1	1	1	1	3	3	1	1
7.067	249	7.067	1	1	1	1	3	1	1	1	1	1	1	3	1	1	1	1	1	1	1	1	1	3	1	1	3	1	1	1	1	1	3	1	3	3	1	3	1	3	3	1	1	1	1	3	3	1	1
7.069	2762	7.069	1	1	1	1	3	1	1	1	1	1	1	3	1	1	1	1	1	1	1	1	1	3	1	1	3	1	1	1	1	1	3	1	3	3	1	3	1	3	3	1	3	1	1	3	3	1	1
7.071	119	7.071	1	1	1	1	3	1	1	1	1	1	1	3	1	1	1	1	1	1	1	1	1	3	1	1	3	1	1	1	1	1	3	1	3	3	1	3	1	3	3	1	3	1	1	3	3	1	1
7.073	113	7.073	1	1	1	1	3	3	1	1	1	1	1	3	1	1	1	1	1	1	1	1	1	3	1	1	3	1	1	1	1	1	3	1	3	3	1	3	1	3	3	1	3	1	1	3	3	1	1
7.08	94	7.08	1	1	1	1	3	3	1	1	1	1	1	1	1	1	1	1	3	1	1	1	1	3	1	1	3	1	1	1	1	1	3	1	2	3	1	3	3	3	3	1	3	1	1	3	3	1	1
7.085	111	7.085	1	1	1	1	3	3	1	1	1	1	1	1	1	1	3	1	3	1	1	1	1	3	1	1	3	1	1	1	1	1	3	1	2	3	1	3	3	3	3	1	3	1	1	3	3	1	1
7.088	683	7.088	1	1	1	1	3	3	1	1	1	1	1	1	1	1	3	1	3	1	1	1	1	3	1	1	3	1	1	1	1	1	3	1	2	3	1	3	3	3	3	1	3	1	1	3	3	1	1
7.089	557	7.089	1	1	1	1	3	3	1	1	1	1	1	1	1	1	3	1	3	1	1	1	1	3	1	1	3	1	1	1	1	1	3	1	2	3	1	3	3	3	3	1	3	1	2	3	3	1	1
7.093	124	7.093	1	1	3	1	3	3	1	1	1	1	1	1	1	1	1	1	3	1	1	1	1	3	1	1	3	1	1	1	1	1	3	1	2	3	1	3	3	3	3	1	3	1	2	3	3	1	1
7.095	44	7.095	1	1	1	1	3	3	1	1	1	1	1	1	1	1	1	1	3	1	1	1	1	3	1	1	3	1	1	1	1	1	3	1	2	3	1	3	3	3	3	1	3	1	2	3	3	1	1
7.098	484	7.098	1	1	1	1	3	3	1	1	1	1	1	1	1	1	1	1	3	1	1	1	1	3	1	1	3	1	1	1	1	1	3	1	2	3	1	3	3	3	3	1	3	1	2	3	3	1	1
7.102	402	7.102	1	1	1	3	3	3	1	1	1	1	1	1	1	1	1	1	3	1	1	1	1	3	1	1	3	1	1	1	1	1	3	1	2	3	1	3	3	3	3	1	3	1	2	3	3	1	1
7.104	256	7.104	1	1	1	3	3	3	1	1	1	1	1	1	1	1	1	1	3	1	1	1	1	3	1	1	3	1	1	1	1	1	3	1	2	3	1	3	3	3	3	1	3	1	2	3	1	1	1
7.105	231	7.105	1	1	1	3	3	3	1	1	1	1	1	1	1	1	1	1	3	1	1	1	1	3	1	1	3	1	1	1	1	1	3	1	2	3	1	3	3	3	3	1	3	1	2	3	1	1	1
7.107	1237	7.107	1	1	1	3	3	3	1	1	1	1	3	1	1	1	1	1	3	1	1	1	1	3	1	1	3	1	1	1	1	1	3	1	2	3	1	3	3	3	3	1	3	1	2	3	1	1	1
7.109	452	7.109	1	1	1	3	3	3	1	1	1	1	3	1	1	1	1	1	3	1	1	1	1	3	1	1	3	1	1	1	1	1	3	1	2	3	1	3	3	3	3	1	3	1	2	3	1	1	1
7.112	437	7.112	1	3	1	3	3	3	1	1	1	1	3	1	1	1	1	1	3	1	1	1	1	3	1	1	3	1	1	1	1	1	3	1	2	3	1	2	3	3	3	1	3	1	2	3	1	1	1
7.115	886	7.115	1	3	1	3	3	3	1	1	1	1	3	1	1	1	1	1	3	1	3	1	1	3	1	1	3	1	1	1	1	1	3	1	2	3	1	2	3	3	2	1	3	1	2	3	1	1	1
7.117	905	7.117	1	3	1	3	3	3	1	1	1	1	3	1	1	1	1	1	3	1	3	1	1	3	1	1	3	1	1	1	1	1	3	3	2	3	1	2	3	3	2	1	3	1	2	3	1	1	1
7.12	107	7.12	1	3	1	3	3	3	1	1	1	1	3	1	1	1	1	1	3	1	3	1	1	3	1	1	3	1	1	1	1	1	3	3	2	3	1	2	3	3	2	1	3	1	2	3	1	1	1
7.132	418	7.132	1	3	1	3	3	3	1	1	1	1	3	1	1	1	3	1	3	1	3	1	1	3	1	1	3	1	1	1	1	1	3	3	2	3	3	2	3	3	2	1	3	1	2	3	1	1	1
7.134	253	7.134	1	3	1	3	3	3	1	1	1	1	3	1	1	1	3	1	3	1	3	1	1	3	1	1	3	1	1	1	1	1	3	3	2	3	3	2	3	3	2	1	3	1	2	3	1	1	1
7.136	5215	7.136	1	3	1	3	3	3	1	1	1	1	3	1	1	1	3	1	3	1	3	1	1	3	1	1	3	1	1	1	1	1	3	3	2	3	3	2	3	3	2	1	3	1	2	3	1	1	1
7.139	1194	7.139	1	3	1	3	3	3	3	1	1	1	3	1	1	1	3	1	3	1	3	1	1	3	1	1	3	1	1	1	1	1	3	3	2	2	3	2	3	3	2	1	3	1	2	3	1	1	1
7.141	345	7.141	1	3	1	3	3	3	3	1	1	1	3	1	1	1	3	1	3	1	3	1	1	3	1	1	3	1	1	1	1	1	3	3	2	2	3	2	3	3	2	1	3	1	2	3	1	1	1
7.142	772	7.142	1	3	1	3	3	3	3	1	1	1	3	1	1	1	3	1	3	1	3	1	1	3	1	1	3	1	1	1	1	1	3	3	2	2	3	2	3	3	2	1	3	1	2	3	1	1	1
7.144	2763	7.144	1	3	1	3	3	3	3	1	1	1	3	1	1	1	3	1	3	1	3	1	1	3	1	1	3	1	1	1	1	1	3	3	2	2	3	2	3	3	2	1	3	1	2	3	1	1	1
7.145	550	7.145	1	3	1	3	3	3	3	1	1	1	3	1	1	1	3	1	3	1	3	1	1	3	1	1	3	1	1	1	1	1	3	3	2	2	3	2	3	3	2	1	3	1	2	3	1	1	1
7.151	508	7.151	1	3	1	3	3	3	3	1	1	1	3	1	1	1	3	1	3	1	3	1	1	3	1	1	3	3	1	1	1	1	3	3	2	2	3	2	3	3	2	1	3	1	2	3	1	1	3
7.157	471	7.157	1	3	1	1	3	3	1	1	1	1	3	1	1	1	3	1	3	1	3	1	1	3	1	1	3	3	1	1	1	1	3	3	2	3	3	2	3	3	2	1	3	1	2	3	1	1	3
7.159	4215	7.159	1	3	1	1	3	3	1	1	1	1	3	1	1	1	3	1	3	1	3	1	1	3	1	1	3	3	1	1	1	1	3	3	2	3	3	2	3	3	2	1	3	1	2	3	1	1	3
7.161	12	7.161	1	3	1	1	3	3	1	1	1	1	3	1	1	1	3	1	3	1	3	1	3	3	1	1	3	3	1	1	1	1	3	3	2	3	3	2	3	3	2	1	3	1	2	3	1	1	3
7.164	1883	7.164	1	3	1	1	3	3	1	1	1	1	3	1	1	1	3	1	3	1	3	1	3	3	1	1	3	3	1	1	1	1	3	3	2	3	3	3	3	3	2	1	3	1	2	3	1	1	3
7.17	1728	7.17	1	3	1	1	3	3	1	1	1	1	3	1	1	3	3	1	3	1	3	1	3	3	1	1	3	3	1	1	1	1	3	3	2	3	3	3	3	3	2	3	3	1	2	3	1	1	3
7.171	1353	7.171	1	3	1	1	3	3	1	1	1	1	3	1	1	3	3	1	3	1	3	1	3	3	1	1	3	3	1	1	1	1	3	3	2	3	3	3	3	3	1	3	3	1	2	3	1	1	3
7.173	33	7.173	1	3	1	1	3	3	1	1	1	1	3	1	1	3	3	1	3	1	3	1	3	3	1	1	3	3	1	1	1	1	3	3	2	3	3	3	3	3	1	3	3	1	2	3	1	1	1
7.175	868	7.175	1	3	1	1	3	3	1	1	1	1	3	1	1	3	3	1	3	1	3	1	3	3	1	1	3	3	1	1	1	1	3	3	2	3	3	3	3	3	1	3	3	1	2	3	1	1	1
7.18	163	7.18	1	3	1	1	3	3	1	1	1	1	3	3	1	3	3	1	3	1	3	1	3	3	1	1	3	3	1	1	1	1	3	3	3	3	3	3	3	3	1	3	3	1	2	3	1	1	1
7.181	130	7.181	1	3	1	1	3	3	1	1	1	1	3	3	1	3	3	1	3	1	3	1	3	3	1	1	3	3	1	1	1	1	3	3	3	3	3	3	3	3	2	3	3	1	2	3	1	1	1
7.183	11843	7.183	1	3	1	1	3	3	1	1	1	1	3	3	1	3	3	1	3	1	3	1	3	3	1	1	3	3	1	1	1	1	3	3	3	3	3	3	3	3	2	3	3	1	2	3	1	1	1
7.186	12815	7.186	1	3	1	1	3	3	1	1	1	1	3	3	1	3	2	1	3	1	3	1	3	3	1	1	3	3	1	1	1	1	3	3	3	3	3	3	3	3	2	3	3	3	2	3	1	1	1
7.187	10131	7.187	1	3	1	1	3	3	1	1	1	1	3	3	1	3	3	1	3	1	3	1	3	3	1	1	3	3	1	1	1	1	3	3	3	3	3	3	3	3	2	3	3	3	2	3	1	1	1
7.191	390	7.191	1	3	1	1	3	1	1	1	1	1	3	3	1	3	3	1	3	1	3	1	3	3	1	1	3	3	1	1	1	1	3	3	3	3	3	3	3	3	2	3	3	1	2	3	1	1	1
7.193	634	7.193	1	3	1	1	3	1	1	1	1	1	3	3	1	3	3	1	3	1	3	1	3	3	1	1	3	3	1	1	1	1	3	3	3	3	3	3	3	3	2	3	3	1	2	3	1	1	1
7.194	2119	7.194	1	3	1	1	3	1	1	1	1	1	3	3	1	3	3	1	3	1	3	1	3	3	1	1	3	3	1	1	1	1	3	3	3	3	3	3	3	3	2	3	3	1	2	3	1	1	1
7.196	37	7.196	1	3	1	1	3	1	1	1	1	1	3	3	1	3	3	1	3	1	3	1	3	3	1	1	3	1	1	1	1	1	3	3	3	3	3	3	3	3	2	3	3	1	2	3	1	1	1
7.197	470	7.197	1	3	1	1	3	1	1	1	1	1	3	3	1	3	3	1	3	1	3	1	3	3	1	1	3	1	1	1	1	1	3	3	3	3	3	3	3	3	2	3	3	1	2	3	1	1	1
7.2	424	7.2	1	3	1	1	3	1	1	1	1	1	3	3	1	3	3	1	3	1	3	1	3	3	1	1	3	1	1	1	1	1	3	3	3	3	3	3	3	3	2	3	3	1	3	3	1	1	1
7.202	592	7.202	1	3	1	1	3	1	1	1	1	1	3	3	1	3	3	1	3	1	3	1	3	3	1	1	3	1	1	1	1	1	3	3	3	3	3	3	3	1	2	3	3	1	3	3	1	1	1
7.203	1032	7.203	1	3	1	1	3	1	1	1	1	1	3	3	1	3	3	1	3	1	3	1	3	3	1	1	3	1	1	1	1	1	3	3	2	3	3	3	3	1	2	3	3	1	3	3	1	1	1
7.205	582	7.205	1	3	1	1	3	1	1	1	1	1	3	3	1	3	3	1	3	1	3	1	3	3	1	1	3	1	3	1	1	1	3	3	2	3	3	3	3	1	2	3	3	1	3	3	1	1	1
7.207	1336	7.207	1	3	1	1	3	1	1	1	1	1	3	3	1	3	3	1	3	1	3	1	3	3	1	1	3	1	3	1	1	1	3	3	2	3	3	3	3	1	2	3	3	1	3	1	1	1	1
7.212	1468	7.212	1	3	1	1	3	1	1	1	1	1	3	3	1	3	3	1	3	1	3	1	3	3	1	1	3	1	3	1	1	1	3	3	2	3	3	3	3	1	2	1	3	1	3	1	1	1	1
7.214	481	7.214	1	3	1	1	3	1	1	1	1	1	3	3	1	3	3	3	3	1	3	1	3	3	1	1	3	1	3	1	1	1	3	3	2	3	3	3	3	1	2	1	3	1	3	1	1	1	1
7.216	80	7.216	1	3	1	1	3	1	1	1	1	1	3	3	1	3	3	3	3	1	3	1	3	3	1	1	3	1	3	1	1	1	3	3	2	3	3	3	3	1	2	1	3	1	3	1	1	1	1
7.22	55	7.22	1	3	1	1	3	1	1	1	1	3	3	3	1	3	3	3	3	1	3	1	3	3	1	1	3	1	3	1	1	1	3	3	2	3	3	3	3	1	2	1	3	1	3	1	1	1	1
7.222	1033	7.222	1	3	1	1	3	1	1	1	1	3	3	3	1	3	3	3	3	1	3	1	3	3	1	1	3	1	3	1	1	1	3	3	2	3	3	3	3	1	2	1	3	1	3	1	1	1	1
7.225	44	7.225	1	3	1	1	3	1	1	1	1	3	3	3	1	3	3	3	1	1	3	1	3	3	1	1	3	1	3	1	1	1	3	3	2	3	3	3	3	1	2	1	3	1	3	1	1	1	1
7.232	161	7.232	1	3	1	1	3	1	1	1	1	3	3	3	1	3	3	3	1	1	3	1	3	3	1	1	3	1	3	1	1	1	3	3	3	3	3	3	3	1	2	1	3	1	3	1	1	1	1
7.234	25	7.234	1	3	1	1	3	1	1	1	1	3	3	3	1	3	3	3	1	1	3	1	3	3	1	1	1	1	3	1	1	1	3	3	3	3	3	3	3	1	2	1	3	1	3	1	1	1	1
7.247	11	7.247	1	3	1	1	3	1	1	1	1	3	3	3	1	3	3	3	1	1	3	1	3	3	1	1	1	1	3	1	1	1	3	1	3	3	3	3	3	1	3	1	3	1	3	1	1	1	1
7.253	674	7.253	1	3	1	1	3	1	1	1	1	3	1	3	1	3	3	3	1	1	3	1	3	3	1	1	1	1	3	1	1	1	1	1	3	3	3	3	3	1	3	1	3	3	3	1	1	1	1
7.265	246	7.265	1	3	1	1	1	1	1	2	1	3	1	3	1	3	3	3	1	1	3	1	3	3	1	1	1	1	3	1	3	1	1	1	3	3	3	3	3	1	3	1	3	3	3	1	1	1	1
7.277	92	7.277	1	3	1	1	1	1	1	2	1	3	1	3	1	3	3	3	1	1	3	1	3	3	1	1	1	1	3	1	3	1	1	1	3	3	3	3	3	1	1	1	3	3	3	1	1	1	1
7.279	1056	7.279	1	3	1	1	1	1	1	2	1	3	1	3	1	3	3	3	1	1	3	1	3	3	1	1	1	1	3	1	3	1	1	1	3	3	3	3	3	1	1	1	3	3	3	1	1	1	1
7.281	2871	7.281	1	3	1	1	1	1	3	2	1	3	1	3	1	3	3	3	1	1	3	1	3	3	1	1	1	1	3	1	3	1	1	1	3	3	3	3	3	1	1	1	3	3	3	1	1	1	1
7.282	3180	7.282	1	3	1	1	1	1	3	3	1	3	1	3	1	3	3	3	1	1	3	1	3	3	1	1	1	1	3	1	3	1	1	1	3	3	3	3	3	1	1	1	3	3	3	1	1	1	1
7.284	524	7.284	1	3	1	1	1	1	3	3	1	3	1	3	1	3	3	3	1	1	3	1	3	3	1	1	1	1	3	1	3	1	1	1	3	3	3	3	3	1	1	1	3	3	3	1	1	1	1
7.288	245	7.288	3	3	1	1	1	1	3	3	1	3	1	3	1	3	3	3	1	1	3	1	3	3	1	1	1	1	3	1	3	1	1	1	3	3	3	3	3	1	1	1	3	3	3	1	1	1	1
7.292	4810	7.292	3	1	1	1	1	1	3	3	1	3	1	3	1	3	3	3	1	1	3	1	3	3	1	1	1	1	3	1	3	1	1	1	3	3	3	3	3	1	1	1	3	3	3	1	1	1	1
7.999			0	0	0	0	0	0	0	0	0	0	0	0	0	0	0	0	0	0	0	0	0	0	0	0	0	0	0	0	0	0	0	0	0	0	0	0	0	0	0	0	0	0	0	0	0	0	0
8	98	8	3	3	3	1	1	3	3	3	1	1	1	1	1	3	1	3	3	3	1	1	1	3	1	3	3	3	3	3	1	3	3	1	1	1	3	1	3	3	1	3	1	3	3	1	2	1	1
8.002	141	8.002	3	3	1	1	1	3	3	3	1	1	1	1	1	3	1	3	3	3	1	1	1	3	1	3	3	3	3	3	1	3	3	1	1	1	3	1	3	3	1	3	1	3	3	1	2	1	1
8.006	179	8.006	3	3	1	1	1	3	3	3	1	1	1	1	1	3	1	3	3	3	1	1	1	3	1	3	3	3	3	3	1	3	3	1	1	1	1	1	3	3	1	3	1	3	3	1	1	1	1
8.008	168	8.008	3	3	1	1	1	3	3	3	1	1	1	1	1	3	1	3	3	3	1	1	1	3	1	3	3	3	3	3	1	3	3	1	1	1	1	1	3	3	1	3	1	1	3	1	1	1	1
8.009	29	8.009	3	3	1	1	1	3	3	3	1	1	1	1	1	3	1	3	3	3	1	1	1	3	1	3	3	3	3	3	1	3	3	1	1	1	1	1	3	3	1	3	1	1	3	1	1	1	1
8.013	5	8.013	3	3	1	1	1	3	3	3	1	1	1	1	1	3	1	3	3	3	1	1	1	3	1	3	3	3	3	3	1	3	3	1	1	1	1	1	3	3	1	3	2	1	3	1	1	1	1
8.017	2797	8.017	3	3	1	1	1	3	3	3	1	1	1	1	1	3	1	3	3	3	1	1	1	3	1	1	3	1	3	3	1	3	3	1	1	1	1	1	3	3	1	3	2	1	3	1	1	1	1
8.019	334	8.019	3	3	1	1	1	3	1	3	1	1	1	1	1	3	1	3	3	3	1	1	1	3	1	1	3	1	3	3	1	3	3	1	1	1	1	1	3	3	1	3	2	1	3	1	1	1	1
8.02	1794	8.02	3	3	1	1	1	3	1	3	1	1	1	1	2	3	1	3	3	3	1	1	1	3	1	1	3	1	3	3	1	3	3	1	1	1	1	1	3	3	1	3	2	1	3	1	1	1	1
8.022	996	8.022	3	3	1	1	1	3	1	3	1	1	3	1	2	3	1	3	3	3	1	1	1	3	1	1	3	1	3	3	1	3	3	1	1	1	1	1	3	3	1	3	2	1	3	1	1	1	1
8.024	2380	8.024	3	3	1	1	1	3	1	3	1	1	3	1	2	3	1	3	3	3	1	1	1	3	1	1	3	1	3	3	1	3	3	1	1	1	1	1	3	3	1	3	2	3	3	1	1	1	1
8.027	1483	8.027	3	3	1	1	1	3	1	3	1	1	3	1	2	3	1	3	3	3	1	1	1	3	1	1	3	1	3	3	1	3	1	1	1	1	1	1	3	3	1	3	2	3	3	1	1	1	1
8.029	1267	8.029	3	3	1	1	1	3	1	3	1	1	3	1	2	3	1	3	3	3	1	1	1	3	1	1	3	1	3	3	1	3	1	1	1	1	1	1	3	3	1	3	2	3	3	1	1	1	3
8.031	3272	8.031	3	3	1	1	1	3	1	3	1	1	3	1	2	3	1	3	3	3	1	1	1	1	1	1	3	1	3	3	1	3	1	1	1	1	1	1	3	3	1	3	2	3	3	1	1	1	3
8.032	751	8.032	3	3	1	1	1	3	1	3	1	1	3	1	2	3	1	3	3	3	1	1	1	1	1	1	3	1	3	3	1	3	1	1	1	1	1	1	3	3	1	3	2	3	3	2	1	1	3
8.034	1002	8.034	3	3	1	1	1	3	1	3	1	1	3	1	2	3	1	3	3	3	1	1	1	1	1	1	3	1	3	3	1	3	1	1	1	1	1	1	3	3	1	3	2	3	3	2	1	1	3
8.036	207	8.036	3	3	1	1	1	3	1	3	1	1	3	1	2	3	1	3	3	1	1	1	1	1	1	1	3	1	3	3	1	3	1	1	1	1	1	1	3	3	1	3	2	3	3	2	1	1	3
8.037	1713	8.037	3	3	1	1	1	3	1	3	1	1	3	1	2	3	1	3	3	1	1	1	1	1	1	1	3	1	3	3	1	3	1	1	1	1	1	1	3	3	1	3	2	3	3	2	1	1	3
8.039	247	8.039	3	3	1	1	1	3	1	3	1	1	3	1	2	3	1	3	3	1	1	1	1	1	1	1	3	1	3	3	1	3	1	1	1	1	1	1	3	3	1	3	2	3	3	2	1	1	3
8.045	197	8.045	3	3	1	1	1	3	1	3	1	1	3	1	3	3	1	3	3	1	1	1	1	1	1	1	3	1	3	3	1	3	1	1	1	1	1	1	3	3	1	3	2	3	3	2	1	1	3
8.047	2284	8.047	3	3	1	1	1	3	1	3	1	1	3	1	3	3	1	3	3	1	1	1	1	1	1	1	3	1	3	3	1	3	1	1	1	1	1	1	3	3	1	3	2	3	3	2	1	1	3
8.048		8.048	3	3	1	1	1	3	1	3	1	1	3	1	3	3	1	3	3	1	1	1	1	1	1	1	3	1	3	3	1	3	1	1	1	1	1	1	3	3	1	3	2	3	3	2	1	1	3
8.051	448	8.051	3	3	1	1	1	3	1	3	1	1	3	1	3	3	1	3	3	1	1	1	1	1	1	1	3	1	3	3	1	3	1	1	1	1	1	1	3	3	3	3	2	3	3	2	1	1	3
8.053	6	8.053	3	3	1	1	1	3	1	3	1	1	3	1	3	3	1	3	3	1	1	1	1	1	1	1	3	1	3	3	1	3	1	1	1	1	1	1	3	3	3	3	2	3	3	2	1	1	3
8.054	65	8.054	3	3	1	1	1	3	1	3	1	1	3	1	3	3	1	3	3	1	1	1	1	1	1	1	3	1	3	3	1	3	1	1	1	1	1	1	3	3	3	3	2	3	3	2	1	1	3
8.055	34	8.055	3	3	1	1	1	3	1	3	1	1	3	1	3	3	1	3	3	1	1	1	1	1	1	1	3	1	3	3	1	3	1	1	1	1	1	1	3	3	3	3	3	3	3	2	1	1	3
8.063	139	8.063	3	3	1	1	1	3	1	3	1	1	3	1	2	3	1	3	1	1	1	1	1	1	1	1	3	1	3	3	1	3	1	1	1	1	1	1	1	3	3	3	3	3	3	2	1	1	3
8.064	818	8.064	3	3	1	1	1	3	1	3	1	1	3	1	2	3	1	3	1	1	1	1	1	1	1	1	3	1	3	3	1	3	1	1	1	1	1	1	1	3	3	3	3	3	2	2	1	1	3
8.076	146	8.076	3	3	1	1	1	3	1	3	1	1	3	1	2	3	1	3	1	1	1	1	1	1	1	1	3	1	3	3	1	3	1	3	1	1	1	1	1	3	3	3	3	3	2	2	1	1	3
8.078	318	8.078	3	3	1	1	1	3	1	3	1	1	3	1	2	3	1	3	1	1	1	1	1	1	1	1	3	1	3	3	1	3	1	3	1	1	1	1	1	3	3	3	3	3	2	2	1	1	3
8.08	2004	8.08	3	3	1	1	1	3	1	3	1	1	3	1	2	3	1	3	1	1	1	1	1	1	1	1	3	1	3	3	1	3	1	3	1	1	1	1	1	3	3	3	3	3	2	2	1	1	3
8.086	296	8.086	3	3	1	1	1	3	1	3	1	1	3	1	2	3	1	3	1	1	1	1	1	1	3	1	3	1	3	3	1	1	1	3	1	1	1	1	1	3	3	3	3	3	2	2	1	1	3
8.087		8.087	3	3	1	1	1	3	1	3	1	1	3	1	2	3	1	3	1	1	1	1	1	1	3	1	3	1	3	3	1	1	1	3	1	1	1	1	1	3	3	3	3	3	2	2	1	1	3
8.088	951	8.088	3	3	1	1	1	3	1	3	1	1	3	1	2	3	1	3	1	1	1	1	1	1	3	1	3	1	3	3	1	1	1	3	1	1	1	1	1	3	3	3	3	3	2	2	1	1	3
8.09	253	8.09	3	3	1	1	1	3	1	3	1	1	3	1	2	3	1	3	1	1	1	1	1	1	3	1	3	1	3	3	1	1	1	3	1	1	3	1	1	3	3	3	3	3	2	2	1	1	3
8.092	333	8.092	3	3	1	1	1	3	1	3	1	1	3	1	2	3	1	3	1	1	1	1	1	1	3	1	3	1	3	1	1	1	1	3	1	1	3	1	1	3	3	3	3	3	2	2	1	1	3
8.093	49	8.093	3	3	1	1	1	3	1	3	1	1	3	1	2	3	1	3	1	1	1	1	1	1	3	1	3	1	3	1	1	1	1	3	1	1	3	1	1	3	3	3	3	3	2	1	1	1	3
8.099	89	8.099	3	3	1	1	1	3	1	3	1	1	3	1	2	3	1	3	1	1	1	1	1	1	3	1	3	1	3	1	1	1	1	3	1	1	3	1	1	3	3	3	3	3	2	1	1	1	3
8.1	502	8.1	3	3	1	1	1	3	1	3	1	1	3	1	2	3	1	3	1	1	1	1	1	1	3	1	3	1	3	1	1	1	1	3	1	1	3	1	1	3	3	3	3	3	2	1	1	1	3
8.105	76	8.105	3	3	1	1	1	3	1	3	1	1	3	1	2	3	1	3	1	1	1	1	1	1	3	1	3	1	3	3	1	1	1	3	1	1	3	1	1	3	3	3	3	3	1	1	1	1	3
8.111	531	8.111	3	3	1	1	1	1	1	3	1	1	3	1	2	3	1	3	1	1	1	1	1	1	3	1	3	1	3	3	1	1	1	3	1	1	3	1	1	3	3	3	3	3	1	1	1	1	3
8.124	601	8.124	3	3	1	1	1	1	1	3	1	1	3	1	2	3	1	3	1	1	1	1	1	1	3	1	3	1	3	3	1	1	1	3	1	1	3	1	1	3	3	3	3	3	1	1	1	1	3
8.125	231	8.125	3	3	1	1	1	1	1	3	1	1	3	1	2	3	1	3	1	1	1	1	1	1	3	1	3	1	3	3	1	1	1	3	1	1	3	1	1	3	3	3	3	3	1	1	1	1	3
8.127	269	8.127	3	3	1	1	1	1	1	3	1	1	3	1	2	3	1	3	1	1	1	1	1	1	3	1	3	1	3	3	1	1	1	3	1	1	3	1	1	3	3	3	3	3	1	1	1	1	3
8.129	6	8.129	3	3	1	1	1	1	1	3	1	1	3	1	2	3	1	3	1	1	1	1	1	1	3	1	3	1	1	3	1	1	1	3	1	1	3	1	1	3	3	3	3	3	1	1	1	1	3
8.135	5	8.135	3	3	1	1	1	1	1	3	1	1	3	1	2	1	1	3	1	1	1	1	1	1	3	1	1	1	1	3	1	1	1	3	1	1	3	1	1	3	3	3	3	3	1	1	1	1	3
8.139	5	8.139	3	3	1	1	1	1	1	3	1	1	3	1	2	1	1	3	1	1	3	1	1	1	3	1	1	1	1	3	1	1	1	3	1	1	3	1	1	3	3	3	3	3	1	1	1	1	3
8.143	27	8.143	3	3	1	1	1	1	1	3	1	1	3	1	3	1	1	3	1	1	3	1	1	1	3	1	1	1	1	3	1	1	1	3	1	1	3	1	1	3	3	3	3	3	1	1	1	1	3
8.147	84	8.147	3	3	1	1	1	1	1	3	1	1	3	1	3	1	1	3	1	1	3	1	1	1	3	1	1	1	1	1	1	1	1	3	1	1	3	1	1	3	3	3	3	3	1	1	1	1	3
8.148	426	8.148	3	3	1	1	1	1	1	3	1	1	3	1	3	1	1	3	1	1	3	1	1	1	3	1	1	1	1	1	1	1	1	3	1	1	2	1	1	3	3	3	3	3	1	1	1	1	3
8.149	79	8.149	3	3	1	1	1	1	1	3	1	1	3	1	3	1	1	3	1	1	3	1	1	1	3	1	1	1	1	1	1	1	1	3	1	1	1	1	1	3	3	3	3	3	1	1	1	1	3
8.175	106	8.175	3	3	1	1	3	1	1	3	1	1	3	3	3	1	1	3	1	1	3	1	1	1	3	1	1	3	1	1	3	1	1	3	1	3	1	1	1	3	3	3	3	3	1	3	1	1	3
8.176	53	8.176	3	3	1	1	3	1	1	3	1	1	3	3	3	1	1	3	1	1	3	1	1	1	3	1	1	3	1	1	3	1	1	3	1	3	1	1	1	3	3	3	3	3	1	3	1	1	3
8.178	425	8.178	3	3	1	1	3	1	1	3	1	1	3	3	3	1	1	3	1	1	3	1	1	1	3	1	1	3	1	1	3	1	1	3	1	3	1	1	1	3	3	3	3	3	1	3	1	1	3
8.181	742	8.181	3	3	1	1	3	1	1	3	1	1	3	3	3	1	1	3	1	1	3	1	1	1	3	1	1	3	1	1	3	1	1	3	1	3	1	1	1	3	3	3	3	3	1	3	1	1	3
8.183	425	8.183	3	3	1	1	3	1	1	3	1	1	3	3	3	1	1	3	1	1	3	1	1	1	3	1	1	3	1	1	3	1	1	3	1	3	1	1	3	3	3	3	3	3	1	3	1	1	3
8.189	581	8.189	3	3	1	1	3	1	1	3	1	1	3	3	3	1	1	3	1	1	3	1	1	1	3	1	3	3	1	1	3	1	1	3	1	3	1	1	3	3	3	3	3	3	1	3	1	1	3
8.191	5	8.191	3	3	1	1	3	1	1	3	1	1	3	3	3	1	1	3	1	1	3	1	1	1	3	1	1	3	1	1	3	1	1	3	1	3	1	1	3	3	3	3	3	3	1	3	1	1	3
8.193	238	8.193	3	3	1	1	3	1	1	3	1	1	3	3	3	1	1	3	1	1	3	1	1	1	1	1	1	3	1	1	3	1	1	3	1	3	1	1	3	3	3	3	3	3	1	3	1	1	3
8.195	459	8.195	3	3	1	1	3	1	1	3	1	1	3	3	3	1	1	3	1	1	3	1	1	1	1	1	1	3	1	1	3	1	1	3	1	3	1	1	3	3	3	3	3	3	1	3	1	1	3
8.199	1249	8.199	3	3	1	3	3	1	1	3	1	1	3	3	3	1	1	3	1	1	3	1	1	1	1	1	1	3	1	1	3	1	1	3	1	3	1	1	3	3	1	3	3	3	1	3	1	1	3
8.204	9	8.204	1	3	1	3	3	1	1	3	1	1	3	3	3	1	1	3	1	1	3	3	1	1	1	1	1	3	1	1	3	1	1	3	1	3	1	1	3	3	1	3	3	3	1	3	1	1	3
8.214	3154	8.214	1	3	1	3	3	1	1	3	1	1	3	3	3	1	1	1	1	1	3	3	1	1	1	1	1	3	1	1	1	1	1	3	1	1	3	1	3	3	1	3	3	3	1	3	1	1	3
8.216	1376	8.216	1	3	1	3	3	1	1	3	1	1	3	3	3	1	1	1	1	1	3	3	1	1	1	1	1	3	1	1	1	1	1	3	1	1	3	1	3	3	1	3	3	3	1	3	1	1	3
8.218	620	8.218	1	3	1	3	3	1	1	3	1	1	3	3	3	1	1	1	1	1	3	3	1	1	1	1	1	3	1	1	1	1	1	3	1	1	3	1	3	3	1	3	3	3	1	3	1	1	3
8.224	56	8.224	1	3	1	1	3	1	1	1	1	1	3	3	3	1	1	1	1	1	3	3	1	1	1	1	1	3	1	1	1	1	1	3	1	1	3	1	3	3	1	3	3	3	1	3	1	1	3
8.226	2614	8.226	1	3	1	1	3	1	1	1	1	1	3	3	3	1	1	1	1	1	3	1	1	1	1	1	1	3	1	1	1	1	1	3	1	1	3	1	3	3	1	3	3	3	1	3	1	1	3
8.228	1144	8.228	1	3	1	1	3	1	1	1	1	1	3	3	3	1	1	1	1	1	3	1	1	1	1	1	1	3	1	1	1	1	1	3	1	1	3	1	3	3	1	3	3	3	1	3	1	1	3
8.23	256	8.23	1	3	1	1	3	1	1	1	1	3	3	3	3	1	1	1	1	1	3	1	1	1	1	1	1	3	1	1	1	1	1	3	1	1	3	1	3	3	1	3	3	3	1	3	1	1	3
8.232	7914	8.232	1	3	1	1	3	1	1	1	1	3	1	3	3	1	1	1	1	1	3	1	1	1	1	1	1	3	1	1	1	1	1	3	1	1	3	1	3	3	1	3	3	3	1	3	1	1	3
8.234	64	8.234	1	3	1	1	3	1	1	1	1	3	1	3	3	1	1	1	1	1	3	1	1	1	1	1	3	3	1	1	1	1	1	3	1	1	3	1	3	3	1	3	3	3	1	3	1	1	3
8.236	562	8.236	1	3	1	1	3	1	1	1	1	3	1	3	3	1	1	1	1	3	3	1	1	1	1	1	3	3	1	1	1	1	1	3	1	1	3	1	3	3	1	3	3	3	1	3	1	1	3
8.238	69	8.238	1	3	1	1	3	1	1	1	1	3	1	3	3	1	1	1	1	3	3	1	1	1	1	1	3	3	1	1	1	1	1	3	1	1	3	1	3	3	1	1	3	3	1	3	1	1	3
8.24	116	8.24	1	3	1	1	3	1	1	1	1	3	1	3	3	1	1	1	1	3	3	1	1	1	1	1	3	3	1	1	1	1	1	3	1	1	3	1	3	3	1	1	1	3	1	3	1	1	3
8.241	469	8.241	1	3	1	1	3	1	1	1	1	3	1	3	3	1	1	1	1	3	3	1	1	1	1	1	3	3	1	1	1	1	1	3	1	1	3	1	3	3	1	1	1	3	1	3	1	1	3
8.247	2593	8.247	1	3	1	1	3	1	1	1	1	3	1	3	3	1	1	1	3	3	3	1	1	1	1	1	3	3	1	1	1	1	1	3	1	1	3	1	3	3	1	1	1	1	1	3	1	1	3
8.255	564	8.255	1	3	3	1	3	1	1	3	1	3	1	3	3	1	1	1	3	3	3	1	1	1	1	1	3	3	1	1	1	1	1	3	3	1	3	1	3	3	1	1	3	1	1	3	1	1	3
8.257	1114	8.257	1	3	3	1	3	1	1	3	1	3	1	3	3	1	1	1	3	3	3	1	1	1	1	1	3	3	1	1	1	1	1	3	2	1	3	1	3	3	1	1	3	1	2	3	1	1	3
8.259	917	8.259	1	3	3	1	3	1	1	3	1	3	1	3	3	1	1	1	3	3	3	1	1	1	1	1	3	3	1	1	1	1	1	3	2	1	3	1	3	3	1	1	3	1	2	3	1	3	3
8.263	13	8.263	1	3	3	1	3	1	1	3	1	3	1	3	3	1	1	1	3	3	3	1	1	1	1	1	3	3	1	1	1	1	1	3	2	1	3	1	3	3	1	1	3	1	2	3	1	3	3
8.265	249	8.265	1	3	3	1	3	1	1	3	1	3	1	3	3	1	1	1	3	3	3	1	1	1	1	1	3	3	1	1	1	1	3	3	2	1	3	1	3	3	1	1	3	1	2	3	1	3	3
8.267	793	8.267	1	3	3	1	3	1	1	3	1	3	1	3	3	1	1	1	3	3	3	1	1	1	1	1	3	3	1	3	1	1	3	3	2	1	3	1	3	3	1	1	3	1	2	3	1	3	3
8.273	5	8.273	1	1	3	1	3	1	1	1	1	3	1	3	3	1	1	1	3	3	3	1	1	1	1	1	3	3	1	3	1	1	3	3	2	1	3	1	3	3	1	1	3	1	2	3	1	3	3
8.281	1154	8.281	1	1	3	1	3	1	1	1	1	3	1	3	3	1	1	1	1	3	3	1	1	1	1	1	3	3	1	3	1	3	3	3	2	1	3	1	3	3	1	1	3	1	2	3	3	3	3
8.285	83	8.285	1	1	3	1	3	1	3	1	1	3	1	3	3	1	1	1	1	3	3	1	1	1	1	1	3	3	1	3	1	3	3	3	2	1	3	1	3	3	1	1	3	1	2	3	3	3	3
8.289	972	8.289	1	1	3	1	3	1	3	1	1	3	1	3	3	1	1	1	1	3	1	1	1	1	1	1	3	3	1	3	1	3	3	3	2	1	3	1	3	3	1	1	3	1	2	3	3	3	3
8.291	170	8.291	1	1	3	1	3	1	3	1	1	3	1	3	3	1	1	1	1	3	1	1	1	1	1	1	3	3	1	3	1	3	3	3	2	1	3	1	3	3	1	1	3	1	2	3	3	3	3
8.293	61	8.293	1	1	3	1	3	1	3	1	1	3	1	3	3	1	1	1	1	3	1	1	1	1	1	1	3	3	1	3	1	3	3	3	2	1	3	1	3	3	1	1	3	1	2	3	3	3	3
8.296	3412	8.296	3	1	3	1	3	1	3	1	1	3	1	3	3	1	1	1	1	3	1	1	1	1	1	1	3	3	1	3	1	3	3	3	2	1	3	1	3	3	1	1	3	1	2	3	3	3	3
8.303	975	8.303	3	1	3	1	3	1	3	1	1	3	1	3	3	1	1	1	1	3	1	1	1	1	1	1	3	3	1	3	1	3	3	3	2	1	3	1	3	3	1	1	3	1	2	3	3	3	3
8.313	8	8.313	3	1	3	1	3	1	3	3	1	3	1	3	3	1	1	1	1	3	1	1	1	1	1	1	3	3	1	3	1	3	3	3	2	1	3	1	3	3	1	1	3	1	2	3	3	1	3
8.317	103	8.317	3	1	3	1	3	1	3	3	1	3	1	3	3	1	1	1	1	3	1	1	1	1	1	1	3	3	1	3	1	3	3	3	2	1	3	1	3	3	1	1	3	1	2	3	3	1	3
8.319	389	8.319	3	1	3	1	3	1	3	3	1	3	1	3	3	1	1	1	1	3	1	1	1	1	1	1	3	3	1	3	1	1	3	3	2	1	3	1	3	3	1	1	3	1	2	3	3	1	3
8.325	773	8.325	3	1	3	1	3	1	3	3	1	3	1	3	3	1	1	1	1	3	1	1	1	1	1	1	3	3	1	3	1	1	3	3	2	3	3	1	3	3	1	3	3	3	2	3	3	1	3
8.332	213	8.332	3	1	3	1	3	1	3	3	1	3	1	3	3	1	1	3	1	3	1	1	1	1	1	1	3	3	1	3	1	1	3	3	2	3	3	1	3	3	1	3	3	3	2	3	3	1	3
8.333	10049	8.333	3	1	3	1	3	1	3	3	1	3	1	3	3	1	1	3	1	3	1	1	1	1	1	1	3	3	1	3	1	1	3	3	2	3	3	1	3	3	1	3	3	3	2	3	3	1	3
8.341	5980	8.341	3	1	3	1	3	1	3	3	1	1	1	3	3	1	1	3	1	3	1	1	1	1	1	1	3	3	1	3	1	1	1	3	2	3	3	1	3	3	1	3	3	3	2	3	3	1	3
8.343	715	8.343	3	1	3	1	3	1	3	3	1	1	1	3	3	1	1	3	1	3	1	1	1	1	1	1	3	3	1	3	1	1	1	3	2	3	3	1	1	3	1	3	3	3	2	3	3	1	3
8.345	361	8.345	3	1	3	1	3	1	3	3	1	1	1	3	3	1	1	3	1	3	1	1	1	1	1	1	3	3	1	3	1	1	1	3	2	3	3	1	1	3	1	3	3	3	2	3	3	1	3
8.347	4887	8.347	3	1	3	1	1	1	3	3	1	1	1	3	3	1	1	3	1	3	1	1	1	1	1	1	3	3	1	3	1	1	1	3	2	3	3	1	1	3	1	3	3	3	2	3	3	1	3
8.349	1294	8.349	3	1	3	1	1	1	3	3	1	1	1	3	3	1	1	3	1	3	1	1	1	1	1	1	3	3	1	3	1	1	1	3	2	3	3	1	1	3	1	3	3	3	2	3	3	1	1
8.357	335	8.357	3	1	3	1	1	1	3	3	1	1	1	3	3	1	1	3	1	3	1	1	1	1	1	1	3	3	1	3	3	1	1	3	2	3	3	1	1	3	1	3	3	3	2	3	3	1	1
8.359	2070	8.359	3	1	3	1	1	1	3	3	1	1	1	3	3	1	1	3	1	3	1	1	1	1	1	1	3	3	1	3	3	1	1	3	2	3	3	1	1	3	1	3	3	3	2	3	3	1	1
8.36	3474	8.36	3	1	3	1	1	1	3	3	1	1	1	3	3	1	1	3	1	3	1	1	1	1	1	1	3	3	1	3	3	1	1	3	2	3	3	1	1	3	1	3	3	3	2	3	3	1	1
8.362	1375	8.362	3	1	3	1	1	1	3	3	1	1	1	3	3	1	1	3	1	3	1	1	1	1	1	1	3	3	1	3	3	1	1	3	2	3	3	1	1	3	1	3	3	3	2	3	3	1	1
8.364	3199	8.364	3	1	3	1	1	1	3	3	1	1	1	3	3	1	1	3	1	3	1	1	1	1	1	1	3	3	1	3	3	1	1	3	2	3	3	1	1	3	1	3	3	3	2	3	3	1	1
8.365	25	8.365	3	1	3	1	1	1	3	3	1	1	1	3	3	1	1	3	1	3	1	1	1	1	1	1	3	3	1	3	3	1	1	3	2	3	3	1	1	3	1	3	3	3	1	3	3	1	1
8.377	23	8.377	3	1	3	1	1	1	3	3	1	1	1	3	3	1	1	3	1	3	1	1	1	3	1	1	3	3	1	3	3	1	1	3	2	3	3	1	1	3	1	3	3	3	1	1	3	1	1
8.379	2358	8.379	3	1	3	1	1	1	3	3	1	1	1	3	3	1	1	3	1	3	1	1	1	3	1	1	3	3	1	3	3	1	1	3	2	3	3	1	3	3	1	3	3	3	1	1	3	1	1
8.381	853	8.381	3	1	3	1	1	1	3	3	1	1	1	3	3	1	1	3	1	3	1	1	1	3	1	1	3	3	1	3	3	1	1	3	2	3	3	1	3	3	3	3	3	3	1	1	3	1	1
8.383	874	8.383	3	1	3	1	1	1	3	3	1	1	1	3	3	1	1	3	1	3	1	1	1	3	1	1	3	3	1	3	3	1	1	3	2	3	3	1	3	3	3	1	3	3	1	1	3	1	1
8.385	1329	8.385	3	1	3	1	1	1	3	3	1	1	1	3	3	1	1	3	1	3	1	1	1	3	1	1	3	3	1	3	3	1	1	3	2	3	3	1	3	3	3	1	3	3	3	1	3	1	1
8.386	4114	8.386	3	1	3	1	1	1	3	3	1	1	1	3	3	1	1	3	1	3	1	1	1	3	1	1	3	3	1	3	3	1	1	3	3	3	3	1	3	3	3	1	3	3	3	1	3	1	1
8.387	634	8.387	3	1	3	1	1	1	3	3	1	1	1	3	3	2	1	3	1	3	1	1	1	3	1	1	3	3	1	3	3	1	1	3	3	3	3	1	3	3	3	1	3	3	3	1	3	1	1
8.388	1125	8.388	3	1	3	1	1	1	3	3	1	1	1	3	3	3	1	3	1	3	1	1	1	3	1	1	3	3	1	3	3	1	1	3	3	3	3	1	3	3	3	1	3	3	3	1	3	1	1
8.999			0	0	0	0	0	0	0	0	0	0	0	0	0	0	0	0	0	0	0	0	0	0	0	0	0	0	0	0	0	0	0	0	0	0	0	0	0	0	0	0	0	0	0	0	0	0	0
9	2931	9	1	1	1	1	3	1	3	3	3	3	3	3	1	1	1	1	3	3	3	3	2	3	3	1	1	3	1	3	3	1	3	1	3	3	3	3	1	1	1	3	1	1	3	3	1	3	1
9.001	2689	9.001	1	1	1	1	3	1	3	3	3	3	3	3	1	1	1	1	3	3	3	3	2	3	3	1	1	3	1	3	3	1	3	1	3	3	3	3	1	1	1	3	1	1	3	3	1	3	1
9.003	578	9.003	1	1	1	1	3	1	3	3	3	1	3	3	1	1	1	1	3	3	3	3	2	3	3	1	1	3	1	3	3	1	3	1	3	3	3	3	1	1	1	3	1	1	3	3	1	3	1
9.005	433	9.005	1	1	1	1	3	1	3	3	3	1	3	3	1	1	1	1	3	3	3	3	2	3	3	1	1	3	1	3	3	1	3	1	3	3	3	3	1	1	1	3	1	1	3	3	1	3	1
9.007	3087	9.007	1	1	1	1	3	1	3	3	3	1	3	3	1	1	1	1	3	3	3	3	2	3	3	1	1	3	1	3	3	1	3	1	3	3	3	3	1	1	1	3	1	1	3	3	1	3	1
9.008	14	9.008	1	1	1	1	3	1	3	3	3	1	3	3	1	1	1	1	3	3	3	3	2	3	3	1	1	3	1	3	3	1	3	1	3	3	3	3	1	1	1	3	1	1	3	3	1	3	1
9.02	2499	9.02	1	1	1	1	3	1	3	3	3	1	3	3	1	3	1	1	3	3	3	3	2	3	3	1	1	1	1	3	1	1	3	3	3	3	3	3	1	1	1	3	1	1	3	3	1	3	1
9.023	208	9.023	1	1	1	1	3	1	3	3	3	1	3	3	1	3	1	1	3	3	3	3	2	3	3	1	1	1	1	3	1	1	3	3	3	3	3	3	1	1	1	3	1	1	3	3	3	3	1
9.03	129	9.03	1	1	1	1	3	1	3	3	3	1	3	3	1	3	1	1	3	3	3	3	1	3	3	1	1	1	1	3	1	1	3	3	3	3	3	3	1	1	1	3	1	1	3	3	3	3	1
9.032	526	9.032	1	1	1	1	3	1	3	3	3	1	3	3	1	3	1	1	3	3	3	3	1	3	3	1	1	1	1	3	1	1	3	3	3	3	3	3	1	1	3	3	1	1	3	3	3	3	1
9.036	217	9.036	1	1	1	1	3	1	3	3	3	1	3	3	1	3	1	1	3	3	3	3	1	3	3	1	1	1	1	3	1	1	3	3	3	3	3	3	1	1	3	3	1	1	3	3	3	3	1
9.042	414	9.042	1	1	1	1	3	1	3	3	3	1	3	3	1	3	1	1	3	3	3	3	1	3	3	1	1	1	1	3	1	1	3	3	3	3	3	3	1	3	3	3	1	1	3	3	3	3	1
9.048	142	9.048	1	1	1	1	3	1	3	3	3	1	3	3	1	3	1	1	3	3	3	3	1	3	3	1	1	1	1	3	1	1	3	3	3	3	3	3	1	3	3	3	1	1	3	3	3	3	1
9.052	245	9.052	1	1	1	1	3	1	3	3	3	1	3	3	1	3	1	1	3	3	3	3	1	3	3	3	1	1	1	3	1	1	3	3	3	3	3	3	1	3	3	3	1	1	3	3	3	3	1
9.061	856	9.061	1	1	1	1	3	1	3	3	1	1	3	3	1	3	1	1	3	3	3	3	1	3	3	3	1	1	1	3	1	1	3	3	3	1	3	3	1	3	3	3	1	1	3	3	3	3	1
9.063	322	9.063	1	1	1	1	3	1	3	3	1	1	3	3	1	3	1	1	3	3	3	3	1	3	3	3	1	1	1	3	1	1	3	3	3	1	3	3	1	3	3	3	1	1	3	3	3	3	1
9.067	1770	9.067	1	1	1	1	3	1	3	3	1	1	3	3	1	3	1	1	3	3	3	3	1	3	3	3	1	1	1	3	3	1	3	3	3	1	3	3	1	3	3	3	1	1	3	3	3	3	3
9.069	703	9.069	1	1	1	1	3	1	3	3	1	1	3	3	1	3	1	1	3	3	3	3	1	3	3	3	1	1	1	3	3	1	3	3	3	1	3	3	1	3	3	3	1	1	3	3	3	3	3
9.071	697	9.071	1	1	1	1	3	1	3	3	1	1	3	3	1	3	1	1	3	3	3	3	1	3	3	3	1	1	1	3	3	1	3	3	3	1	3	3	1	3	3	3	3	1	3	3	3	3	3
9.073	263	9.073	1	1	1	1	3	1	3	3	1	1	3	3	1	3	1	1	3	3	3	3	1	3	3	3	1	1	1	3	3	1	3	3	3	1	3	3	1	3	3	3	3	1	3	3	3	3	3
9.075	127	9.075	1	1	1	1	3	1	3	3	1	1	3	3	1	3	1	1	3	3	3	3	1	3	3	3	1	1	1	3	3	1	3	3	3	1	3	3	1	3	3	3	3	1	3	3	3	3	3
9.077	1493	9.077	1	1	1	1	3	1	3	3	1	1	3	3	1	3	1	1	3	3	3	3	1	3	3	3	1	1	1	3	3	1	3	3	3	1	3	3	1	3	3	3	3	1	3	3	3	3	3
9.085	287	9.085	1	1	1	1	3	3	3	3	1	1	3	3	1	3	1	1	3	3	3	3	1	3	3	3	1	3	1	3	3	1	3	3	3	2	3	3	1	3	3	3	3	1	3	3	3	3	3
9.087	1180	9.087	1	1	1	1	3	3	3	3	1	1	3	3	1	3	1	1	3	3	3	3	1	3	3	3	1	3	1	3	3	1	3	3	3	2	3	3	1	3	3	3	3	1	3	3	3	3	3
9.091	15	9.091	1	1	1	3	3	3	3	3	1	1	3	3	1	3	1	1	3	3	3	3	1	3	3	3	1	3	1	3	3	1	3	3	3	2	3	3	1	3	3	3	3	3	3	3	3	3	3
9.095	18	9.095	3	1	1	3	3	3	3	3	1	1	3	3	1	3	1	1	3	3	3	3	1	3	3	3	1	3	1	3	3	1	3	3	3	2	3	3	1	3	3	3	3	3	3	3	3	3	3
9.099	765	9.099	3	1	1	3	3	3	3	3	1	1	3	3	1	3	1	1	3	3	3	3	3	3	3	3	1	3	1	3	3	1	3	3	3	2	3	3	1	3	3	3	3	3	3	3	3	3	3
9.101	117	9.101	3	1	1	3	3	3	3	3	1	1	3	3	1	3	1	1	3	3	3	3	3	3	3	3	1	3	1	3	3	1	3	3	3	2	3	3	1	3	3	3	3	3	3	3	3	3	3
9.103	292	9.103	3	1	1	3	3	3	3	3	1	1	3	3	1	3	1	1	3	3	3	3	3	3	3	3	1	3	1	3	3	1	3	3	3	2	3	3	1	1	3	3	3	3	3	3	3	3	3
9.105	298	9.105	3	1	1	3	3	3	3	3	1	1	3	3	1	3	1	3	3	3	3	3	3	3	3	3	1	3	1	3	3	1	3	3	3	2	3	3	1	1	3	3	3	3	3	3	3	3	3
9.106	172	9.106	3	1	1	3	3	3	3	3	1	1	3	3	1	3	1	3	3	3	3	3	3	3	3	3	1	3	1	3	3	1	3	3	3	2	3	3	1	1	3	3	3	3	3	3	3	3	3
9.107	6	9.107	3	1	1	3	3	3	3	3	1	1	3	3	1	3	1	3	3	3	3	3	3	3	3	3	1	3	1	3	3	1	3	3	3	1	3	3	1	1	3	3	3	3	3	3	3	3	3
9.113	291	9.113	3	1	1	3	3	3	3	3	1	1	3	3	1	3	1	3	3	3	3	3	3	3	3	3	1	3	1	3	3	1	3	3	3	1	3	3	1	1	3	3	3	3	3	3	3	3	3
9.114	2953	9.114	3	1	1	3	3	3	3	3	1	1	3	3	1	3	1	3	3	3	3	3	3	3	3	3	1	3	1	3	3	1	3	3	3	1	3	3	1	1	3	3	3	3	3	3	3	3	3
9.12	599	9.12	3	1	1	3	3	3	3	3	1	1	3	3	1	3	1	3	3	3	3	3	3	3	3	3	1	3	1	3	3	1	3	3	3	1	3	3	1	1	3	3	3	3	3	3	3	1	3
9.121	1922	9.121	3	1	1	3	3	3	3	3	1	1	3	3	1	3	1	3	3	3	3	3	3	3	3	3	1	3	1	3	3	1	3	3	3	2	3	3	1	1	3	3	3	3	3	3	3	1	3
9.123	7093	9.123	3	1	1	3	3	3	3	3	1	1	3	3	1	3	1	3	3	3	3	3	3	3	3	3	1	3	1	3	3	1	3	3	3	2	3	3	1	1	3	3	3	3	3	3	3	1	3
9.125	4741	9.125	3	1	1	3	3	3	3	3	1	1	3	3	1	3	1	3	3	3	3	3	3	3	3	3	1	3	1	3	3	1	3	3	3	2	3	3	1	1	3	3	3	3	1	3	3	1	3
9.126	337	9.126	3	1	1	3	3	3	3	3	1	1	3	3	1	3	1	3	3	3	3	3	3	3	3	3	1	3	1	3	3	1	3	3	3	2	3	3	1	1	3	3	3	3	1	3	3	1	3
9.128	189	9.128	3	1	1	3	3	3	3	3	1	1	3	3	1	3	1	3	3	3	3	3	3	3	3	3	1	3	1	3	3	1	3	3	3	2	3	3	1	1	3	3	3	3	1	3	3	1	3
9.129	905	9.129	3	1	1	3	3	3	3	3	1	1	3	3	1	3	1	3	3	3	3	3	3	3	3	3	1	3	1	3	3	1	3	3	3	2	3	3	1	1	3	3	3	3	1	3	3	1	3
9.131	11	9.131	3	1	1	3	3	3	3	3	1	1	3	3	1	3	1	3	3	3	3	3	3	3	3	3	1	3	1	3	1	1	3	3	3	2	3	3	1	1	3	3	3	3	1	3	3	1	3
9.135	1087	9.135	3	1	1	3	3	3	3	3	1	1	3	3	1	3	1	3	3	3	3	3	3	3	3	3	1	3	1	3	1	1	1	3	3	2	3	3	1	1	3	3	3	3	1	3	3	1	3
9.137	291	9.137	3	1	1	3	3	3	3	3	1	1	3	3	1	3	1	3	3	3	3	3	3	3	3	3	1	3	1	3	1	1	1	3	3	2	3	3	1	1	3	3	3	3	1	3	3	1	3
9.139	1732	9.139	3	1	1	3	3	3	3	3	1	1	3	3	1	3	1	3	3	3	3	3	3	3	3	3	1	3	1	3	1	1	1	3	3	2	3	3	1	1	3	3	3	3	1	3	3	1	3
9.141	1226	9.141	3	1	1	3	3	3	3	3	1	1	3	3	1	3	3	3	3	3	3	3	3	3	3	3	1	3	1	3	1	1	1	3	3	2	3	3	1	1	3	3	3	3	1	3	3	1	3
9.148	143	9.148	3	1	1	3	3	3	3	3	1	1	3	3	1	3	3	3	3	3	1	3	3	3	3	3	1	3	1	3	1	1	1	3	3	2	3	3	1	1	3	3	3	3	1	3	3	1	3
9.15	1746	9.15	3	1	1	3	3	3	3	3	1	1	3	3	1	3	3	3	3	3	1	3	3	3	3	3	1	3	1	3	1	1	1	3	3	2	3	3	1	1	3	3	3	3	1	3	3	1	3
9.174	501	9.174	3	3	1	1	3	3	2	3	1	1	3	3	1	3	3	3	3	3	1	3	3	3	1	3	1	3	3	3	1	3	1	3	3	2	3	3	1	3	3	3	3	3	3	3	3	1	3
9.176	300	9.176	3	3	1	1	3	3	2	3	1	1	3	3	1	3	3	3	3	3	1	3	3	3	1	3	1	3	3	3	1	3	1	3	3	2	3	3	1	3	3	3	3	3	3	3	3	1	3
9.178	728	9.178	3	3	1	1	3	3	2	3	1	1	3	3	1	3	3	3	3	3	1	3	3	3	1	3	1	3	3	3	1	3	1	3	3	2	3	3	1	3	3	3	3	3	3	3	3	1	3
9.184	1067	9.184	3	3	1	1	3	3	2	3	1	1	3	3	1	3	3	3	3	3	1	3	3	3	1	3	3	3	3	3	1	1	1	3	3	2	3	3	1	3	3	3	3	3	3	3	3	1	3
9.188	725	9.188	3	1	1	1	3	3	2	3	1	1	3	3	1	3	3	3	3	3	1	3	3	3	1	3	3	3	3	3	1	1	1	3	3	2	3	3	1	3	3	3	3	3	3	3	3	1	3
9.189	973	9.189	3	1	1	1	3	3	1	3	1	1	3	3	1	3	3	3	3	3	1	3	3	3	1	3	3	3	3	3	1	1	1	3	3	2	3	3	1	3	3	3	3	3	3	3	3	1	3
9.191	82	9.191	3	1	1	1	3	3	1	3	1	1	3	3	1	3	3	3	3	3	1	3	3	3	1	3	3	3	3	3	1	1	1	3	3	2	3	3	1	3	3	3	3	3	3	3	3	1	1
9.193	206	9.193	3	1	1	1	3	3	1	3	1	1	3	3	1	3	3	3	3	3	1	1	3	3	1	3	3	3	3	3	1	1	1	3	3	2	3	3	1	3	3	3	3	3	3	3	3	1	1
9.194	2595	9.194	3	1	1	1	3	3	1	3	1	1	3	3	1	3	3	3	3	3	1	1	3	3	1	3	3	3	3	3	1	1	1	3	3	2	3	3	1	3	3	3	3	3	3	3	3	1	1
9.202	426	9.202	3	3	3	1	3	3	1	3	1	1	3	3	1	3	3	3	3	3	1	1	3	3	1	3	3	3	3	3	1	3	1	3	3	2	3	3	1	3	3	3	3	3	3	3	3	1	1
9.208	127	9.208	3	3	3	1	3	3	1	3	1	1	3	3	1	3	3	3	3	3	1	1	3	3	1	3	3	3	3	3	1	3	1	3	3	2	3	3	1	3	3	1	3	1	3	3	3	1	1
9.21	552	9.21	3	3	3	1	3	3	1	3	1	1	3	3	1	3	3	3	3	3	1	1	3	3	3	3	3	3	3	3	1	3	1	3	3	2	3	3	1	3	3	1	3	1	3	3	3	1	1
9.213	21	9.213	3	3	3	1	3	3	1	3	1	1	3	3	1	3	3	3	3	3	1	1	3	3	3	3	3	3	3	3	1	3	1	3	3	2	3	3	1	3	3	1	3	1	3	1	3	1	1
9.215	357	9.215	3	3	3	1	3	3	1	3	1	1	3	3	1	3	3	3	3	3	1	1	3	3	1	3	3	3	3	3	1	3	1	3	3	2	3	3	1	3	3	1	3	1	3	1	3	1	1
9.217	547	9.217	3	3	3	1	3	3	1	3	1	1	3	3	1	3	3	3	3	3	1	1	3	3	1	3	3	3	3	3	1	3	1	3	1	2	3	3	1	3	3	1	3	1	3	1	3	1	1
9.232	5	9.232	3	3	3	1	3	3	1	3	1	1	3	3	3	3	3	3	3	3	1	1	3	1	1	3	3	3	1	3	1	3	1	3	1	2	3	3	1	3	3	1	3	1	3	1	3	1	1
9.237	337	9.237	3	3	3	2	3	3	1	3	1	1	3	3	3	3	3	3	3	3	1	1	3	1	1	3	3	3	1	3	1	3	1	3	1	2	3	3	1	3	3	1	3	1	3	1	3	1	1
9.239	3488	9.239	3	3	3	2	3	3	1	3	1	1	3	3	3	3	3	3	3	3	1	1	3	1	1	3	3	3	1	3	1	3	1	3	1	2	3	3	1	3	3	1	3	1	3	1	3	1	1
9.241	928	9.241	3	3	3	2	3	3	1	3	1	1	3	3	3	3	3	3	3	3	1	1	3	1	1	3	3	3	1	3	1	3	1	3	1	2	3	3	1	3	3	1	3	1	3	1	3	1	1
9.247	203	9.247	3	3	3	2	3	3	1	3	1	1	3	3	3	3	1	3	3	3	1	1	3	1	1	3	3	3	1	3	1	1	1	3	1	2	3	3	1	3	3	1	3	1	3	1	3	1	1
9.251	54	9.251	3	3	3	2	3	3	1	3	1	1	3	3	3	3	1	3	3	1	1	1	3	1	1	3	3	3	1	3	1	1	1	3	1	2	3	3	1	3	3	1	3	1	3	1	3	1	1
9.255	69	9.255	3	3	3	2	3	3	1	3	1	1	3	1	3	3	1	3	3	1	1	1	3	1	1	3	3	3	1	3	1	1	1	3	1	2	3	3	1	3	3	1	3	1	3	1	3	1	1
9.258	7	9.258	3	3	3	2	3	3	1	3	1	1	3	1	3	3	1	3	3	1	1	1	3	1	1	3	3	3	1	3	1	1	1	3	1	2	3	3	1	3	3	1	3	1	3	1	3	1	1
9.263	29	9.263	3	3	3	1	3	3	1	3	1	1	3	1	3	3	1	3	3	1	1	1	3	1	1	3	3	3	1	3	1	1	1	3	1	2	3	3	1	3	3	1	3	1	3	1	3	1	1
9.265	392	9.265	3	3	3	1	3	3	1	3	1	1	3	1	3	3	1	3	3	1	1	1	3	1	1	3	3	3	1	3	1	1	1	3	1	2	3	3	1	3	3	1	3	1	3	1	3	1	1
9.266	694	9.266	3	3	3	1	3	3	1	3	1	1	3	1	3	2	1	3	3	1	1	1	3	1	1	3	3	3	1	3	1	1	1	3	1	2	3	3	1	3	3	1	3	1	3	1	3	1	1
9.271	1115	9.271	3	3	3	1	3	3	1	3	1	1	3	1	3	2	1	1	3	1	1	1	3	1	1	3	3	3	1	3	1	1	1	3	1	2	3	3	1	3	3	1	3	1	3	1	3	1	1
9.277	524	9.277	3	3	3	1	3	3	1	3	1	1	3	1	3	2	1	1	3	1	1	1	3	1	1	3	3	1	1	3	1	1	1	3	1	2	3	3	1	3	3	1	3	1	3	1	3	1	1
9.279	5	9.279	3	3	3	1	3	3	1	3	1	1	3	1	3	2	1	1	1	1	1	1	3	1	1	3	3	1	1	3	1	1	1	3	1	2	3	3	1	3	3	1	3	1	3	1	3	1	1
9.291	309	9.291	3	1	3	1	3	3	1	3	1	1	3	1	3	2	1	1	1	1	1	1	3	1	1	3	3	1	1	3	1	1	1	3	1	2	3	3	1	1	3	1	3	3	3	1	3	1	1
9.292	2446	9.292	3	1	3	2	3	3	1	3	1	1	3	1	3	2	1	1	1	1	1	1	3	1	1	3	3	1	1	3	1	1	1	3	1	2	3	3	1	1	3	1	3	3	3	1	3	1	1
9.294	292	9.294	3	1	3	2	3	3	1	3	1	1	3	1	3	2	1	1	1	1	1	1	3	1	1	3	3	1	1	3	1	1	1	3	1	2	3	3	1	1	3	3	3	3	3	1	3	1	1
9.296	943	9.296	3	1	3	2	3	3	1	3	1	1	3	1	3	2	1	1	1	1	1	1	3	1	1	3	3	1	1	3	1	1	1	3	1	2	3	3	1	1	3	3	3	3	3	3	3	1	1
9.298	1062	9.298	3	1	3	2	3	3	1	3	1	1	3	1	3	2	1	1	1	1	1	1	3	1	1	3	3	1	1	3	1	1	1	3	1	2	3	3	1	1	3	3	3	3	3	3	3	1	1
9.3	687	9.3	3	1	3	2	3	3	1	3	1	1	3	1	3	2	1	1	1	1	1	1	3	1	1	3	3	1	1	3	1	1	1	3	1	2	3	3	1	1	3	3	3	3	3	3	3	1	1
9.303	74	9.303	3	1	3	2	3	3	1	3	1	1	3	1	3	1	1	1	1	1	1	1	3	1	1	3	3	1	1	3	1	1	1	3	1	2	3	3	1	1	3	3	3	3	3	3	3	1	1
9.307	249	9.307	3	1	3	2	3	3	1	3	1	1	1	1	3	1	1	1	1	1	1	1	3	1	1	3	3	1	1	3	1	1	1	3	1	2	3	3	1	1	3	3	3	3	3	3	3	1	1
9.309	1671	9.309	3	1	3	2	3	3	1	3	1	1	1	1	3	1	1	1	1	1	1	1	3	1	1	3	3	1	1	3	1	1	1	3	1	2	3	3	1	1	3	3	3	3	3	3	3	1	1
9.317	257	9.317	3	1	3	2	3	3	1	3	1	1	1	1	3	1	1	1	1	1	1	1	3	1	1	3	3	1	1	3	1	1	1	3	1	2	1	3	1	1	3	3	1	3	3	3	3	1	1
9.319	415	9.319	3	1	3	2	3	3	1	3	1	1	1	1	3	1	1	1	1	1	1	1	3	1	1	3	3	1	1	3	1	1	1	3	1	2	1	3	1	1	3	3	1	3	3	3	3	1	1
9.325	933	9.325	3	3	3	2	3	3	1	3	1	1	1	1	3	1	1	1	3	1	1	1	3	1	1	3	3	1	1	3	1	1	1	3	1	2	1	3	1	1	3	3	3	3	3	3	3	1	1
9.326	29	9.326	3	3	3	2	3	3	1	3	1	1	1	1	3	1	1	1	3	1	1	1	3	1	1	3	3	1	1	3	1	1	1	3	1	2	1	3	1	1	3	3	3	3	3	3	3	1	1
9.338	20	9.338	3	3	3	2	3	3	1	3	1	1	1	1	3	1	1	1	3	1	1	1	3	1	1	3	3	1	1	3	1	1	1	3	1	2	1	3	1	3	3	3	3	3	3	3	3	1	1
9.341	298	9.341	3	3	3	2	3	3	1	3	1	1	1	1	3	1	1	1	3	1	1	1	3	1	1	3	3	1	1	3	1	1	1	1	1	2	1	3	1	3	3	3	3	3	3	3	3	1	1
9.362	12	9.362	3	3	3	2	3	3	1	1	1	1	1	1	3	1	1	1	1	1	1	1	3	1	1	3	3	1	1	3	1	1	1	1	1	2	1	3	1	3	3	3	3	3	3	1	1	1	1
9.363	421	9.363	3	3	3	2	3	3	1	1	1	1	1	1	3	1	2	1	1	1	1	1	3	1	1	3	3	1	1	3	1	1	1	1	1	2	1	3	1	3	3	3	3	3	3	1	1	1	1
9.999			0	0	0	0	0	0	0	0	0	0	0	0	0	0	0	0	0	0	0	0	0	0	0	0	0	0	0	0	0	0	0	0	0	0	0	0	0	0	0	0	0	0	0	0	0	0	0
10	23	10	3	1	3	3	1	1	3	3	3	1	2	3	1	3	3	3	3	3	1	3	1	3	1	3	1	1	3	2	1	1	1	3	3	3	3	1	1	1	1	3	1	1	3	3	3	3	3
10.002	1203	10.002	3	1	3	3	1	1	3	3	3	1	2	3	1	3	3	3	3	3	1	3	1	3	1	3	1	1	3	2	1	1	1	3	3	3	3	1	1	1	1	3	1	1	3	3	3	3	3
10.005	71	10.005	3	1	3	3	1	1	3	3	3	1	2	3	1	3	3	3	3	3	1	3	1	3	1	3	1	1	3	2	2	1	1	3	3	3	3	1	1	1	1	2	1	1	3	3	3	3	3
10.009	2563	10.009	3	1	3	3	1	1	3	3	3	1	2	3	1	3	3	1	3	3	1	3	1	3	1	3	1	1	3	2	2	1	1	3	3	3	3	1	1	1	1	2	1	1	3	3	3	3	3
10.011	843	10.011	3	1	3	3	1	1	3	3	3	1	2	3	1	3	3	1	3	3	3	3	1	3	1	3	1	1	3	2	2	1	1	3	3	3	3	1	1	1	1	2	1	1	3	3	3	3	3
10.013	276	10.013	3	1	3	3	1	1	3	3	3	1	2	3	1	3	3	1	3	3	3	3	1	3	1	3	1	1	3	2	2	1	1	3	2	3	3	1	1	1	1	1	1	1	3	3	3	3	3
10.017	41	10.017	3	1	3	3	1	1	3	3	3	1	2	3	3	3	3	1	3	3	3	3	1	3	1	3	1	1	3	2	2	1	1	3	2	3	3	1	1	1	3	1	1	1	3	3	3	3	3
10.021	969	10.021	3	1	3	3	1	1	3	3	3	1	2	3	3	3	3	1	3	3	3	3	1	3	1	3	1	1	3	2	2	1	1	3	2	3	3	1	1	1	3	1	1	1	3	3	3	3	3
10.023	317	10.023	3	1	3	3	1	1	3	3	3	1	2	3	3	3	3	1	3	3	3	3	1	3	1	3	1	1	3	2	2	1	1	3	2	3	3	1	1	1	3	1	1	1	3	3	3	3	3
10.027	178	10.027	3	1	3	3	1	1	3	3	3	1	2	3	3	3	3	1	3	1	3	3	1	3	1	3	1	1	3	2	2	1	1	3	2	3	3	1	1	1	3	1	1	1	3	3	3	3	3
10.028	591	10.028	3	1	3	3	1	1	3	3	3	1	2	3	3	3	3	1	3	1	3	3	1	3	1	3	1	1	3	2	2	1	1	3	3	3	3	1	1	1	3	1	1	1	3	3	3	3	3
10.029	156	10.029	3	1	3	3	1	1	3	3	3	1	2	3	3	3	3	1	3	1	3	3	1	3	1	3	1	1	3	2	1	1	1	3	3	3	3	1	1	1	3	1	1	1	3	3	3	3	3
10.035	165	10.035	3	1	3	3	1	1	3	3	3	1	2	3	3	3	3	1	3	1	3	3	1	3	1	3	1	1	3	3	1	1	1	3	3	3	3	1	1	1	3	1	1	1	3	3	3	3	3
10.036	38	10.036	3	1	3	3	1	1	3	3	3	1	2	3	3	3	3	1	3	1	3	3	1	3	1	3	1	1	3	3	1	1	1	3	3	3	3	1	1	1	3	1	1	1	3	3	3	3	3
10.045	123	10.045	3	1	3	3	1	1	3	3	3	1	2	3	3	3	3	1	1	1	3	3	1	3	1	3	1	1	3	3	3	1	1	3	3	3	3	1	1	1	3	1	1	1	3	3	3	3	3
10.05	80	10.05	3	1	3	3	1	1	1	3	3	1	2	3	3	3	1	1	1	1	3	3	1	3	1	3	1	1	3	3	3	1	1	3	3	3	3	1	1	1	3	1	1	1	3	3	3	3	3
10.051	34	10.051	3	1	3	3	1	1	1	3	3	1	2	3	3	3	1	1	1	1	3	3	1	3	1	3	1	1	3	3	3	1	1	3	3	3	3	1	1	1	3	1	1	1	3	3	3	3	3
10.053	442	10.053	3	1	3	3	1	1	1	3	3	1	2	3	3	3	1	1	1	1	3	3	1	3	1	3	1	1	3	3	3	1	1	3	3	3	3	1	1	1	3	1	1	1	3	3	3	3	3
10.054	32	10.054	3	1	3	3	1	1	1	3	3	1	2	3	3	3	1	1	1	1	3	3	1	3	1	3	1	1	3	3	3	1	1	3	3	3	3	1	1	1	3	1	1	1	3	3	3	3	3
10.058	375	10.058	3	1	3	3	1	1	1	3	3	1	2	3	3	3	1	1	1	1	3	3	1	3	1	3	1	1	3	3	3	3	1	3	3	3	3	1	1	1	3	1	1	1	3	3	3	3	3
10.062	5	10.062	3	1	3	3	1	1	1	3	3	1	2	3	3	3	1	1	1	1	1	3	1	3	1	3	1	1	3	3	3	1	1	3	3	3	3	1	1	1	3	1	1	1	3	3	3	3	3
10.067	58	10.067	3	1	3	1	1	1	1	3	3	1	2	3	3	3	1	1	1	1	1	3	1	3	1	3	1	1	3	3	3	1	1	3	3	3	3	1	1	1	3	1	1	1	3	3	3	3	3
10.073	773	10.073	3	1	3	1	1	1	1	3	3	1	2	3	3	3	1	1	1	1	1	3	1	1	1	3	1	1	3	3	3	1	1	3	3	3	3	1	1	3	3	1	1	1	3	3	3	3	3
10.077	2447	10.077	3	1	3	1	1	1	1	3	3	1	2	3	3	3	1	1	1	1	1	3	1	1	1	3	1	1	3	3	3	1	1	3	3	3	3	1	1	3	3	3	1	1	3	3	3	3	3
10.079	517	10.079	3	1	3	1	1	1	1	3	3	1	2	3	3	3	1	1	1	1	1	3	1	1	1	3	1	1	3	3	3	1	1	3	3	3	3	1	1	3	3	3	1	1	3	3	3	3	3
10.08	92	10.08	3	1	3	1	1	1	1	3	3	1	1	3	3	3	1	1	1	1	1	3	1	1	1	3	1	1	3	3	3	1	1	3	3	3	3	1	1	3	3	3	1	1	3	3	3	3	3
10.081	241	10.081	3	1	3	1	1	1	1	3	3	1	1	3	3	3	1	1	1	1	1	3	1	1	1	3	1	1	3	3	3	1	1	3	3	3	3	1	1	3	3	3	1	1	3	3	3	3	3
10.087	375	10.087	3	1	3	1	1	1	1	3	3	1	1	3	3	3	1	1	1	1	1	3	1	1	1	3	1	1	3	3	3	1	1	1	3	3	3	1	1	3	3	3	1	1	3	3	3	3	1
10.088	798	10.088	3	1	3	1	1	1	1	3	3	1	1	3	3	3	1	1	1	1	1	3	1	1	1	3	1	1	2	3	3	1	1	1	3	3	3	1	1	3	3	3	1	1	3	3	3	3	1
10.092	2146	10.092	3	1	3	1	1	1	1	1	3	1	1	3	3	3	1	1	1	1	3	3	1	1	1	3	1	1	2	3	3	1	1	1	3	3	3	1	1	3	3	3	1	1	3	3	3	3	1
10.093	239	10.093	3	1	3	1	1	1	1	1	3	1	1	3	3	3	1	1	1	1	3	3	1	1	1	3	1	1	2	3	3	1	1	1	3	3	3	1	1	3	3	3	1	1	3	3	3	3	1
10.099	822	10.099	3	1	3	1	1	1	1	1	3	1	1	3	3	3	1	1	1	1	3	3	1	1	1	3	1	1	2	3	3	1	1	1	3	3	3	1	1	3	3	3	1	1	1	3	3	1	1
10.104	30	10.104	3	1	3	1	1	1	1	1	3	1	1	3	3	3	1	1	1	1	3	3	1	1	1	3	1	1	2	3	3	1	1	1	3	3	3	1	1	3	3	3	1	1	1	3	3	1	1
10.106	5089	10.106	3	1	3	1	1	1	1	1	3	1	1	3	3	3	1	1	1	1	3	3	1	1	1	3	1	1	2	3	3	1	3	1	3	3	3	1	1	3	3	3	1	1	1	3	3	1	1
10.108	2036	10.108	3	1	3	1	1	3	1	1	3	1	1	3	3	3	1	1	1	1	3	3	1	1	1	3	1	1	2	3	3	1	3	1	3	3	3	1	1	3	3	3	1	1	1	3	3	1	1
10.109	3265	10.109	3	1	3	1	1	3	1	1	3	1	1	3	3	3	1	1	1	1	3	3	1	1	1	3	1	1	2	3	3	1	3	1	3	3	3	1	1	3	3	3	1	1	1	3	3	1	1
10.111	894	10.111	3	1	3	1	1	3	1	1	3	1	1	3	3	3	1	1	1	1	3	3	1	1	1	3	1	1	2	3	3	1	3	1	3	3	3	1	1	3	3	3	1	1	1	3	3	1	1
10.112	320	10.112	3	1	3	1	1	3	1	1	3	1	1	3	3	3	1	1	1	1	3	3	1	1	1	3	1	1	2	3	3	1	3	1	3	3	3	1	1	3	3	3	1	2	1	3	3	1	1
10.114	395	10.114	3	1	3	1	1	3	1	1	3	1	1	3	3	3	1	1	1	1	3	3	1	1	1	3	1	1	2	3	3	1	3	1	3	3	3	1	1	3	3	3	1	2	1	3	3	1	3
10.116	20	10.116	3	1	3	1	1	3	1	1	3	1	1	3	3	3	1	1	1	1	3	3	1	1	1	3	1	1	2	3	3	1	3	1	3	3	3	1	1	3	3	3	1	2	1	3	3	1	3
10.119	5	10.119	3	1	3	1	1	3	1	1	3	1	1	3	3	3	1	1	1	1	3	3	1	1	1	3	3	1	2	3	3	1	3	1	3	3	3	1	1	3	3	3	1	2	1	3	3	1	3
10.123	571	10.123	3	3	3	1	1	3	1	1	3	1	1	3	3	3	3	1	1	1	3	3	1	1	1	3	3	1	2	3	3	1	3	1	3	3	3	1	1	3	3	3	1	2	1	3	3	1	3
10.125	1842	10.125	3	3	3	1	1	3	1	1	3	1	1	3	3	3	3	1	1	1	3	3	1	1	1	3	3	1	2	3	3	1	3	1	1	3	3	1	1	3	3	3	1	2	1	3	3	1	3
10.126	333	10.126	3	2	3	1	1	3	1	1	3	1	1	3	3	3	3	1	1	1	3	3	1	1	1	3	3	1	2	3	3	1	3	1	1	3	3	1	1	3	3	3	1	2	1	3	3	1	3
10.128	207	10.128	3	2	3	1	1	3	1	1	3	1	1	3	3	3	3	1	1	1	3	3	1	1	1	3	3	1	2	3	3	1	3	1	1	3	3	1	1	3	3	3	1	2	1	3	3	1	3
10.13	1561	10.13	3	2	3	1	1	3	1	1	3	1	1	3	3	3	3	1	1	1	3	3	1	1	1	3	3	1	2	3	3	1	3	1	1	3	3	1	1	3	3	3	1	2	1	3	1	1	3
10.132	880	10.132	3	2	3	1	1	3	1	1	3	1	1	3	3	3	3	1	1	1	3	3	1	1	1	3	3	1	2	3	3	1	3	1	1	1	3	1	1	3	3	3	1	2	1	3	1	1	3
10.133	333	10.133	3	2	3	1	1	3	1	1	3	1	1	3	3	3	3	1	1	1	3	3	1	1	1	3	3	1	2	3	3	1	3	1	1	1	3	1	1	3	3	3	1	2	1	3	1	1	3
10.135	1568	10.135	3	2	3	1	1	3	1	1	3	1	1	3	3	3	3	1	1	1	3	3	1	1	1	3	3	1	2	3	3	1	3	1	1	1	3	1	1	3	3	3	1	2	1	3	1	1	3
10.138	381	10.138	3	2	3	1	1	3	1	1	3	1	1	3	3	3	3	1	1	1	3	3	1	1	1	3	3	1	2	3	3	1	3	1	1	1	3	1	1	3	3	3	1	2	1	3	1	1	1
10.14	130	10.14	3	2	3	1	1	3	1	1	3	1	1	3	3	3	3	1	1	1	3	1	1	1	1	3	3	1	2	3	3	1	3	1	1	1	3	1	1	3	3	3	1	2	1	3	1	1	1
10.149	66	10.149	3	3	3	1	1	3	1	1	3	1	3	3	3	3	3	1	1	1	3	1	1	1	1	3	1	1	2	3	3	1	3	1	1	1	3	1	1	3	3	3	1	2	1	3	1	1	1
10.15	32	10.15	3	3	3	1	1	3	1	1	3	1	3	3	3	3	3	1	1	1	3	1	1	1	1	3	1	1	2	3	3	1	3	1	1	1	3	1	1	3	3	3	1	2	1	3	1	1	1
10.152	908	10.152	3	3	3	1	1	3	1	1	3	1	3	3	3	3	3	1	1	1	3	1	1	1	1	3	1	1	2	3	3	1	3	1	1	1	3	1	1	3	3	3	1	2	1	3	1	1	1
10.154	1498	10.154	3	3	3	1	1	3	1	1	3	1	3	3	3	3	3	1	1	1	3	1	1	1	1	3	1	1	2	3	3	1	3	1	1	1	3	1	1	3	3	3	1	2	1	3	3	1	1
10.156	2651	10.156	3	3	3	1	1	3	1	1	3	1	3	3	3	3	3	1	1	1	3	1	1	1	1	3	1	1	2	3	3	1	3	1	1	1	3	1	1	3	3	3	1	2	1	3	3	1	1
10.157	484	10.157	3	3	3	1	1	3	1	1	3	1	3	3	3	3	3	1	1	1	3	1	1	1	1	3	1	1	2	3	3	1	3	1	1	1	3	1	1	3	3	3	1	3	1	3	3	1	1
10.163	6778	10.163	3	3	3	1	1	3	1	1	3	1	3	3	3	3	3	1	1	3	3	1	1	1	1	3	1	1	2	3	3	1	3	1	1	1	3	1	1	3	3	3	1	3	1	3	3	1	1
10.164	11	10.164	3	3	3	1	1	3	1	1	3	1	3	3	3	3	3	1	1	3	3	1	1	1	1	3	1	1	3	3	3	1	3	1	1	1	3	1	1	3	3	3	1	3	1	3	3	1	1
10.166		10.166	3	3	3	1	1	3	1	1	3	1	1	3	3	3	3	1	1	3	3	1	1	1	1	3	1	1	3	3	3	1	3	1	1	1	3	1	1	3	3	3	1	3	1	3	3	1	1
10.169	37	10.169	3	2	3	1	1	3	1	1	3	1	1	3	3	3	3	1	1	3	3	1	1	1	1	3	1	1	3	3	3	1	3	1	1	1	3	1	1	3	3	3	1	3	1	3	3	1	1
10.171	36	10.171	3	2	3	1	1	3	1	1	3	1	1	3	3	3	3	1	1	3	3	1	1	1	1	3	1	1	3	3	3	1	3	1	1	1	3	1	1	3	3	3	1	3	1	3	3	1	1
10.172	17	10.172	3	2	3	1	1	3	1	1	3	1	1	3	3	3	3	1	1	3	3	1	1	1	1	3	1	1	3	3	3	1	3	1	1	1	3	1	1	3	3	3	1	3	1	3	3	1	1
10.176	1098	10.176	3	2	3	1	1	3	1	1	3	3	1	3	3	3	1	1	1	3	3	1	1	1	1	3	1	1	3	3	3	1	3	1	1	1	3	1	1	3	3	3	1	3	1	3	3	1	1
10.178	4722	10.178	3	2	3	1	1	3	1	1	3	3	1	3	1	3	1	1	1	3	3	1	1	1	1	3	1	1	3	3	3	1	3	1	1	1	3	1	1	3	3	3	1	3	1	3	3	1	1
10.18	3042	10.18	3	2	3	1	1	3	1	1	3	3	1	3	1	3	1	1	1	3	3	1	1	1	1	3	1	1	3	3	3	1	3	1	1	1	3	1	1	3	3	3	1	3	1	3	3	1	1
10.182	9698	10.182	3	2	3	1	1	3	1	1	3	3	1	3	1	3	1	1	1	3	3	1	1	1	1	3	1	1	3	3	3	1	3	1	1	1	3	1	1	3	3	3	1	3	1	3	3	1	1
10.184	29652	10.184	3	2	3	1	1	3	1	1	3	3	1	3	1	3	1	1	1	3	3	1	1	1	1	3	1	1	3	3	3	1	3	1	1	1	3	1	1	3	3	3	1	3	1	3	3	1	1
10.185	486	10.185	3	1	3	1	1	3	1	1	3	3	1	3	1	3	1	1	1	3	3	1	1	1	1	3	1	1	3	3	3	1	3	1	1	1	3	1	1	3	3	3	1	3	1	3	3	1	1
10.187	17	10.187	3	1	3	1	1	3	1	1	3	3	1	3	1	3	1	1	1	3	3	1	1	1	1	3	1	1	3	3	3	1	3	1	1	1	3	1	1	3	3	3	1	3	1	3	3	1	1
10.212	12	10.212	3	1	1	1	1	1	1	1	3	3	1	3	1	3	1	1	1	1	3	1	1	1	1	3	1	1	3	3	3	1	3	1	1	1	3	1	1	1	3	1	1	3	1	3	3	3	1
10.214	1783	10.214	3	1	1	1	1	1	1	1	3	3	1	3	1	3	1	1	1	1	3	1	1	1	1	3	1	1	3	3	3	1	3	1	1	1	3	1	1	1	3	1	1	3	1	3	3	3	1
10.216	1371	10.216	3	1	1	1	1	1	1	1	3	3	1	3	1	3	1	1	1	1	3	1	1	1	1	3	1	1	3	3	3	1	3	1	1	1	1	1	1	1	3	1	1	3	1	3	3	3	1
10.217	83	10.217	3	1	1	1	1	1	1	1	3	3	1	3	1	3	1	1	1	1	3	1	1	1	1	3	1	1	3	3	3	1	3	1	1	1	1	1	1	1	3	1	1	3	1	3	3	3	1
10.22	17	10.22	3	1	1	1	1	1	1	1	3	3	1	3	1	3	1	1	1	1	3	1	1	1	1	3	1	1	3	3	3	1	3	1	1	1	1	1	1	1	3	1	1	3	1	1	3	3	1
10.226	611	10.226	3	1	1	1	1	1	1	1	3	3	1	3	1	3	1	1	1	1	3	1	1	1	1	3	1	1	3	3	3	1	3	1	1	1	1	1	1	1	3	1	1	3	1	1	3	3	1
10.23	22	10.23	1	1	1	1	1	1	1	1	3	3	1	3	1	3	1	1	1	1	3	1	1	1	1	3	3	1	3	3	3	1	3	1	1	1	1	1	1	1	3	1	1	3	1	1	3	3	1
10.24	26	10.24	1	1	1	1	1	1	3	1	3	3	1	3	1	3	1	1	3	1	3	1	1	1	1	3	3	1	3	3	3	1	3	1	1	1	1	1	1	1	3	1	1	3	1	1	3	3	1
10.241	681	10.241	1	1	1	1	1	1	3	1	3	3	1	3	1	3	1	1	3	1	3	1	1	1	1	3	3	1	3	3	3	1	3	1	1	1	1	1	1	1	3	1	1	3	1	1	3	3	1
10.243	3983	10.243	1	1	1	1	1	1	3	1	3	3	1	3	1	3	1	1	3	1	3	1	1	1	1	3	3	1	3	3	3	1	3	1	1	1	1	3	1	1	3	1	1	3	1	1	3	3	1
10.244	1442	10.244	1	1	1	1	1	1	3	1	3	3	1	3	1	3	1	1	3	1	3	1	1	1	1	3	3	1	3	3	3	1	3	1	1	1	1	3	1	1	3	1	1	3	1	1	3	3	1
10.245	263	10.245	1	1	1	1	1	1	3	1	3	3	1	3	1	3	1	1	3	1	3	1	1	1	1	3	3	1	3	3	3	1	3	1	1	1	1	3	1	1	3	1	1	3	1	1	3	3	1
10.249	159	10.249	1	1	1	1	1	1	1	1	3	3	1	3	1	3	1	1	3	1	3	1	1	1	1	3	3	1	3	3	3	1	3	1	1	1	1	3	1	1	3	1	1	3	1	1	2	3	1
10.251	186	10.251	1	1	1	1	1	1	1	1	3	3	1	3	1	3	1	1	3	1	3	1	1	1	1	3	3	1	3	3	3	1	3	1	1	1	1	3	1	1	3	1	1	3	1	1	2	3	1
10.256		10.256	3	1	1	1	1	1	1	1	3	3	1	3	1	3	1	1	3	1	3	1	1	1	1	3	3	1	3	3	3	1	3	1	1	1	1	3	1	1	3	1	1	3	1	1	2	3	1
10.257	1370	10.257	3	1	1	1	1	1	1	1	3	3	1	3	1	3	1	1	3	1	3	1	1	1	1	3	3	1	3	3	3	1	3	1	1	1	1	3	1	1	3	1	1	3	1	1	3	3	1
10.258	998	10.258	3	1	1	1	1	1	1	1	3	3	1	3	1	3	1	1	3	1	3	1	1	1	1	3	3	1	3	3	3	1	3	1	1	1	1	3	1	1	3	1	1	3	1	1	3	3	1
10.262	13	10.262	3	1	1	1	1	1	1	1	3	3	1	3	1	3	1	1	3	1	3	1	1	1	1	3	3	1	3	3	3	1	3	1	1	1	1	3	3	1	3	1	1	3	1	1	3	3	1
10.264	5	10.264	3	1	1	1	1	1	1	1	3	3	1	3	1	3	1	1	3	1	3	1	1	1	3	3	3	1	3	3	3	1	3	1	1	1	1	3	3	1	3	1	1	3	1	1	3	3	1
10.266	194	10.266	3	1	1	1	1	1	1	1	3	3	1	3	1	3	1	1	3	1	3	1	1	1	3	3	3	1	3	3	3	1	3	1	1	1	1	3	3	1	3	1	1	3	1	1	3	3	1
10.267	134	10.267	3	1	2	1	1	1	1	1	3	3	1	3	1	3	1	1	3	1	3	1	1	1	3	3	3	1	3	3	3	1	3	1	1	1	1	3	3	1	3	1	1	3	1	1	3	3	1
10.271	176	10.271	3	1	2	1	1	1	1	1	3	3	1	3	1	3	1	1	3	1	3	1	1	1	3	3	3	1	3	3	1	1	3	1	1	1	1	3	3	1	3	1	1	3	1	1	3	3	1
10.272	745	10.272	3	1	2	1	1	1	1	1	3	3	1	3	1	3	1	1	3	1	3	1	1	1	3	3	3	1	3	3	2	1	3	1	1	1	1	3	3	1	3	1	1	3	1	1	3	3	1
10.274	1574	10.274	3	1	2	1	1	1	1	1	3	3	1	3	2	3	1	1	3	1	3	1	1	1	3	3	3	1	3	3	2	1	3	1	1	1	1	3	3	1	3	1	1	3	1	1	3	3	1
10.276	704	10.276	3	1	2	1	1	1	1	1	3	3	1	3	2	3	1	1	3	1	3	1	1	1	3	3	3	1	1	3	2	1	3	1	1	1	1	3	3	1	3	1	1	3	1	1	3	3	1
10.278	137	10.278	3	1	2	1	1	1	1	1	3	3	1	3	2	3	1	1	3	1	3	1	1	1	3	3	3	1	1	3	2	1	3	1	1	1	1	3	3	1	3	1	1	3	1	1	3	3	1
10.28	1205	10.28	3	1	2	1	1	1	1	1	3	3	1	3	2	3	1	1	3	1	3	1	1	1	3	3	3	1	1	3	2	1	3	1	1	1	1	3	3	1	3	1	1	3	1	1	3	1	1
10.287	990	10.287	3	1	3	1	1	1	1	1	3	3	1	3	2	3	1	1	3	1	3	1	1	1	3	3	3	1	1	3	2	1	3	1	1	1	1	3	3	1	3	1	1	3	1	1	3	1	1
10.289	495	10.289	3	1	3	1	1	1	1	1	3	3	1	3	2	3	1	1	3	1	3	1	1	1	3	3	3	1	1	3	2	1	3	1	1	1	1	3	3	3	3	1	1	3	1	1	3	1	1
10.291	2947	10.291	3	1	3	1	1	1	1	3	3	3	1	3	2	3	1	1	3	1	3	1	1	1	3	3	3	1	1	3	2	1	3	1	1	1	1	3	3	3	3	1	1	3	1	1	3	1	1
10.292	18	10.292	3	1	3	1	1	1	1	3	3	3	1	3	2	3	1	1	3	1	3	1	1	1	3	3	3	1	1	3	3	1	3	1	1	1	1	3	3	3	3	1	1	3	1	1	3	1	1
10.296	108	10.296	3	1	3	1	1	1	1	3	3	3	1	3	2	3	1	1	3	1	3	1	1	1	3	3	3	1	1	3	3	1	3	1	1	1	1	3	3	3	3	1	1	1	1	1	3	1	1
10.297	614	10.297	3	1	3	1	1	1	1	3	3	3	1	3	2	3	1	1	3	1	3	1	1	1	3	3	3	1	1	3	3	1	3	1	1	1	1	3	3	3	3	1	1	1	1	1	3	1	1
10.304	1117	10.304	3	1	1	1	1	1	1	3	3	3	1	3	3	3	1	1	3	1	3	1	1	1	3	3	1	1	1	3	3	1	3	1	1	1	1	3	3	3	3	1	1	1	1	1	3	1	1
10.306	1579	10.306	3	1	1	1	1	1	1	3	3	3	1	3	3	3	1	1	3	1	3	1	1	1	3	3	1	1	1	3	3	1	3	1	1	1	1	3	3	3	3	1	1	1	1	1	3	1	1
10.308	259	10.308	3	1	1	1	1	1	1	3	3	3	1	3	3	3	1	1	3	1	3	1	1	1	3	3	1	1	1	3	3	1	3	1	1	1	1	3	3	3	3	1	1	1	1	1	3	1	1
10.309	534	10.309	3	1	1	1	1	1	1	3	3	3	1	3	3	3	1	1	3	1	3	1	1	1	3	3	1	1	1	3	3	1	3	1	1	1	1	3	2	3	3	1	1	1	1	1	3	1	1
10.311	320	10.311	3	1	1	1	1	1	1	3	3	3	1	3	3	3	1	1	3	1	3	1	1	1	3	3	1	1	1	3	3	1	3	1	1	1	1	3	2	3	3	1	1	1	1	1	3	1	1
10.312	717	10.312	3	1	1	1	1	1	1	3	3	3	1	3	3	3	1	1	3	1	3	1	1	1	3	3	1	1	1	3	3	1	3	1	1	1	1	3	2	3	3	1	1	1	1	1	3	1	1
10.314	239	10.314	3	1	1	1	1	1	1	3	3	3	1	3	3	3	1	1	3	1	3	1	1	1	3	3	1	1	1	3	3	1	3	1	1	1	1	3	2	3	3	1	1	1	1	1	3	1	1
10.316	453	10.316	3	1	1	1	1	1	1	3	3	3	1	3	3	3	1	1	3	1	3	1	1	1	3	3	1	1	1	3	3	1	3	1	1	1	1	3	2	3	3	1	1	1	1	1	3	1	1
10.317	34	10.317	3	1	1	1	1	1	1	3	3	3	1	3	3	3	1	1	3	1	3	1	1	1	3	3	1	1	1	3	3	1	3	1	1	1	1	3	2	3	3	1	1	1	1	1	3	1	1
10.319	452	10.319	3	1	1	1	1	1	1	3	3	3	1	3	3	3	1	1	3	1	3	1	1	1	3	3	1	1	1	3	3	1	3	1	1	1	1	3	2	3	3	1	1	1	1	1	3	1	1
10.32	1797	10.32	3	1	1	1	1	1	1	3	3	3	1	3	3	3	1	1	3	1	3	1	1	1	3	3	1	1	1	3	3	1	3	1	1	1	1	3	2	3	3	1	1	1	1	1	3	1	1
10.322	485	10.322	3	1	1	1	1	1	1	3	3	3	1	3	3	3	1	1	3	1	3	1	1	1	3	3	1	1	1	3	3	1	3	1	3	1	1	3	2	3	3	1	1	1	1	1	3	1	1
10.324	387	10.324	3	1	1	1	1	1	1	3	3	3	1	3	1	3	1	1	3	1	3	1	1	1	3	3	1	1	1	3	3	1	3	1	3	1	1	3	2	3	3	1	1	1	1	1	3	1	1
10.326	2265	10.326	3	1	1	1	1	1	1	3	3	3	1	3	1	3	1	1	3	1	3	1	1	1	3	3	1	1	1	3	3	1	3	1	3	1	1	3	2	3	3	1	1	1	1	1	3	1	1
10.327	74	10.327	3	1	1	1	1	1	1	3	3	3	1	3	1	3	1	1	3	1	3	1	1	1	3	3	1	1	1	3	3	1	3	1	3	1	1	3	2	3	3	1	1	1	1	1	3	1	1
10.328	1606	10.328	3	1	1	1	1	1	1	3	3	3	1	3	1	3	1	1	3	1	3	1	1	1	3	3	1	1	1	3	3	1	3	1	3	1	1	3	2	3	3	1	1	1	1	1	3	1	1
10.33	240	10.33	3	1	1	1	1	1	1	3	3	3	1	3	1	3	1	1	3	1	3	1	1	1	3	3	1	1	1	3	3	1	3	1	3	1	1	3	2	3	3	1	1	1	1	1	3	1	1
10.332	1711	10.332	3	1	1	1	1	1	1	3	3	3	1	3	1	3	1	1	3	1	3	1	1	1	3	3	1	1	1	3	3	1	3	1	3	1	1	3	2	3	3	1	1	1	1	1	3	1	1
10.336	1976	10.336	3	1	1	1	1	1	1	3	3	3	1	3	1	3	1	1	3	1	3	3	1	1	3	3	1	1	1	3	3	1	3	1	3	1	1	3	2	3	3	1	1	1	1	1	3	1	1
10.337	739	10.337	3	1	1	1	1	1	1	3	3	3	1	3	1	3	1	1	3	1	3	3	1	1	3	3	1	1	1	3	3	1	3	1	3	1	1	3	2	3	3	1	1	1	1	1	3	1	1
10.338	1673	10.338	3	1	1	1	1	1	1	3	3	3	1	3	1	3	1	1	3	1	3	3	1	1	3	3	1	1	1	3	3	1	3	1	3	1	1	3	1	3	3	1	1	1	1	1	3	1	1
10.999			0	0	0	0	0	0	0	0	0	0	0	0	0	0	0	0	0	0	0	0	0	0	0	0	0	0	0	0	0	0	0	0	0	0	0	0	0	0	0	0	0	0	0	0	0	0	0
11	5	11	3	3	1	3	3	3	2	1	1	3	1	1	1	3	1	1	3	1	1	3	1	1	3	3	3	3	1	3	3	3	1	3	1	1	3	1	1	3	3	3	3	3	1	1	1	3	1
11.002	134	11.002	3	3	1	3	3	3	2	1	1	3	1	1	1	3	1	3	3	1	1	3	1	1	3	3	3	3	1	3	3	3	1	3	1	1	3	1	1	3	3	3	3	3	1	1	1	3	1
11.004	405	11.004	3	3	1	3	3	3	2	1	1	3	1	1	1	3	1	3	3	1	1	3	1	1	3	3	3	3	1	3	3	3	1	3	1	1	3	1	1	3	3	3	3	3	1	1	1	3	1
11.007	1213	11.007	3	3	1	3	3	3	1	1	1	3	1	1	1	3	1	3	3	1	1	3	1	1	3	3	3	3	1	3	3	3	1	3	1	1	3	1	1	3	3	3	3	3	1	1	1	3	1
11.011	94	11.011	3	3	1	3	3	3	1	1	1	3	1	1	1	3	1	3	3	1	1	3	1	1	3	3	3	3	1	3	3	3	1	3	1	1	3	1	1	3	3	3	3	3	1	1	1	3	1
11.013	488	11.013	3	3	1	3	3	3	1	1	1	3	1	1	1	3	1	3	3	1	1	3	1	1	3	3	3	3	1	3	3	3	1	3	1	1	3	1	1	3	3	3	3	3	1	1	1	3	1
11.015	359	11.015	3	3	1	3	3	3	1	1	1	3	1	1	1	3	1	3	3	1	1	3	1	1	3	3	3	3	1	3	3	3	1	3	1	1	3	1	1	3	3	3	3	3	1	1	1	3	1
11.019	33	11.019	3	3	1	3	3	3	1	1	1	3	1	1	1	3	3	3	3	1	1	3	1	1	3	3	3	3	1	3	3	3	1	3	1	1	3	1	1	3	3	3	3	3	1	1	1	3	1
11.021	490	11.021	3	3	1	3	3	3	1	1	1	3	1	1	1	3	3	3	3	1	1	3	1	1	3	3	3	3	1	3	3	3	1	3	3	1	3	1	1	3	3	3	3	3	1	1	1	3	1
11.025	424	11.025	3	3	1	3	3	3	1	1	1	3	1	1	1	3	3	3	3	1	1	3	1	1	3	1	3	3	1	3	3	3	1	3	3	1	3	1	1	3	3	3	3	3	1	1	1	3	1
11.026	69	11.026	3	3	1	3	3	3	1	1	1	3	1	1	1	3	3	3	3	1	1	3	1	1	3	1	3	3	1	3	3	3	1	3	3	1	3	1	1	3	3	3	3	3	1	1	1	3	1
11.03	228	11.03	3	3	1	3	3	3	1	1	1	3	1	1	1	3	3	3	3	1	1	3	1	1	3	1	3	3	1	3	3	3	1	3	3	1	3	1	1	3	3	3	3	3	1	1	1	3	1
11.032	577	11.032	3	3	1	3	3	3	1	1	1	3	1	1	1	3	3	3	3	1	1	3	1	1	3	1	3	3	1	3	3	3	1	3	3	1	3	1	1	3	3	3	3	3	1	1	3	3	1
11.034	671	11.034	3	3	1	3	3	3	1	1	1	3	1	1	1	3	3	3	3	1	1	3	1	1	3	1	3	3	1	3	3	3	1	3	3	1	3	1	1	3	3	3	3	3	1	1	3	3	1
11.036	99	11.036	3	3	1	3	3	3	1	1	1	3	1	1	1	3	3	3	3	1	1	3	1	1	3	1	3	3	1	3	3	3	1	3	3	1	3	1	1	3	3	3	3	3	1	1	3	3	1
11.038	169	11.038	3	3	1	3	3	3	1	1	1	3	1	1	1	3	3	3	3	1	1	3	1	1	3	1	3	3	1	3	3	3	1	3	3	1	3	1	1	3	3	3	3	3	1	1	3	3	1
11.04	6294	11.04	3	3	1	3	3	3	1	1	1	3	1	1	1	3	3	3	3	1	1	3	1	1	3	1	3	3	1	3	3	3	1	3	3	1	3	1	1	3	3	3	3	3	1	1	3	3	1
11.042	1619	11.042	3	3	3	3	3	3	1	1	1	3	1	1	1	3	3	3	3	1	1	3	1	1	3	1	3	3	1	3	3	3	1	3	3	1	3	1	1	3	3	3	3	3	1	1	3	3	1
11.044	343	11.044	3	3	3	3	3	3	1	1	1	3	1	1	1	3	3	3	3	1	1	3	1	1	3	1	3	3	1	3	3	3	1	3	3	1	3	1	1	3	3	3	3	3	1	1	3	3	1
11.046	113	11.046	3	3	3	3	3	3	1	1	1	3	1	1	1	3	3	3	3	1	1	3	1	1	3	1	3	3	1	3	3	3	1	3	3	1	3	1	1	3	3	3	3	3	1	1	3	3	1
11.048	464	11.048	3	3	3	3	3	3	1	1	1	3	1	1	1	3	3	3	3	1	1	3	1	1	3	1	3	3	1	3	3	3	1	3	3	1	3	1	1	3	3	3	3	3	1	1	3	3	1
11.05	18	11.05	3	3	3	3	3	3	1	1	1	3	1	1	1	3	3	3	3	1	1	3	1	1	3	1	3	3	1	3	3	3	1	3	3	1	3	1	1	3	3	3	3	3	1	1	3	3	1
11.052	296	11.052	3	3	3	3	3	1	1	1	1	3	1	1	1	3	3	3	3	1	1	3	1	1	3	1	3	3	1	3	3	3	1	3	3	1	3	1	1	3	3	3	3	3	1	1	3	3	1
11.054	461	11.054	3	3	3	3	3	1	1	1	1	3	1	1	1	3	1	3	3	1	1	3	1	1	3	1	3	3	1	3	3	3	1	3	3	1	3	1	1	3	3	3	3	3	1	1	3	3	1
11.058	604	11.058	3	3	3	3	3	1	1	1	1	3	1	1	1	3	1	3	3	1	1	3	1	3	3	1	3	3	1	3	3	3	1	3	3	1	3	1	1	3	3	3	3	3	1	1	3	3	1
11.059	73	11.059	3	3	3	3	3	1	1	1	1	3	1	1	1	3	1	3	2	1	1	3	1	3	3	1	3	3	1	3	3	3	1	3	3	1	3	1	1	3	3	3	3	3	1	1	3	3	1
11.063	378	11.063	3	3	3	3	3	1	1	3	1	3	1	1	1	3	1	3	2	1	1	3	1	3	3	1	3	3	1	3	3	3	1	3	3	1	3	1	1	3	3	3	3	3	1	1	3	3	1
11.064	33	11.064	3	3	3	3	3	1	1	3	1	3	1	1	1	3	1	3	2	1	1	3	1	3	3	1	3	3	1	3	3	3	1	3	3	1	3	1	1	3	3	3	3	3	1	1	3	3	1
11.069	124	11.069	3	3	3	3	3	1	1	3	1	3	1	1	1	3	1	3	2	1	1	3	1	3	3	1	3	3	1	1	3	3	1	3	3	1	3	1	1	3	3	3	3	3	1	1	2	3	1
11.07	309	11.07	3	3	3	3	3	1	1	3	1	3	1	1	1	3	1	3	1	1	1	3	1	3	3	1	3	3	1	1	3	3	1	3	3	1	3	1	1	3	3	3	3	3	1	1	2	3	1
11.072	862	11.072	3	3	3	3	3	1	1	3	1	3	1	1	1	3	1	3	1	1	1	3	1	3	3	1	3	3	1	1	3	3	1	3	3	1	3	1	1	3	3	3	3	3	1	1	2	3	1
11.073	59	11.073	3	3	3	3	3	1	1	3	1	3	1	1	1	3	1	3	1	1	1	3	1	3	3	1	3	3	1	1	3	3	1	3	3	1	3	1	1	3	3	3	3	3	1	1	1	3	1
11.075	218	11.075	3	3	3	3	3	1	1	3	1	3	1	1	1	3	1	3	1	1	1	3	1	3	3	1	3	3	1	1	3	3	3	3	3	1	3	1	1	3	3	3	3	3	1	1	1	3	1
11.083	196	11.083	3	1	3	3	3	1	1	3	1	1	1	1	1	3	1	3	1	1	1	3	1	3	3	1	3	3	1	1	3	3	3	3	3	1	3	1	1	3	3	3	3	3	1	1	1	1	1
11.085	60	11.085	3	1	3	1	3	1	1	3	1	1	1	1	1	3	1	3	1	1	1	3	1	3	3	1	3	3	1	1	3	3	3	3	3	1	3	1	1	3	3	3	3	3	1	1	1	1	1
11.087	19	11.087	3	1	3	1	3	1	1	3	1	1	1	1	1	3	1	3	1	1	1	3	1	3	3	1	3	3	1	1	3	3	3	3	3	1	3	1	1	3	3	3	3	3	1	1	3	1	1
11.089	788	11.089	3	1	3	1	3	3	1	3	1	1	1	1	1	3	1	3	1	1	1	3	1	3	3	1	3	3	1	1	3	3	3	3	3	1	3	1	1	3	3	3	3	3	1	1	3	1	1
11.091	1901	11.091	3	1	3	1	3	3	1	3	1	1	1	1	1	3	1	3	1	1	1	3	1	3	3	1	3	3	1	3	3	3	3	3	3	1	3	1	1	3	3	3	3	3	1	1	3	1	1
11.093	1896	11.093	3	1	3	1	3	3	1	3	1	1	1	1	1	3	1	3	1	1	1	3	1	3	3	1	3	3	1	3	3	3	3	3	3	1	3	1	1	3	3	3	3	3	1	1	3	1	1
11.095	386	11.095	3	1	3	1	3	3	1	3	1	1	1	1	1	1	1	3	1	1	1	3	1	3	3	1	3	3	1	3	3	3	3	3	3	1	3	1	1	3	3	3	3	3	1	1	3	1	1
11.096	84	11.096	3	1	3	1	3	3	1	3	1	1	1	1	1	1	2	3	1	1	1	3	1	3	3	1	3	3	1	3	3	3	3	3	3	1	3	1	1	3	3	3	3	3	1	1	3	1	1
11.098	332	11.098	3	1	3	1	3	3	1	3	1	1	1	1	1	1	2	3	1	1	1	3	1	3	3	1	3	3	1	3	3	3	3	3	3	1	3	1	1	3	3	3	3	3	1	1	3	1	1
11.102	9	11.102	3	1	3	1	3	3	1	3	3	1	1	1	1	1	2	3	1	1	1	3	1	3	3	1	3	3	1	3	3	3	3	3	3	1	3	1	1	3	3	3	3	3	1	1	3	1	1
11.104	41	11.104	3	1	3	1	3	3	1	3	3	1	1	1	1	1	2	3	1	1	1	3	1	3	3	1	3	3	1	3	3	3	3	3	3	1	3	1	1	3	3	3	3	3	1	1	3	1	1
11.106	37	11.106	3	1	3	1	3	3	1	3	3	1	1	1	1	1	2	3	1	1	1	3	1	3	3	1	3	3	1	3	3	3	3	3	3	1	3	1	1	3	3	3	3	3	1	1	3	1	1
11.108	597	11.108	3	1	3	1	3	3	1	3	3	1	3	1	1	1	2	3	1	1	1	3	1	3	3	1	3	3	1	3	3	3	3	3	3	1	3	1	1	3	3	3	3	3	1	1	3	1	1
11.11	6	11.11	3	1	3	1	3	3	1	3	3	1	3	1	1	1	2	3	1	1	1	3	1	3	3	1	3	3	1	3	3	3	3	3	3	1	3	1	1	3	3	3	3	3	1	1	3	1	1
11.112	569	11.112	3	1	3	1	3	3	1	3	3	1	3	1	1	1	2	3	1	1	1	1	1	3	3	1	3	3	1	3	3	3	3	3	3	1	3	1	1	3	3	3	3	3	1	1	3	1	1
11.118	470	11.118	3	1	3	1	3	3	1	3	3	1	3	1	1	1	2	3	1	1	1	1	1	3	3	1	3	3	1	3	3	3	3	3	3	1	3	1	1	1	3	3	3	3	3	1	3	1	1
11.119	9	11.119	3	1	3	1	3	3	1	3	3	1	3	1	1	1	1	3	1	1	1	1	1	3	3	1	3	3	1	3	3	3	3	3	3	1	3	1	1	1	3	3	3	3	3	1	3	1	1
11.126	52	11.126	3	1	3	1	3	3	1	3	3	1	1	1	1	1	1	3	1	1	1	1	1	3	3	1	3	2	1	3	3	3	3	3	3	1	3	1	1	1	1	3	3	3	3	1	3	1	1
11.128	483	11.128	3	1	3	1	3	3	1	3	3	1	1	1	1	1	1	3	1	1	1	1	1	3	3	1	3	2	1	3	3	3	3	3	3	1	3	1	1	1	1	3	3	3	3	1	3	1	1
11.134	230	11.134	3	1	3	1	3	3	1	3	3	1	1	1	1	1	1	3	1	1	1	1	1	3	3	1	3	2	1	3	3	3	3	3	3	1	3	1	1	1	1	3	1	3	3	1	3	1	1
11.136	479	11.136	3	1	3	1	3	3	1	3	3	1	1	1	1	1	1	3	1	1	1	1	1	3	3	1	3	2	1	3	3	3	3	3	3	1	3	1	1	1	1	3	1	3	3	1	3	1	1
11.14	10	11.14	3	1	3	3	3	3	1	3	3	1	1	1	1	1	1	3	1	1	1	1	1	3	3	1	3	2	1	3	3	3	3	3	3	1	3	1	1	1	1	1	1	3	3	1	3	1	1
11.144	805	11.144	3	1	3	3	3	3	1	3	3	1	1	1	1	1	1	3	1	1	1	1	1	3	3	1	3	1	1	3	3	3	3	3	3	1	3	1	1	1	1	1	1	3	3	1	3	1	1
11.145	120	11.145	3	1	3	3	3	3	1	3	3	1	1	1	1	1	1	3	1	1	1	1	1	3	3	1	3	1	1	3	3	3	3	3	3	1	3	1	1	1	1	1	1	3	3	1	3	1	1
11.148	287	11.148	3	1	3	3	3	1	1	3	3	1	1	1	1	1	1	3	1	1	1	1	1	3	3	1	3	1	1	3	3	3	3	3	3	1	3	1	1	1	1	1	1	3	3	1	3	1	1
11.149	1223	11.149	3	1	3	3	3	1	1	3	3	1	1	1	1	1	1	3	1	1	1	1	1	3	3	1	3	1	1	3	3	3	3	3	2	1	3	1	1	1	1	1	1	3	3	1	3	1	1
11.151	1682	11.151	3	1	3	3	3	1	1	3	3	1	1	1	1	1	1	3	1	1	1	1	1	3	3	1	3	1	1	3	3	3	3	3	2	1	3	1	1	1	1	1	1	3	3	1	3	1	1
11.154	85	11.154	3	1	3	3	3	1	1	3	3	1	1	1	1	1	1	3	1	1	1	1	1	3	3	1	3	1	1	3	3	3	3	3	2	1	3	1	1	1	1	1	1	3	3	1	3	1	1
11.156	333	11.156	3	1	3	3	3	1	1	3	3	1	1	1	1	1	1	3	1	1	1	1	1	3	3	1	3	1	1	3	3	3	1	3	2	1	3	1	1	1	1	1	1	3	3	1	3	1	1
11.16	197	11.16	3	1	3	3	3	1	1	3	3	1	1	1	1	1	1	3	1	1	1	1	1	3	3	1	3	1	1	3	3	1	3	3	2	1	3	1	1	1	1	1	1	3	3	1	3	1	1
11.161	34	11.161	3	1	3	3	3	1	1	3	3	1	1	1	1	1	1	3	1	1	1	1	1	3	3	1	3	1	1	3	3	1	3	3	2	1	3	1	1	1	1	1	1	3	3	1	3	1	1
11.175	224	11.175	3	3	3	3	3	1	1	3	3	2	1	3	1	1	1	3	1	1	1	1	1	3	3	1	3	1	1	3	3	1	1	3	3	1	3	1	1	1	1	1	1	3	3	1	3	1	1
11.178	86	11.178	3	3	3	3	3	1	1	3	3	1	1	3	1	1	1	3	1	1	1	1	1	3	3	1	3	1	1	3	3	1	1	3	3	1	3	1	1	3	1	1	1	3	3	1	3	1	1
11.18	395	11.18	3	3	3	3	3	1	1	3	3	1	1	3	1	1	1	3	1	1	1	1	1	3	3	1	3	1	1	3	3	1	1	3	3	1	3	1	1	3	1	1	1	3	3	1	3	1	1
11.181	6	11.181	3	3	3	3	3	1	1	3	3	1	1	3	1	1	1	3	1	1	1	1	1	3	3	1	3	1	1	3	3	1	1	3	3	1	3	1	1	3	1	1	1	3	3	1	3	1	1
11.186	6	11.186	3	3	3	3	3	1	1	3	3	1	1	3	1	1	1	3	1	3	1	1	1	3	3	1	3	1	1	3	3	1	1	3	3	1	3	1	1	3	1	1	1	3	3	1	3	1	1
11.192	10	11.192	3	3	3	3	3	1	1	3	3	1	1	3	1	1	1	3	1	3	1	1	1	3	3	1	3	1	1	3	1	1	1	3	3	1	3	1	1	3	1	1	1	3	1	1	3	1	1
11.199	441	11.199	3	3	3	3	3	1	1	3	3	1	1	3	3	1	1	3	1	3	1	1	1	3	3	3	3	1	1	3	1	1	1	3	3	1	3	1	1	3	1	1	3	3	1	1	3	1	1
11.2	1751	11.2	3	3	3	3	3	1	1	3	3	1	1	3	3	1	1	3	1	3	1	1	1	3	3	3	3	1	1	3	1	1	1	3	3	1	3	1	1	3	1	1	3	3	1	1	3	1	1
11.202	20	11.202	3	3	3	3	3	1	1	3	3	1	1	3	3	1	1	3	1	3	1	1	1	3	3	3	3	1	1	3	1	1	1	3	3	1	3	1	1	3	1	1	3	3	1	1	3	1	1
11.204	289	11.204	3	3	3	3	3	1	1	3	3	1	1	3	3	1	1	3	1	3	1	1	1	3	3	3	3	1	1	3	1	1	1	3	3	3	3	1	1	3	1	1	3	3	1	1	3	1	1
11.21	285	11.21	3	3	3	3	3	1	1	3	3	1	1	3	3	1	1	3	1	3	1	1	1	3	3	3	3	1	1	3	1	1	1	3	3	3	3	1	1	3	1	1	3	3	1	1	3	1	1
11.212	9533	11.212	3	3	1	3	3	1	1	3	3	1	1	3	3	1	1	3	1	3	1	1	1	3	3	3	3	1	1	3	1	1	1	3	3	3	3	1	1	3	1	1	3	3	1	1	3	1	1
11.214	5596	11.214	3	3	1	3	3	1	1	3	3	1	1	3	3	1	1	3	1	3	1	1	1	3	3	3	3	1	1	3	1	1	1	3	3	3	3	1	1	3	1	1	3	3	1	1	3	1	1
11.216	8	11.216	3	3	1	3	3	1	1	3	3	1	1	3	3	1	1	3	1	3	1	1	1	3	3	3	3	1	1	3	1	1	1	3	3	3	3	1	1	3	1	1	3	3	1	1	3	1	1
11.218	355	11.218	3	3	1	3	3	1	1	3	3	1	1	3	3	1	1	3	1	3	1	1	1	3	3	3	3	1	1	3	1	1	1	3	3	3	3	1	1	3	1	1	3	3	1	1	3	1	1
11.222	39	11.222	3	3	1	3	3	1	1	3	3	1	1	3	3	1	1	3	3	3	1	1	1	3	3	3	3	1	1	3	1	1	1	1	3	3	3	1	1	3	1	1	3	3	1	1	3	1	1
11.224	58	11.224	3	3	1	3	3	1	1	3	3	1	1	3	3	1	1	3	3	3	1	1	1	3	3	3	3	1	1	3	1	1	1	1	3	3	3	1	1	3	1	1	3	3	1	1	1	1	1
11.226	2370	11.226	3	3	1	3	3	1	1	3	3	1	1	3	3	1	1	3	3	3	1	1	1	3	3	3	3	1	1	3	1	1	1	1	3	3	3	1	1	3	1	1	3	3	1	1	1	1	1
11.228	493	11.228	3	3	1	3	3	1	1	3	3	1	1	3	3	1	1	3	3	3	1	1	1	3	3	3	3	1	1	3	1	1	1	1	3	3	3	1	1	3	1	1	3	3	1	1	1	1	1
11.23	159	11.23	3	3	1	3	3	1	1	3	3	1	1	3	3	1	1	3	3	3	1	1	1	3	3	3	3	1	1	3	1	1	1	1	3	3	3	1	1	1	1	1	3	3	1	1	1	1	1
11.249	948	11.249	1	3	1	3	3	3	1	3	3	1	1	3	3	1	3	3	3	3	1	1	3	3	3	3	3	1	1	3	1	1	1	1	3	3	3	1	1	1	1	1	3	3	1	1	1	1	1
11.252	426	11.252	1	3	1	3	3	3	1	3	3	1	1	3	3	1	3	3	3	3	1	1	3	3	3	3	3	1	1	3	1	1	1	1	3	3	3	1	1	1	3	1	3	3	1	1	1	1	1
11.254	157	11.254	1	3	1	3	3	3	1	3	3	1	1	3	3	1	3	3	3	3	1	1	3	3	3	3	3	1	1	3	1	1	1	1	3	3	3	1	1	1	3	1	3	3	1	1	1	1	1
11.255	1149	11.255	1	3	1	3	3	3	1	3	3	1	1	3	3	1	3	3	3	3	1	1	3	3	3	3	3	1	1	3	1	1	1	1	3	3	3	1	1	1	3	1	3	3	1	1	1	1	1
11.261	34	11.261	1	3	1	3	3	3	1	3	3	1	1	3	3	1	3	3	3	3	1	1	3	3	3	3	3	1	1	3	1	1	1	1	3	3	3	2	1	1	3	1	3	3	1	1	1	1	1
11.275	75	11.275	3	3	1	1	3	1	1	3	3	1	1	3	3	1	3	3	1	3	1	1	3	3	1	3	3	1	1	3	1	1	1	1	3	1	3	2	1	1	3	1	3	1	1	1	1	1	1
11.277	356	11.277	3	3	1	1	3	1	1	3	3	1	1	3	3	1	3	3	1	3	1	1	3	3	1	3	3	1	1	3	1	1	1	1	3	1	3	2	1	1	3	1	3	1	1	1	1	1	1
11.286	241	11.286	3	3	1	1	3	3	1	3	3	1	1	3	3	1	3	1	1	3	1	1	3	3	1	3	3	1	1	3	1	1	1	1	3	1	3	2	1	1	3	1	3	1	1	1	1	1	1
11.287	781	11.287	3	3	1	1	3	3	1	3	3	1	1	3	3	1	3	1	1	3	1	1	3	3	1	3	3	1	1	3	1	1	1	1	3	1	3	2	1	1	3	1	3	1	1	1	1	1	1
11.288	1333	11.288	3	3	1	1	3	3	1	3	3	1	1	3	3	1	3	1	1	3	1	1	3	3	1	3	3	1	1	3	1	1	1	1	3	1	3	2	1	1	3	1	3	1	1	1	1	1	1
11.289	58	11.289	3	3	1	1	3	3	1	3	3	1	1	3	3	1	3	1	1	3	1	1	3	3	1	3	3	1	1	3	1	1	1	1	3	1	3	2	1	1	3	1	3	1	1	1	1	1	1
11.298	909	11.298	3	3	1	2	3	3	1	3	2	1	1	3	3	1	3	1	1	3	1	1	3	3	1	3	3	1	1	3	1	1	1	1	3	1	3	2	1	1	3	3	3	1	1	1	1	1	1
11.3	340	11.3	3	3	1	2	3	3	1	3	2	1	1	3	3	1	3	1	1	3	1	1	3	3	1	3	3	1	1	3	1	1	1	1	3	1	3	2	1	1	3	3	3	1	1	1	1	1	1
11.302	269	11.302	3	3	1	2	3	3	1	3	2	1	1	3	3	1	3	1	1	3	1	1	3	3	1	3	3	1	1	3	1	1	1	1	3	1	3	2	1	1	3	3	3	1	2	1	1	1	1
11.306	500	11.306	1	3	1	2	3	3	1	3	2	1	1	3	3	1	3	1	1	3	1	1	3	3	1	3	3	1	1	3	1	1	1	1	3	1	3	2	1	1	3	3	3	1	2	1	1	1	1
11.309	118	11.309	1	3	1	2	3	3	1	3	2	1	1	3	3	1	3	1	1	3	1	1	3	3	1	3	3	1	1	3	1	1	1	1	3	1	3	1	1	3	3	3	3	1	2	1	1	1	1
11.31	877	11.31	1	3	1	2	3	3	1	3	2	1	1	3	3	1	3	1	1	3	1	1	3	3	1	3	3	1	1	3	1	1	1	1	3	1	3	1	1	3	3	3	3	1	2	1	1	1	1
11.312	945	11.312	1	3	1	2	3	3	1	3	2	1	1	3	3	1	3	1	1	3	1	1	3	3	1	3	3	1	1	3	1	1	1	1	3	1	3	1	1	3	3	3	3	1	2	1	1	1	1
11.313	5706	11.313	1	3	1	2	3	3	1	3	2	1	1	3	3	1	3	1	1	3	1	1	3	3	1	3	3	1	1	3	1	1	1	1	3	1	3	1	1	3	3	3	3	1	2	1	1	1	1
11.315	1358	11.315	1	3	1	2	3	3	1	3	2	1	1	3	3	1	3	1	1	3	1	1	3	3	1	3	3	1	1	3	1	1	1	1	3	1	3	1	1	3	3	3	3	1	2	1	1	1	1
11.317	2335	11.317	1	3	1	2	3	3	1	3	2	1	1	3	3	1	3	1	1	3	1	1	3	3	1	3	1	1	1	3	1	1	1	1	3	1	3	1	1	3	3	3	3	1	2	1	1	1	1
11.319	1981	11.319	1	3	1	2	3	3	1	3	2	1	1	3	3	1	3	1	1	3	1	1	3	3	1	3	1	1	1	3	1	1	1	1	3	1	3	1	1	3	3	3	3	1	2	1	1	1	1
11.321	111	11.321	1	3	1	2	3	3	1	3	2	1	1	3	3	1	3	1	1	3	1	1	3	3	1	3	1	1	1	3	1	1	1	1	3	1	3	1	1	3	3	3	3	1	2	1	1	1	1
11.322	293	11.322	1	3	1	3	3	3	1	3	2	1	1	3	3	1	3	1	1	3	1	1	3	3	1	3	1	1	1	3	1	1	1	1	3	1	3	1	1	3	3	3	3	1	2	1	1	1	1
11.325	1264	11.325	1	3	1	3	3	3	1	3	1	1	1	3	3	1	3	1	1	3	1	1	3	3	1	3	1	1	1	3	1	1	1	1	3	1	3	1	1	3	3	3	3	1	2	1	1	1	1
11.327	391	11.327	1	3	1	3	3	3	1	3	1	3	1	3	3	1	3	1	1	3	1	1	3	3	1	3	1	1	1	3	1	1	1	1	3	1	3	1	1	3	3	3	3	1	2	1	1	1	1
11.328	1768	11.328	1	3	1	3	3	3	1	3	1	3	1	3	3	1	3	1	1	3	1	1	3	3	1	3	1	1	1	3	1	1	1	1	3	1	3	1	1	3	3	3	3	1	2	1	1	1	1
11.999			0	0	0	0	0	0	0	0	0	0	0	0	0	0	0	0	0	0	0	0	0	0	0	0	0	0	0	0	0	0	0	0	0	0	0	0	0	0	0	0	0	0	0	0	0	0	0
12	2365	12	1	3	1	1	3	3	1	1	1	3	3	1	1	1	1	1	1	1	1	3	1	1	1	3	3	3	3	1	3	3	3	3	2	3	3	1	1	1	3	3	3	3	3	1	3	1	3
12.002	1200	12.002	1	3	1	1	3	3	1	1	1	3	3	1	1	1	1	1	1	1	1	3	1	1	3	3	3	3	3	1	3	3	3	3	2	3	3	1	1	1	3	3	3	3	3	1	3	1	3
12.004	374	12.004	1	3	1	1	3	3	1	1	1	3	3	1	3	1	1	1	1	1	1	3	1	1	3	3	3	3	3	1	3	3	3	3	2	3	3	1	1	1	3	3	3	3	3	1	3	1	3
12.008	384	12.008	1	3	1	1	3	3	1	1	1	3	3	1	3	1	1	1	1	1	1	3	1	1	3	3	3	3	3	1	3	3	3	3	2	3	3	1	1	1	3	3	3	3	3	1	3	1	3
12.009	15	12.009	1	3	1	1	3	3	1	1	1	3	3	1	3	1	1	1	1	1	1	3	1	1	3	3	3	3	3	1	3	3	3	3	2	3	3	1	1	1	3	3	3	3	3	1	3	1	3
12.017	37	12.017	1	3	1	1	3	3	1	1	1	3	3	1	3	1	1	1	1	1	1	3	1	1	3	3	3	3	3	1	1	3	3	3	2	3	3	1	1	1	3	3	3	3	3	1	3	3	3
12.025	479	12.025	3	3	1	1	3	3	1	1	1	3	3	1	3	1	1	1	1	1	1	3	1	1	3	3	3	3	3	1	1	3	3	3	3	3	3	1	1	1	3	3	3	3	3	1	3	3	3
12.026	37	12.026	3	3	1	1	3	3	1	1	2	3	3	1	3	1	1	1	1	1	1	3	1	1	3	3	3	3	3	1	1	3	3	3	3	3	3	1	1	1	3	3	3	3	3	1	3	3	3
12.03	59	12.03	3	3	1	1	1	3	1	1	2	3	3	1	3	1	1	1	1	1	1	3	1	1	3	3	3	3	3	1	1	3	3	3	3	3	3	1	1	1	3	3	3	3	3	1	3	3	3
12.032	26	12.032	3	3	1	1	1	3	1	1	2	3	3	1	3	1	1	1	1	1	1	3	1	1	3	3	3	3	3	1	1	3	3	3	3	3	3	1	1	1	3	3	3	3	3	1	3	3	3
12.034	304	12.034	3	3	1	1	1	3	1	1	2	3	3	1	3	3	1	1	1	1	1	3	1	1	3	3	3	3	3	1	1	3	3	3	3	3	3	1	1	1	3	3	3	3	3	1	3	3	3
12.035	803	12.035	3	3	1	1	1	3	1	1	3	3	3	1	3	3	1	1	1	1	1	3	1	1	3	3	3	3	3	1	1	3	3	3	3	3	3	1	1	1	3	3	3	3	3	1	3	3	3
12.037	1320	12.037	3	3	1	1	1	3	1	1	3	3	3	1	3	3	1	1	1	1	1	3	1	1	3	3	3	3	3	1	1	3	3	3	3	3	3	3	1	1	3	3	3	3	3	1	3	3	3
12.043	101	12.043	3	3	1	1	1	3	1	1	3	3	3	1	3	3	1	1	1	1	1	3	1	1	3	3	3	3	3	1	1	3	3	3	3	3	3	3	1	1	1	3	3	3	3	1	3	1	3
12.045	129	12.045	3	3	1	1	3	3	1	1	3	3	3	1	3	3	1	1	1	1	1	3	1	1	3	3	3	3	3	1	1	3	3	3	3	3	3	3	1	1	1	3	3	3	3	1	3	1	3
12.053	185	12.053	3	3	1	1	3	3	1	1	3	3	3	1	3	3	1	1	1	3	1	3	1	1	3	3	3	3	3	1	1	3	3	1	3	3	3	3	1	1	1	3	3	3	3	3	3	1	3
12.055	424	12.055	3	3	1	1	3	3	1	1	3	3	3	1	3	3	1	1	1	3	1	3	1	1	3	3	3	3	3	1	1	3	3	1	3	3	3	3	1	1	1	3	3	3	3	3	3	1	3
12.057	482	12.057	3	3	1	1	3	3	1	1	3	3	3	1	3	3	1	1	1	3	1	3	1	1	3	3	3	3	3	1	1	3	3	1	3	3	3	3	1	1	1	3	3	3	3	3	3	1	3
12.059	1788	12.059	3	3	1	1	3	3	1	1	3	3	3	1	3	3	1	1	1	3	1	3	1	1	3	3	3	3	3	1	1	3	3	1	3	3	3	3	1	1	1	3	3	3	3	3	3	1	3
12.061	524	12.061	3	3	1	1	3	3	1	1	3	3	3	1	3	3	1	1	1	3	1	3	1	3	3	3	3	3	3	1	1	3	3	1	3	3	3	3	1	1	1	3	3	3	3	3	3	1	3
12.063	88	12.063	3	3	1	1	3	3	1	1	3	3	3	1	3	3	1	1	1	3	1	3	1	3	3	3	3	3	3	1	1	3	3	1	3	3	3	3	1	1	1	3	3	3	3	3	3	1	3
12.073	172	12.073	3	3	1	1	1	3	3	1	3	1	3	1	3	3	1	1	3	3	1	3	1	3	3	3	3	3	3	1	1	3	3	3	3	3	3	3	1	1	1	3	3	3	3	3	3	1	3
12.08	57	12.08	3	3	1	1	1	3	3	1	3	1	3	1	3	3	1	1	3	3	1	3	1	3	3	3	3	3	3	1	1	3	3	3	3	3	3	3	3	1	1	3	3	3	3	3	3	1	3
12.082	121	12.082	3	3	1	1	1	3	3	1	3	1	3	1	3	3	1	1	3	3	1	3	1	3	3	3	3	3	3	1	1	3	3	3	3	3	3	3	3	1	1	3	3	3	3	3	3	1	3
12.088	1130	12.088	3	3	1	1	1	3	3	3	3	1	3	1	3	3	1	1	3	3	1	3	3	3	3	3	3	3	3	1	1	3	3	3	3	3	3	3	3	1	1	3	3	3	3	3	3	1	3
12.089	1177	12.089	3	3	1	1	1	3	3	3	3	1	3	1	3	3	1	1	3	3	1	3	3	3	3	3	3	3	3	1	1	3	3	3	3	3	3	3	3	1	1	3	3	3	3	3	3	1	3
12.091	4693	12.091	3	3	1	1	1	3	3	3	3	1	3	1	3	3	1	1	3	3	1	3	3	3	3	3	3	3	3	1	1	3	3	3	3	3	3	3	3	1	1	3	3	3	3	3	3	1	3
12.115	47	12.115	3	3	3	1	1	3	3	3	3	1	3	1	1	1	1	1	3	3	1	1	3	3	3	3	1	3	3	1	1	1	1	3	3	3	3	3	3	1	1	3	3	3	3	3	3	1	3
12.123	5	12.123	3	3	3	3	3	3	3	3	3	1	3	1	1	1	1	1	3	3	1	1	3	3	3	3	1	3	3	1	1	1	1	3	3	3	3	3	3	1	1	3	3	3	3	3	1	1	3
12.125	15	12.125	3	3	3	3	3	3	3	3	3	1	3	1	1	1	1	1	3	3	1	1	3	3	3	3	1	3	3	1	1	1	1	3	3	3	3	3	3	1	1	3	3	3	3	3	1	1	3
12.129	690	12.129	3	3	3	3	3	3	3	3	3	1	1	1	1	1	1	1	3	3	1	1	3	3	3	3	1	3	3	1	1	1	1	3	3	3	3	3	3	1	1	3	3	3	3	3	1	1	3
12.131	145	12.131	3	3	3	3	3	3	3	3	3	1	1	1	1	1	1	1	3	3	1	1	3	3	3	3	1	3	3	1	1	1	1	3	3	3	3	3	3	1	1	3	3	3	3	3	1	1	3
12.132	16	12.132	3	3	3	3	3	3	3	3	3	1	1	1	1	1	1	1	3	3	1	1	3	3	3	3	1	3	3	1	1	1	1	3	3	3	3	3	3	1	1	3	3	3	3	3	1	1	3
12.135	589	12.135	3	3	3	3	3	3	3	3	3	1	1	1	1	1	1	1	3	3	1	1	3	3	3	3	1	3	3	1	1	1	1	3	3	3	3	3	3	1	1	3	3	3	3	3	1	1	3
12.137	571	12.137	3	3	3	3	3	3	3	3	3	1	1	1	1	1	1	1	3	3	1	1	3	3	3	3	1	3	3	1	1	1	1	3	3	3	3	3	3	1	1	3	3	3	3	3	1	1	3
12.139	50	12.139	3	3	3	3	3	3	3	3	3	1	1	1	1	1	3	1	3	3	1	1	3	3	3	3	1	3	3	1	1	1	1	3	3	3	3	3	3	1	1	3	3	3	3	3	1	1	3
12.14	509	12.14	3	3	3	3	3	3	3	3	3	1	1	1	1	1	3	1	3	3	1	1	3	3	3	3	1	3	3	1	1	1	1	3	3	3	3	3	3	1	1	3	3	3	3	3	1	1	3
12.142	44	12.142	3	3	3	3	3	3	3	3	3	1	1	1	1	1	3	1	3	3	1	1	3	3	3	3	1	3	3	1	1	1	1	3	3	3	3	3	3	1	1	3	3	3	3	3	1	1	3
12.146	588	12.146	3	3	3	3	3	3	3	3	3	1	1	1	1	3	3	1	3	3	1	1	3	3	3	3	1	3	3	1	1	1	1	3	3	3	3	3	3	1	1	3	3	3	3	3	1	1	3
12.148	852	12.148	3	3	3	3	3	3	3	3	3	1	1	1	1	3	3	1	3	3	1	1	3	3	3	3	1	3	3	1	1	1	1	3	3	1	3	3	3	1	1	3	3	3	3	3	1	1	3
12.152	191	12.152	3	3	3	1	3	3	3	3	3	1	1	1	1	3	3	1	3	3	1	1	3	3	3	3	1	3	3	1	1	1	1	3	3	1	1	3	3	1	1	3	3	3	3	3	1	1	3
12.154	108	12.154	3	3	3	1	3	3	3	3	3	1	1	1	1	3	3	1	3	3	1	1	3	3	3	3	1	3	3	1	1	1	1	3	3	1	1	3	3	1	1	3	3	3	3	3	1	1	3
12.156	560	12.156	3	3	3	1	3	3	3	3	3	1	1	1	1	3	3	1	3	3	1	1	3	3	1	3	1	3	3	1	1	1	1	3	3	1	1	3	3	1	1	3	3	3	3	3	1	1	3
12.158	183	12.158	3	3	3	1	3	3	3	3	3	1	1	1	1	3	3	1	3	3	1	1	3	3	1	3	1	3	3	1	1	3	1	3	3	1	1	3	3	1	1	3	3	3	3	3	1	1	3
12.16	12	12.16	3	3	3	1	3	3	3	3	3	1	1	1	1	3	3	1	3	3	1	1	3	3	1	3	1	3	3	1	1	3	1	3	3	1	1	3	3	1	1	3	3	3	3	3	1	1	3
12.161	67	12.161	3	3	3	1	3	3	3	3	3	1	1	1	1	3	3	1	3	3	1	1	3	3	1	3	1	3	3	1	1	3	1	3	3	1	1	3	3	1	1	3	3	3	3	3	1	1	3
12.165	77	12.165	3	3	3	1	3	3	3	3	3	1	1	1	1	3	3	1	3	3	1	1	3	3	1	3	1	3	3	3	1	3	1	3	3	1	1	3	3	1	1	3	3	3	1	3	1	1	3
12.168	10	12.168	3	3	3	1	3	3	3	3	3	1	1	1	1	3	3	1	3	3	1	1	3	3	1	3	1	3	3	3	1	3	1	3	3	1	1	3	3	1	1	3	3	3	1	3	1	1	3
12.171	164	12.171	3	1	3	1	3	3	3	3	3	1	1	1	1	3	3	1	3	3	1	1	3	3	1	3	1	3	3	3	1	3	1	3	3	1	1	3	3	1	1	3	3	3	1	3	1	1	3
12.173	60	12.173	3	1	3	1	3	3	3	3	3	1	1	1	1	3	3	1	3	3	1	1	3	3	1	3	1	3	3	3	1	3	1	3	3	1	1	3	3	1	1	3	3	3	1	3	1	1	3
12.176	454	12.176	3	1	3	1	3	3	3	3	3	1	1	1	1	3	3	1	3	3	1	3	3	3	1	3	1	3	3	3	1	3	1	3	3	1	1	3	3	1	1	3	3	3	1	3	1	1	3
12.178	535	12.178	3	1	3	3	3	3	3	3	3	1	1	1	1	3	3	1	3	3	1	3	3	3	1	3	1	3	3	3	1	3	1	3	3	1	1	3	3	1	1	3	3	3	1	3	1	1	3
12.18	436	12.18	3	1	3	3	3	3	3	3	3	1	1	1	1	3	3	1	3	3	1	3	3	3	1	3	1	3	3	3	1	3	1	3	3	1	1	3	3	1	1	3	3	3	1	3	1	1	3
12.19	8	12.19	3	1	3	3	3	3	3	3	3	1	1	1	1	3	3	1	3	3	1	3	3	3	1	3	1	3	3	3	1	3	1	3	3	1	1	3	3	1	1	1	3	3	1	3	1	1	3
12.194	1567	12.194	3	1	3	3	3	3	3	3	3	1	1	1	1	3	3	1	3	3	1	3	3	3	1	3	1	3	3	3	1	3	1	3	3	1	1	3	3	1	1	1	3	3	1	3	1	1	3
12.196	262	12.196	3	1	3	3	3	3	3	3	3	1	1	1	1	3	3	1	3	3	1	3	3	3	1	3	1	3	3	3	1	3	1	3	3	1	1	3	3	1	1	1	3	3	1	3	1	1	3
12.202	93	12.202	3	1	3	3	3	3	3	3	3	1	1	1	1	3	3	1	3	3	1	3	3	3	1	3	1	3	3	3	1	3	1	3	3	1	3	3	1	1	1	1	3	3	1	3	1	1	3
12.204	366	12.204	3	1	3	3	3	3	3	3	3	1	1	1	1	3	3	1	3	3	1	3	3	3	1	3	1	3	3	3	1	3	1	3	3	1	3	3	1	1	1	1	3	3	1	3	1	1	3
12.205	110	12.205	3	1	3	3	3	3	3	3	3	1	1	1	1	3	3	1	3	3	1	3	3	3	1	3	1	3	3	3	1	3	1	3	3	1	3	3	1	1	1	1	3	3	1	3	1	1	3
12.207	10	12.207	3	1	3	3	3	3	3	3	3	1	1	1	1	3	3	1	3	3	1	3	3	3	1	3	1	3	3	3	1	3	1	3	3	1	3	3	1	1	1	1	3	3	1	3	1	1	3
12.216	49	12.216	3	1	3	3	3	3	3	3	3	1	1	1	1	3	3	1	3	3	1	3	3	3	1	3	3	3	1	3	1	3	1	3	3	1	3	3	1	3	1	1	3	3	1	3	1	1	3
12.219	9632	12.219	3	1	3	3	3	3	3	3	3	1	1	1	1	3	3	1	3	3	1	3	3	3	1	3	3	3	1	3	1	3	1	3	3	1	3	3	1	3	1	1	3	3	1	3	1	1	3
12.221	173	12.221	3	1	3	3	3	3	3	3	3	1	1	1	1	3	3	1	3	3	1	3	3	3	1	3	3	3	1	3	1	3	1	3	3	1	3	3	1	3	1	1	3	3	1	3	1	1	3
12.223	22101	12.223	3	1	3	3	3	3	3	3	3	1	1	1	1	3	3	1	3	3	1	3	3	3	1	3	3	3	1	3	1	3	1	3	3	1	3	3	1	3	1	1	3	3	1	3	1	1	3
12.224	1335	12.224	3	1	3	3	3	3	3	3	3	1	1	1	1	3	3	1	3	3	1	3	3	3	1	3	3	3	1	3	1	3	1	3	3	1	3	3	1	3	1	1	3	3	1	3	1	1	3
12.226	9054	12.226	3	1	3	3	3	3	3	3	3	1	1	1	1	3	3	1	3	3	1	3	3	3	1	3	3	3	1	3	1	3	1	3	3	1	3	3	1	3	1	1	3	3	1	3	1	1	3
12.228	35185	12.228	3	1	3	3	3	3	3	3	3	1	1	1	1	3	3	1	3	3	1	3	3	3	1	3	3	3	1	3	1	3	1	3	3	1	3	3	1	3	1	1	3	3	1	3	1	1	3
12.23	43359	12.23	3	1	3	3	3	3	3	3	3	1	1	1	1	3	3	1	3	3	1	3	3	3	1	3	3	3	1	3	1	3	1	3	3	1	3	3	1	3	1	1	3	3	1	3	1	1	3
12.232	13446	12.232	3	1	3	3	1	3	3	3	3	1	1	1	1	3	3	1	3	3	1	3	3	3	1	3	3	3	1	3	1	3	1	3	3	1	3	3	1	3	1	1	3	3	1	3	1	1	3
12.236	15	12.236	3	1	3	3	1	3	3	3	3	1	1	1	1	3	1	1	3	3	1	3	3	3	1	3	3	3	1	3	1	3	1	3	3	1	3	3	1	3	1	1	3	3	1	3	1	1	3
12.24	4905	12.24	3	1	3	3	1	3	3	3	3	1	1	1	1	3	1	1	3	3	1	3	3	3	1	3	3	3	1	3	1	3	1	3	3	1	3	3	1	3	1	1	3	3	1	3	1	3	3
12.241	864	12.241	3	1	3	3	1	3	3	3	3	1	1	1	1	3	1	1	3	3	1	3	3	3	1	3	3	3	1	3	1	3	1	3	3	1	3	3	1	3	1	1	3	3	1	3	1	3	3
12.243	12413	12.243	3	1	3	3	1	3	3	3	3	1	1	1	1	3	1	1	3	3	1	3	3	3	1	3	3	3	1	3	1	3	1	3	3	1	3	3	1	3	1	1	3	3	1	3	1	3	3
12.245	5085	12.245	3	1	3	3	1	3	3	3	3	1	1	1	1	3	1	1	3	3	1	3	3	3	1	3	3	3	1	3	1	3	1	3	3	1	3	3	1	3	1	1	3	3	1	3	1	3	3
12.247	1306	12.247	3	1	3	3	1	3	3	3	3	1	1	1	1	3	1	1	3	3	1	3	3	3	1	3	3	3	1	3	1	3	1	3	3	1	3	3	1	3	1	1	3	3	1	3	1	3	3
12.248	3618	12.248	3	1	3	3	1	3	3	3	3	1	1	1	1	3	1	1	3	3	1	3	3	3	1	3	3	3	1	3	1	3	1	3	3	1	3	3	1	3	1	1	3	3	1	3	1	3	3
12.256	37	12.256	3	1	3	3	1	3	3	3	3	1	1	1	1	3	1	1	3	3	1	3	3	3	1	3	3	3	1	3	1	3	1	3	3	1	3	3	3	3	1	1	3	3	1	3	1	3	3
12.258	2487	12.258	3	1	3	3	1	3	3	3	3	1	1	1	1	3	1	1	3	3	1	3	3	3	1	3	3	3	1	3	1	3	1	3	3	1	3	3	3	3	1	1	3	3	1	3	1	3	3
12.262	1560	12.262	3	1	3	3	1	3	3	3	3	1	1	1	1	3	1	1	3	3	1	3	3	3	1	3	3	3	1	3	1	3	1	3	3	1	3	3	3	3	1	1	3	3	1	3	1	1	3
12.264	919	12.264	3	1	3	3	1	3	3	3	3	1	1	1	1	3	3	1	3	3	1	3	3	3	1	3	3	3	1	3	1	3	1	3	3	1	3	3	3	3	1	1	3	3	1	3	1	1	3
12.268	345	12.268	3	1	3	3	1	3	3	3	3	1	1	1	1	3	3	1	3	3	1	3	3	3	1	3	3	3	1	3	1	3	1	3	3	1	3	3	3	3	1	1	3	3	1	3	1	1	3
12.27	27462	12.27	3	1	3	3	1	3	3	3	3	1	1	1	1	3	3	1	3	3	1	3	3	3	1	3	3	3	1	3	1	3	1	3	3	1	3	3	3	3	1	1	3	3	1	3	1	1	3
12.273	28	12.273	3	1	3	3	1	3	3	3	3	1	1	1	1	3	3	1	3	3	1	3	3	3	1	3	3	3	1	3	1	3	1	3	3	1	3	3	3	1	1	1	3	3	1	3	1	1	3
12.999			0	0	0	0	0	0	0	0	0	0	0	0	0	0	0	0	0	0	0	0	0	0	0	0	0	0	0	0	0	0	0	0	0	0	0	0	0	0	0	0	0	0	0	0	0	0	0
(blank)
Grand Total	2008196
Row Labels	Sum of SNPS
[truncated: 337 more columns]

## Sheet: Sheet14
Row Labels	Count of SNPS
1	2750
2	3572
3	2983
4	8808
5	10026
6	9281
7	2921
8	2868
9	1666
10	3264
11	2006
12	7243
(blank)
Grand Total	57388

## Sheet: Supplemental File 4
Contig/Scaffold name	basepairs	upper bound map location	lower bound map location	SNPs in contig/scaffold	Chromosome	Differences from template map	RILS without assigned genotype	Consensus Genotypes for 96 RILS - 1=AA, 2=AB, 3=BB, 0=??
C18582650	357	1	1	5	1	0	0	3	3	1	1	1	1	3	3	1	1	3	3	3	1	1	1	3	1	3	1	1	3	1	1	1	1	3	1	1	3	1	3	1	3	3	1	3	1	0	1	1	1
C18697171	408	1	1	5	1	0	0	3	3	1	1	1	1	3	3	1	1	3	3	3	1	1	1	3	1	3	1	1	3	1	1	1	1	3	1	1	3	1	3	1	0	3	1	0	1	1	0	1	1
scaffold15573	5585	1	1	38	1	0	0	3	3	1	1	1	1	3	3	1	1	3	3	3	1	1	1	3	1	3	1	1	3	1	1	1	1	3	1	1	3	1	3	1	3	3	1	3	1	1	1	1	1
scaffold258944	1663	1	1	20	1	0	0	3	3	1	1	1	1	3	3	1	1	3	3	3	1	1	1	3	1	3	1	1	3	1	1	1	1	3	1	1	3	1	3	1	3	3	1	3	1	1	1	1	1
scaffold285747	5850	1	1	33	1	0	0	3	3	1	1	1	1	3	3	1	1	3	3	3	1	1	1	3	1	3	1	1	3	1	1	1	1	3	1	1	3	1	3	1	3	3	1	3	1	1	1	1	1
scaffold299305	2658	1	1	41	1	0	0	3	3	1	1	1	1	3	3	1	1	3	3	3	1	1	1	3	1	3	1	1	3	1	1	1	1	3	1	1	3	1	3	1	3	3	1	3	1	1	1	1	1
C19334272	2274	1.002	1.002	45	1	0	0	3	3	1	1	1	1	3	3	1	1	3	3	3	1	1	1	3	1	3	1	1	3	1	1	1	1	3	1	1	3	1	3	1	3	3	1	3	1	1	1	1	1
scaffold116385	7928	1.002	1.002	59	1	0	0	3	3	1	1	1	1	3	3	1	1	3	3	3	1	1	1	3	1	3	1	1	3	1	1	1	1	3	1	1	3	1	3	1	3	3	1	3	1	1	1	1	1
scaffold118191	4974	1.002	1.002	50	1	0	0	3	3	1	1	1	1	3	3	1	1	3	3	3	1	1	1	3	1	3	1	1	3	1	1	1	1	3	1	1	3	1	3	1	3	3	1	3	1	1	1	1	1
scaffold19270	5095	1.002	1.002	36	1	0	0	3	3	1	1	1	1	3	3	1	1	3	3	3	1	1	1	3	1	3	1	1	3	1	1	1	1	3	1	1	3	1	3	1	3	3	1	3	1	1	1	1	1
scaffold204519	4457	1.002	1.002	62	1	0	0	3	3	1	1	1	1	3	3	1	1	3	3	3	1	1	1	3	1	3	1	1	3	1	1	1	1	3	1	1	3	1	3	1	3	3	1	3	1	1	1	1	1
scaffold272828	1807	1.002	1.002	21	1	0	0	3	3	1	1	1	1	3	3	1	1	3	3	3	1	1	1	3	1	3	1	1	3	1	1	1	1	3	1	1	3	1	3	1	3	3	1	3	1	1	1	1	1
scaffold287307	4224	1.002	1.002	43	1	0	0	3	3	1	1	1	1	3	3	1	1	3	3	3	1	1	1	3	1	3	1	1	3	1	1	1	1	3	1	1	3	1	3	1	3	3	1	3	1	1	1	1	1
scaffold302432	1702	1.002	1.002	29	1	0	0	3	3	1	1	1	1	3	3	1	1	3	3	3	1	1	1	3	1	3	1	1	3	1	1	1	1	3	1	1	3	1	3	1	3	3	1	3	1	1	1	1	1
scaffold302702	2702	1.002	1.002	28	1	0	0	3	3	1	1	1	1	3	3	1	1	3	3	3	1	1	1	3	1	3	1	1	3	1	1	1	1	3	1	1	3	1	3	1	3	3	1	3	1	1	1	1	1
scaffold75294	15369	1.002	1.002	150	1	0	0	3	3	1	1	1	1	3	3	1	1	3	3	3	1	1	1	3	1	3	1	1	3	1	1	1	1	3	1	1	3	1	3	1	3	3	1	3	1	1	1	1	1
C18702695	411	1.003	1.003	5	1	0	0	3	3	1	1	1	1	3	3	1	1	3	3	3	1	1	1	3	1	3	1	1	3	1	1	1	1	0	1	1	3	1	3	1	3	3	1	0	1	1	1	1	1
C18863050	526	1.003	1.003	7	1	0	0	0	3	1	1	1	1	3	3	1	1	3	3	3	1	1	1	3	1	3	1	1	3	1	1	1	1	3	1	1	3	1	3	1	3	3	1	3	1	1	1	1	1
C18877628	541	1	1.003	13	1	0	2	3	3	1	1	1	1	3	3	1	1	3	3	3	1	1	1	3	1	3	1	1	3	1	1	1	1	3	1	1	3	1	3	1	3	3	1	3	1	1	1	1	1
C18909749	575	1.003	1.003	6	1	0	0	3	3	1	1	1	1	3	3	1	1	3	3	3	1	1	1	3	1	3	1	1	3	1	1	1	1	3	1	1	3	1	3	1	0	3	1	0	1	1	1	1	1
C19015861	723	1.003	1.003	9	1	0	0	3	3	1	1	1	1	3	3	1	1	3	3	3	1	1	1	3	1	3	1	1	3	1	1	1	1	3	1	1	3	1	3	1	3	3	1	3	1	1	1	1	1
C19039940	766	1.003	1.003	9	1	0	0	3	3	1	1	1	1	3	3	1	1	3	3	3	1	1	1	3	1	3	1	1	3	1	1	1	1	3	1	1	3	1	3	1	3	3	1	3	1	1	1	1	1
C19073116	834	1.003	1.003	12	1	0	0	3	3	1	1	1	1	3	3	1	1	3	3	3	1	1	1	3	1	3	1	1	3	1	1	1	1	3	1	1	3	1	3	1	3	3	1	3	1	1	1	1	1
C19090676	875	1.003	1.003	5	1	0	0	3	3	1	1	1	1	3	3	1	1	3	3	3	1	1	1	3	1	3	1	1	3	1	1	1	1	3	1	1	3	1	3	1	3	3	1	3	1	1	1	1	1
C19110313	924	1.003	1.003	14	1	0	0	3	3	1	1	1	1	3	3	1	1	3	3	3	1	1	1	3	1	3	1	1	3	1	1	1	1	0	1	1	3	1	3	1	3	3	1	3	1	1	1	1	1
C19156857	1063	1.003	1.003	12	1	0	0	3	3	1	1	1	1	3	3	1	1	3	3	3	1	1	1	3	1	3	1	1	3	1	1	1	1	3	1	1	3	1	3	1	3	3	1	3	1	1	1	1	1
C19190854	1191	1.003	1.003	19	1	0	0	3	3	1	1	1	1	3	3	1	1	3	3	3	1	1	1	3	1	3	1	1	3	1	1	1	1	3	1	1	3	1	3	1	3	3	1	3	1	1	1	1	1
C19230064	1373	1.003	1.003	17	1	0	0	3	3	1	1	1	1	3	3	1	1	3	3	3	1	1	1	3	1	3	1	1	3	1	1	1	1	3	1	1	3	1	3	1	3	3	1	3	1	1	1	1	1
C19242574	1443	1.003	1.003	27	1	0	0	3	3	1	1	1	1	3	3	1	1	3	3	3	1	1	1	3	1	3	1	1	3	1	1	1	1	3	1	1	3	1	3	1	3	3	1	3	1	1	1	1	1
C19258491	1542	1.003	1.003	23	1	0	0	3	3	1	1	1	1	3	3	1	1	3	3	3	1	1	1	3	1	3	1	1	3	1	1	1	1	3	1	1	3	1	3	1	3	3	1	3	1	1	1	1	1
C19305768	1927	1.003	1.003	9	1	0	0	3	3	1	1	1	1	3	3	1	1	3	3	3	1	1	1	3	1	3	1	1	3	1	1	1	1	3	1	1	3	1	3	1	3	3	1	3	1	1	1	1	1
C19326362	2163	1.003	1.003	24	1	0	0	3	3	1	1	1	1	3	3	1	1	3	3	3	1	1	1	3	1	3	1	1	3	1	1	1	1	3	1	1	3	1	3	1	3	3	1	3	1	1	1	1	1
C19358383	2708	1.003	1.003	44	1	0	0	3	3	1	1	1	1	3	3	1	1	3	3	3	1	1	1	3	1	3	1	1	3	1	1	1	1	3	1	1	3	1	3	1	4	3	1	3	1	1	1	1	1
C19378518	3279	1.003	1.003	42	1	0	0	3	3	1	1	1	1	3	3	1	1	3	3	3	1	1	1	3	1	3	1	1	3	1	1	1	1	3	1	1	3	1	3	1	3	3	1	3	1	1	1	1	1
scaffold107897	1175	1.003	1.003	21	1	0	0	3	3	1	1	1	1	3	3	1	1	3	3	3	1	1	1	3	1	3	1	1	3	1	1	1	1	3	1	1	3	1	3	1	3	3	1	3	1	1	1	1	1
scaffold122890	16854	1.003	1.003	177	1	0	0	3	3	1	1	1	1	3	3	1	1	3	3	3	1	1	1	3	1	3	1	1	3	1	1	1	1	3	1	1	3	1	3	1	3	3	1	3	1	1	1	1	1
scaffold127595	664	1.003	1.003	6	1	0	0	3	3	1	1	1	1	3	3	1	1	3	3	3	1	1	1	3	1	3	1	1	3	1	1	1	1	3	1	1	3	1	3	1	3	3	1	3	1	1	1	0	1
scaffold128373	15914	1.003	1.003	117	1	0	0	3	3	1	1	1	1	3	3	1	1	3	3	3	1	1	1	3	1	3	1	1	3	1	1	1	1	3	1	1	3	1	3	1	3	3	1	3	1	1	1	1	1
scaffold130339	4598	1.003	1.003	36	1	0	0	3	3	1	1	1	1	3	3	1	1	3	3	3	1	1	1	3	1	3	1	1	3	1	1	1	1	3	1	1	3	1	3	1	3	3	1	3	1	1	1	1	1
scaffold130640	1337	1.003	1.003	7	1	1	0	3	3	1	1	1	1	3	3	1	0	3	3	3	1	1	1	3	1	3	1	1	3	1	1	1	1	3	1	1	3	1	3	1	3	3	1	3	1	1	1	3	1
scaffold131077	13979	1.003	1.003	211	1	0	0	3	3	1	1	1	1	3	3	1	1	3	3	3	1	1	1	3	1	3	1	1	3	1	1	1	1	3	1	1	3	1	3	1	3	3	1	3	1	1	1	1	1
scaffold133215	8416	1.003	1.003	33	1	0	0	3	3	1	1	1	1	3	3	1	1	3	3	3	1	1	1	3	1	3	1	1	3	1	1	1	1	3	1	1	3	1	3	1	3	3	1	3	1	1	1	1	1
scaffold133863	2321	1.003	1.003	19	1	0	0	3	3	1	1	1	1	3	3	1	1	3	3	3	1	1	1	3	1	3	1	1	3	1	1	1	1	3	1	1	3	1	3	1	3	3	1	3	1	1	1	1	1
scaffold138985	1683	1.002	1.003	8	1	0	0	3	3	1	1	1	1	3	3	1	1	3	3	3	1	1	1	3	1	3	1	1	3	1	1	1	1	3	1	1	3	1	3	1	3	3	1	3	1	1	1	1	1
scaffold146535	5052	1.003	1.003	76	1	0	0	3	3	1	1	1	1	3	3	1	1	3	3	3	1	1	1	3	1	3	1	1	3	1	1	1	1	3	1	1	3	1	3	1	3	3	1	3	1	1	1	1	1
scaffold14678	2818	1.003	1.003	50	1	0	0	3	3	1	1	1	1	3	3	1	1	3	3	3	1	1	1	3	1	3	1	1	3	1	1	1	1	3	1	1	3	1	3	1	3	3	1	3	1	1	1	1	1
scaffold155403	607	1.003	1.003	6	1	0	0	3	3	1	1	1	1	3	0	1	1	0	0	0	1	1	1	0	1	3	1	1	0	1	1	1	1	0	1	1	3	1	0	1	3	0	1	3	0	1	1	1	1
scaffold161724	969	1.003	1.003	14	1	0	0	3	3	1	1	1	1	3	3	1	1	3	3	3	1	1	1	3	1	3	1	1	3	1	1	1	1	3	1	1	3	1	3	1	3	3	1	3	1	1	1	1	1
scaffold16332	8927	1.003	1.003	91	1	0	0	3	3	1	1	1	1	3	3	1	1	3	3	3	1	1	1	3	1	3	1	1	3	1	1	1	1	3	1	1	3	1	3	1	3	3	1	3	1	1	1	1	1
scaffold163775	7694	1.003	1.003	113	1	0	0	3	3	1	1	1	1	3	3	1	1	3	3	3	1	1	1	3	1	3	1	1	3	1	1	1	1	3	1	1	3	1	3	1	3	3	1	3	1	1	1	1	1
scaffold164723	7007	1.003	1.003	59	1	0	0	3	3	1	1	1	1	3	3	1	1	3	3	3	1	1	1	3	1	3	1	1	3	1	1	1	1	3	1	1	3	1	3	1	3	3	1	3	1	1	1	1	1
scaffold165175	3192	1.003	1.003	53	1	0	0	3	3	1	1	1	1	3	3	1	1	3	3	3	1	1	1	3	1	3	1	1	3	1	1	1	1	3	1	1	3	1	3	1	3	3	1	3	1	1	1	1	1
scaffold166188	2612	1.003	1.003	48	1	0	0	3	3	1	1	1	1	3	3	1	1	3	3	3	1	1	1	3	1	3	1	1	3	1	1	1	1	3	1	1	3	1	3	1	3	3	1	3	1	1	1	1	1
scaffold174904	3147	1.003	1.003	44	1	0	0	3	3	1	1	1	1	3	3	1	1	3	3	3	1	1	1	3	1	3	1	1	3	1	1	1	1	3	1	1	3	1	3	1	3	3	1	3	1	1	1	1	1
scaffold178965	8472	1.003	1.003	93	1	0	0	3	3	1	1	1	1	3	3	1	1	3	3	3	1	1	1	3	1	3	1	1	3	1	1	1	1	3	1	1	3	1	3	1	3	3	1	3	1	1	1	1	1
scaffold185100	6799	1.003	1.003	80	1	0	0	3	3	1	1	1	1	3	3	1	1	3	3	3	1	1	1	3	1	3	1	1	4	1	1	1	1	3	1	1	3	1	3	1	3	3	1	3	1	1	1	1	1
scaffold202890	5075	1.003	1.003	21	1	0	0	3	3	1	1	1	1	3	3	1	1	3	3	3	1	1	1	3	1	3	1	1	3	1	1	1	1	3	1	1	3	1	3	1	3	3	1	3	1	1	1	1	1
scaffold20432	1038	1.003	1.003	5	1	0	0	0	3	1	1	1	1	3	3	1	1	3	3	3	1	1	1	3	1	3	1	1	3	1	1	1	1	3	1	1	3	1	3	1	3	3	1	3	1	1	1	1	1
scaffold211349	1953	1.003	1.003	33	1	0	0	3	3	1	1	1	1	3	3	1	1	3	3	3	1	1	1	3	1	3	1	1	3	1	1	1	1	3	1	1	3	1	3	1	3	0	1	3	1	1	1	1	1
scaffold217175		1.003	1.003	5	1	1	0	0	0	1	1	1	1	3	1	1	1	0	0	0	1	0	1	3	1	0	0	1	0	1	1	1	0	0	1	1	0	1	3	1	0	3	0	3	1	1	1	0	0
scaffold227650	687	1	1.003	7	1	0	2	3	3	1	1	1	1	3	3	1	1	0	3	3	1	1	1	3	1	3	1	1	3	1	1	1	1	3	1	1	3	1	3	1	3	3	1	3	1	1	0	1	1
scaffold228093	1505	1.003	1.003	20	1	0	0	3	3	1	1	1	1	3	3	1	1	3	3	3	1	1	1	3	1	3	1	1	3	1	1	1	1	3	1	1	3	1	3	1	3	3	1	3	1	1	1	1	1
scaffold232335	8013	1.003	1.003	106	1	0	0	3	3	1	1	1	1	3	3	1	1	3	3	3	1	1	1	3	1	3	1	1	3	1	1	1	1	3	1	1	3	1	3	1	3	3	1	3	1	1	1	1	1
scaffold239077	1174	1.003	1.003	26	1	0	0	3	3	1	1	1	1	3	3	1	1	3	3	3	1	1	1	3	1	3	1	1	3	1	1	1	1	3	1	1	3	1	3	1	3	3	1	3	1	1	1	1	1
scaffold239159	3126	1.003	1.003	32	1	0	0	3	3	1	1	1	1	3	3	1	1	3	3	3	1	1	1	3	1	3	1	1	3	1	1	1	1	3	1	1	3	1	3	1	3	3	1	3	1	1	1	1	1
scaffold239669	1890	1.003	1.003	19	1	0	0	3	3	1	1	1	1	3	3	1	1	3	3	3	1	1	1	3	1	3	1	1	3	1	1	1	1	3	1	1	3	1	3	1	3	3	1	3	1	1	1	1	1
scaffold240929	9464	1.002	1.003	75	1	0	0	3	3	1	1	1	1	3	3	1	1	3	3	3	1	1	1	3	1	3	1	1	3	1	1	1	1	3	1	1	3	1	3	1	3	3	1	3	1	1	1	1	1
scaffold246166	1940	1.003	1.003	14	1	0	0	3	3	1	1	1	1	3	3	1	1	3	0	3	1	1	1	3	1	3	1	1	3	1	1	1	1	3	1	1	3	1	3	1	3	3	1	3	1	1	1	1	1
scaffold247539	6134	1.003	1.003	85	1	0	0	3	3	1	1	1	1	3	3	1	1	3	3	3	1	1	1	3	1	3	1	1	3	1	1	1	1	3	1	1	3	1	3	1	3	3	1	3	1	1	1	1	1
scaffold248679	1077	1.003	1.003	10	1	0	0	3	3	1	1	1	1	3	3	1	1	3	3	3	1	1	1	3	1	3	1	1	3	1	1	1	1	3	1	1	3	1	3	1	3	3	1	3	0	1	1	1	1
scaffold253438	3771	1.003	1.003	45	1	0	0	3	3	1	1	1	1	3	3	1	1	3	3	3	1	1	1	3	1	3	1	1	3	1	1	1	1	3	1	1	3	1	3	1	3	3	1	3	1	1	1	1	1
scaffold254375	1624	1.003	1.003	14	1	0	0	3	3	1	1	1	1	3	3	1	1	3	3	3	1	1	1	3	1	0	1	1	3	1	1	1	1	3	1	1	3	1	3	1	3	3	1	3	1	1	1	1	1
scaffold255650	2431	1.003	1.003	24	1	0	0	3	3	1	1	1	1	3	3	1	1	3	3	3	1	1	1	3	1	3	1	1	3	1	1	1	1	3	1	1	3	1	3	1	3	3	1	3	1	1	1	1	1
scaffold255672	4247	1.003	1.003	50	1	0	0	3	3	1	1	1	1	3	3	1	1	3	3	3	1	1	1	3	1	3	1	1	3	1	1	1	1	3	1	1	3	1	3	1	3	3	1	3	1	1	1	1	1
scaffold256394	3991	1.003	1.003	45	1	0	0	3	3	1	1	1	1	3	3	1	1	3	3	3	1	1	1	3	1	3	1	1	3	1	1	1	1	3	1	1	3	1	3	1	3	3	1	3	1	1	1	1	1
scaffold259806	2006	1.003	1.003	12	1	0	0	3	3	1	1	1	1	3	3	1	1	3	3	3	1	1	1	3	1	3	1	1	3	1	1	1	1	3	1	1	3	1	3	1	3	3	1	3	1	1	1	1	1
scaffold262001	2319	1.003	1.003	25	1	0	0	3	3	1	1	1	1	3	3	1	1	3	3	3	1	1	1	3	1	3	1	1	3	1	1	1	1	3	1	1	3	1	3	1	3	3	1	3	1	1	1	1	1
scaffold263473	4257	1.003	1.003	57	1	0	0	3	3	1	1	1	1	3	3	1	1	3	3	3	1	1	1	3	1	3	1	1	3	1	1	1	1	3	1	1	3	1	3	1	3	3	1	3	1	1	1	1	1
scaffold265120	5016	1.003	1.003	85	1	0	0	3	3	1	1	1	1	3	3	1	1	3	3	3	1	1	1	3	1	3	1	1	3	1	1	1	1	3	1	1	3	1	3	1	3	3	1	3	1	1	1	1	1
scaffold265744	6362	1.003	1.003	58	1	0	0	3	3	1	1	1	1	3	3	1	1	3	3	3	1	1	1	3	1	3	1	1	3	1	1	1	1	3	1	1	3	1	3	1	3	3	1	3	1	1	1	1	1
scaffold265804	5780	1.003	1.003	54	1	0	0	3	3	1	1	1	1	3	3	1	1	3	3	3	1	1	1	3	1	3	1	1	3	1	1	1	1	3	1	1	3	1	3	1	3	3	1	3	1	1	1	1	1
scaffold269175	2380	1.003	1.003	20	1	0	0	3	3	1	1	1	1	3	3	1	1	3	3	3	1	1	1	3	1	3	1	1	3	1	1	1	1	0	1	1	3	1	3	1	3	3	1	3	1	1	1	1	1
scaffold269338	3646	1.003	1.003	55	1	0	0	3	3	1	1	1	1	3	3	1	1	3	3	3	1	1	1	3	1	3	1	1	3	1	1	1	1	3	1	1	3	1	3	1	3	3	1	3	1	1	1	1	1
scaffold269856	3172	1.003	1.003	19	1	0	0	3	3	1	1	1	1	3	3	1	1	3	3	3	1	1	1	3	1	3	1	1	3	1	1	1	1	3	1	1	3	1	3	1	3	3	1	3	1	1	1	1	1
scaffold273822	492	1.003	1.003	12	1	0	0	3	3	1	1	1	1	3	3	1	1	3	3	3	1	1	1	0	1	3	1	1	3	1	1	1	1	3	1	1	0	1	3	1	3	3	1	3	1	1	1	1	1
scaffold274607	2954	1.003	1.003	39	1	0	0	3	3	1	1	1	1	3	3	1	1	3	3	3	1	1	1	3	1	3	1	1	3	1	1	1	1	3	1	1	3	1	3	1	3	3	1	3	1	1	1	1	1
scaffold274670	1138	1.003	1.003	15	1	0	0	3	3	1	1	1	1	3	3	1	1	3	3	3	1	1	1	3	1	3	1	1	3	1	1	1	1	3	1	1	3	1	3	1	3	3	1	3	1	1	1	1	1
scaffold277115	6701	1.003	1.003	68	1	0	0	3	3	1	1	1	1	3	3	1	1	3	3	3	1	1	1	3	1	3	1	1	3	1	1	1	1	3	1	1	3	1	3	1	3	3	1	3	1	1	4	1	1
scaffold277284	1778	1.003	1.003	24	1	0	0	3	3	1	1	1	1	3	3	1	1	3	3	3	1	1	1	3	1	3	1	1	3	1	1	1	1	3	1	1	3	1	3	1	3	3	1	3	1	1	1	1	1
scaffold277393	793	1.003	1.003	6	1	0	0	3	3	1	1	1	0	3	3	1	1	3	3	3	1	0	1	3	1	3	1	1	3	0	1	1	1	3	1	1	3	0	3	1	0	3	1	3	1	1	1	1	1
scaffold281263	632	1.003	1.003	9	1	0	0	3	3	1	1	1	1	3	3	1	1	3	3	3	1	1	1	3	1	3	1	1	3	1	1	1	1	3	1	1	3	1	3	1	0	3	1	3	1	1	1	1	1
scaffold282522	4788	1.003	1.003	38	1	0	0	3	3	1	1	1	1	3	3	1	1	3	3	3	1	1	1	3	1	3	1	1	3	1	1	1	1	3	1	1	3	1	3	1	3	3	1	3	1	1	1	1	1
scaffold282840	1530	1.003	1.003	17	1	0	0	3	3	1	1	1	1	3	3	1	1	3	3	3	1	1	1	3	1	3	1	1	3	1	1	1	1	3	1	1	3	1	3	1	3	3	1	3	1	1	1	1	1
scaffold284829	902	1.003	1.003	10	1	0	0	3	3	1	1	1	1	3	3	1	1	3	3	3	1	1	1	3	1	3	1	1	3	1	1	1	1	3	1	1	3	1	3	1	3	3	1	3	1	1	1	1	1
scaffold285839	3881	1.003	1.003	49	1	0	0	3	3	1	1	1	1	3	3	1	1	3	3	3	1	1	1	3	1	3	1	1	3	1	1	1	1	3	1	1	3	1	3	1	3	3	1	3	1	1	1	1	1
scaffold286172	9575	1.003	1.003	67	1	0	0	3	3	1	1	1	1	3	3	1	1	3	3	3	1	1	1	3	1	3	1	1	3	1	1	1	1	3	1	1	3	1	3	1	3	3	1	3	1	1	1	1	1
scaffold286474	2470	1.003	1.003	6	1	1	0	3	3	1	1	1	1	3	3	1	1	3	3	3	1	1	1	3	1	3	1	1	3	1	1	1	1	3	1	1	3	1	3	1	3	3	1	3	1	1	1	1	1
scaffold286632	1326	1.003	1.003	18	1	0	0	3	3	1	1	1	1	3	3	1	1	3	3	3	1	1	1	3	1	3	1	1	3	1	1	1	1	3	1	1	3	1	3	1	3	3	1	3	1	1	1	1	1
scaffold287114	1737	1.003	1.003	18	1	0	0	3	3	1	1	1	1	3	3	1	1	3	3	3	1	1	1	3	1	3	1	1	3	1	1	1	1	3	1	1	3	1	3	1	3	3	1	3	1	1	1	1	1
scaffold288904	3086	1.003	1.003	27	1	0	0	3	3	1	1	1	1	3	3	1	1	3	3	3	1	1	1	3	1	3	1	1	3	1	1	1	1	3	1	1	3	1	3	1	3	3	1	3	1	1	1	1	1
scaffold289876	3143	1.003	1.003	5	1	0	0	3	3	1	1	1	1	3	3	1	1	3	3	3	1	1	1	3	1	3	1	1	3	1	1	1	1	3	1	1	3	1	3	1	3	3	1	3	0	1	1	1	1
scaffold291898	1867	1.003	1.003	17	1	0	0	3	3	1	1	1	1	3	3	1	1	3	3	3	1	1	1	3	1	3	1	1	3	1	1	1	1	3	1	1	3	1	3	1	3	3	1	3	1	1	1	1	1
scaffold296232	1755	1.003	1.003	22	1	0	0	3	3	1	1	1	1	3	3	1	1	3	3	3	1	1	1	3	1	3	1	1	3	1	1	1	1	3	1	1	3	1	3	1	3	3	1	3	1	1	1	1	1
scaffold297893	6530	1.003	1.003	113	1	0	0	3	3	1	1	1	1	3	3	1	1	3	3	3	1	1	1	3	1	3	1	1	3	1	1	1	1	3	1	1	3	1	3	1	3	3	1	3	1	1	1	1	1
scaffold299201	2866	1.003	1.003	41	1	0	0	3	3	1	1	1	1	3	3	1	1	3	3	3	1	1	1	3	1	3	1	1	3	1	1	1	1	3	1	1	3	1	3	1	3	3	1	3	1	1	1	1	1
scaffold300725	1589	1.003	1.003	14	1	0	0	3	3	1	1	1	1	3	3	1	1	3	3	3	1	1	1	3	1	3	1	1	3	1	1	1	1	3	1	1	3	1	3	1	3	3	1	3	1	1	1	1	1
scaffold301146	3182	1.003	1.003	27	1	0	0	3	3	1	1	1	1	3	3	1	1	3	3	3	1	1	1	3	1	3	1	1	3	1	1	1	1	3	1	1	3	1	3	1	3	3	1	3	1	1	1	1	1
scaffold302031	3165	1.003	1.003	20	1	0	0	3	3	1	1	1	1	3	3	1	1	3	3	3	1	1	1	3	1	3	1	1	3	1	1	1	1	3	1	1	3	1	3	1	3	3	1	3	1	1	1	1	1
scaffold306298	8403	1.003	1.003	77	1	0	0	3	3	1	1	1	1	3	3	1	1	3	3	3	1	1	1	3	1	3	1	1	3	1	1	1	1	3	1	1	3	1	3	1	3	3	1	3	1	1	1	1	1
scaffold30786	2922	1.003	1.003	48	1	0	0	3	3	1	1	1	1	3	3	1	1	3	3	3	1	1	1	3	1	3	1	1	3	1	1	1	1	3	1	1	3	1	3	1	3	3	1	3	1	1	1	1	1
scaffold39620	2822	1.003	1.003	7	1	0	0	3	3	1	1	1	1	0	3	1	1	3	3	3	1	1	1	3	1	3	1	1	3	1	1	1	1	3	1	1	3	1	3	1	3	3	1	3	1	1	1	1	1
scaffold4579	8296	1.003	1.003	107	1	0	0	3	3	1	1	1	1	3	3	1	1	3	3	3	1	1	1	3	1	3	1	1	3	1	1	1	1	3	1	1	3	1	3	1	3	3	1	3	1	1	1	1	1
scaffold66401	1823	1.003	1.003	19	1	0	0	3	3	1	1	1	1	3	3	1	1	3	3	3	1	1	1	3	1	3	1	1	3	1	1	1	1	3	1	1	3	1	3	1	3	3	1	3	1	1	1	1	1
scaffold83042	810	1.003	1.003	5	1	0	0	3	3	1	1	1	1	3	3	1	1	3	3	3	1	1	1	3	1	3	1	1	3	1	1	1	1	3	0	1	3	1	3	1	3	3	1	0	1	1	1	1	1
scaffold97537	3943	1.003	1.003	45	1	0	0	3	3	1	1	1	1	3	3	1	1	3	3	3	1	1	1	3	1	3	1	1	3	1	1	1	1	3	1	1	3	1	3	1	3	3	1	3	1	1	1	1	1
scaffold99139	4467	1.003	1.003	59	1	0	0	3	3	1	1	1	1	3	3	1	1	3	3	3	1	1	1	3	1	3	1	1	3	1	1	1	1	3	1	1	3	1	3	1	3	3	1	3	1	1	1	1	1
C18718825	420	1.005	1.005	7	1	0	0	3	3	1	1	1	1	3	3	3	1	3	3	3	1	1	1	3	1	3	1	1	3	1	1	1	1	3	1	1	3	1	3	1	0	3	1	3	1	1	1	1	1
C18867790	531	1.005	1.005	9	1	0	0	3	3	1	1	1	1	3	0	3	1	3	3	3	1	1	1	3	1	0	1	1	3	1	1	1	1	3	1	1	3	1	3	1	3	3	1	3	1	1	1	1	1
C19007757	710	1.005	1.005	15	1	0	0	3	3	1	1	1	1	3	3	3	1	3	3	3	1	1	1	3	1	3	1	1	3	1	1	1	1	0	1	1	3	1	3	1	3	3	1	3	1	1	1	1	1
C19097946	893	1.005	1.005	16	1	0	0	3	3	1	1	1	1	3	3	3	1	3	3	3	1	1	1	3	1	0	1	1	3	1	1	1	1	3	1	1	3	1	3	1	3	3	1	3	1	1	1	1	1
C19119623	950	1.005	1.005	13	1	0	0	3	3	1	1	1	1	3	3	3	1	3	3	3	1	1	1	3	1	3	1	1	3	1	1	1	1	3	1	1	3	1	3	1	3	3	1	3	0	1	1	1	1
C19161353	1079	1.003	1.005	15	1	0	2	3	3	1	1	1	0	3	3	0	1	3	3	3	1	1	1	3	1	3	1	1	3	1	1	1	1	3	1	1	3	1	3	1	3	3	1	3	1	1	1	1	1
C19197400	1217	1.005	1.005	22	1	0	0	3	3	1	1	1	1	3	3	3	1	3	3	3	1	1	1	3	1	3	1	1	3	1	1	1	1	3	1	1	3	1	3	1	3	3	1	3	1	1	1	1	1
C19225072	1347	1.005	1.005	35	1	0	0	3	3	1	1	1	1	3	3	3	1	3	3	3	1	1	1	3	1	3	1	1	3	1	1	1	1	3	1	1	3	1	3	1	3	3	1	3	1	1	1	1	1
C19389381	3756	1.005	1.005	34	1	0	0	3	3	1	1	1	1	3	3	3	1	3	3	3	1	1	1	3	1	3	1	1	3	1	1	1	1	3	1	1	3	1	3	1	3	3	1	3	1	1	1	1	1
scaffold117564	15367	1.005	1.005	197	1	0	0	3	3	1	1	1	1	3	3	3	1	3	3	3	1	1	1	3	1	3	1	1	3	1	1	1	1	3	1	1	3	1	3	1	3	3	1	3	1	1	1	1	1
scaffold12841	4117	1.005	1.005	42	1	0	0	3	3	1	1	1	1	3	3	3	1	3	3	3	1	1	1	3	1	3	1	1	3	1	1	1	1	3	1	1	3	1	3	1	3	3	1	3	1	1	1	1	1
scaffold144443	6402	1.005	1.005	30	1	0	0	3	3	1	1	1	1	3	3	3	1	3	3	3	1	1	1	3	1	3	1	1	3	1	1	1	1	3	1	1	3	1	3	1	3	3	1	3	1	1	1	1	1
scaffold146822	10570	1.005	1.005	38	1	0	0	3	3	1	1	1	1	3	3	3	1	3	3	3	1	1	1	3	1	3	1	1	3	1	1	1	1	3	1	1	3	1	3	1	3	3	1	3	1	1	1	1	1
scaffold222623	1012	1.005	1.005	10	1	0	0	3	3	1	1	1	1	3	3	3	1	3	3	3	1	1	1	3	1	0	1	1	3	1	1	1	1	3	1	1	3	1	3	1	3	3	1	3	1	0	1	1	1
scaffold225817	6346	1.005	1.005	85	1	0	0	3	3	1	1	1	1	3	3	3	1	3	3	3	1	1	1	3	1	3	1	1	3	1	1	1	1	3	1	1	3	1	3	1	3	3	1	3	1	1	1	1	1
scaffold239959	7099	1.005	1.005	91	1	0	0	3	3	1	1	1	1	3	3	3	1	3	3	3	1	1	1	3	1	3	1	1	3	1	1	1	1	3	1	1	3	1	3	1	3	3	1	3	1	1	1	1	1
scaffold241498	3398	1.005	1.005	35	1	0	0	3	3	1	1	1	1	3	3	3	1	3	3	3	1	1	1	3	1	3	1	1	3	1	1	1	1	3	1	1	3	1	3	1	3	3	1	3	1	1	1	0	1
scaffold246619	1352	1.005	1.005	5	1	0	0	3	3	1	1	1	1	3	3	3	1	3	3	3	1	1	1	3	1	3	1	1	3	1	1	1	1	3	1	1	3	1	3	1	0	3	1	3	1	1	1	1	1
scaffold249632	5476	1.005	1.005	13	1	0	0	3	3	1	1	1	1	3	3	3	1	3	3	3	1	1	1	3	1	3	1	1	3	1	1	1	1	3	1	1	3	1	3	1	3	3	1	3	1	1	1	1	1
scaffold253270	1135	1.005	1.005	15	1	0	0	3	3	1	1	1	1	3	3	3	1	3	3	3	1	1	1	3	1	3	1	1	3	1	1	1	1	3	1	1	3	1	3	1	3	3	1	3	1	1	1	1	1
scaffold271356	618	1.005	1.005	9	1	0	0	3	3	1	1	1	1	3	3	3	1	3	3	3	1	1	1	3	1	3	0	1	3	1	1	1	1	3	1	1	3	1	3	1	3	3	1	3	1	1	1	1	1
scaffold277549	607	1.005	1.005	11	1	0	0	3	3	1	1	1	1	3	3	3	1	3	3	3	1	1	1	3	1	3	1	1	3	1	1	1	1	3	1	1	3	1	3	1	3	3	1	3	1	1	1	1	1
scaffold281169	5533	1.005	1.005	100	1	0	0	3	3	1	1	1	1	3	3	3	1	3	3	3	1	1	1	3	1	3	1	1	3	1	1	1	1	3	1	1	3	1	3	1	3	3	1	3	1	1	1	1	1
scaffold283088	2014	1.005	1.005	46	1	0	0	3	3	1	1	1	1	3	3	3	1	3	3	3	1	1	1	3	1	3	1	1	3	1	1	1	1	3	1	1	3	1	3	1	3	3	1	3	1	1	1	1	1
scaffold289950	13123	1.005	1.005	27	1	0	0	3	3	1	1	1	1	3	3	3	1	3	3	3	1	1	1	3	1	3	1	1	3	1	1	1	1	3	1	1	3	1	3	1	3	3	1	3	1	1	1	1	1
scaffold295394	5625	1.005	1.005	109	1	0	0	3	3	1	1	1	1	3	3	3	1	3	3	3	1	1	1	3	1	3	1	1	3	1	1	1	1	3	1	1	3	1	3	1	3	3	1	3	1	1	1	1	1
scaffold298207	4505	1.005	1.005	49	1	0	0	3	3	1	1	1	1	3	3	3	1	3	3	3	1	1	1	3	1	3	1	1	3	1	1	1	1	3	1	1	3	1	3	1	3	3	1	3	1	1	1	1	1
scaffold298566	2296	1.005	1.005	23	1	0	0	3	3	1	1	1	1	3	3	3	1	3	3	3	1	1	1	3	1	3	1	1	3	1	1	1	1	3	1	1	3	1	3	1	3	3	1	3	1	1	1	1	1
scaffold298835	1213	1.005	1.005	14	1	0	0	3	3	1	1	1	1	3	3	3	1	3	3	3	1	1	1	3	1	3	1	1	3	1	1	1	1	3	1	1	3	1	3	1	3	3	1	3	1	1	1	1	1
scaffold302715	2939	1.005	1.005	13	1	0	0	3	3	1	1	1	1	3	3	3	1	3	3	3	1	1	1	3	1	3	1	1	3	1	1	1	1	3	1	1	3	1	3	1	3	3	1	3	1	1	1	1	1
scaffold303793	2094	1.005	1.005	50	1	0	0	3	3	1	1	1	1	3	3	3	1	3	3	3	1	1	1	3	1	3	1	1	3	1	1	1	1	3	1	1	3	1	3	1	3	3	1	3	1	1	1	1	1
scaffold50719	1485	1.005	1.005	15	1	0	0	3	3	1	1	1	1	3	3	3	1	3	3	3	1	1	1	3	1	3	1	1	3	1	1	1	1	3	1	1	3	1	3	1	3	3	1	3	1	1	1	1	1
scaffold55890	9785	1.005	1.005	153	1	0	0	3	3	1	1	1	1	3	3	3	1	3	3	3	1	1	1	3	1	3	1	1	3	1	1	1	1	3	1	1	3	1	3	1	3	3	1	3	1	1	1	1	1
scaffold61844	5881	1.005	1.005	13	1	0	0	3	3	1	1	1	1	3	3	3	1	3	3	3	1	1	1	3	1	3	1	1	3	1	1	1	1	3	1	1	3	1	3	1	3	3	1	3	1	1	1	1	1
C19219852	1321	1.007	1.007	10	1	0	0	3	3	1	1	1	1	3	3	3	1	3	3	3	1	1	1	3	1	3	1	1	3	1	1	1	1	3	1	1	3	1	3	1	3	3	1	3	1	1	1	1	1
C19271745	1635	1.007	1.007	10	1	0	0	3	3	1	1	1	1	3	3	3	1	3	3	3	1	1	1	3	1	3	1	1	3	1	1	1	1	3	1	1	3	1	3	1	3	3	1	3	1	1	1	1	1
scaffold194436	2811	1.007	1.007	10	1	0	0	3	3	1	1	1	1	3	3	3	1	3	3	3	1	1	1	3	1	3	1	1	3	1	1	1	1	3	1	1	3	1	3	1	3	3	1	3	1	1	1	1	1
scaffold240469	1096	1.007	1.007	10	1	0	0	3	3	1	1	1	1	3	3	3	1	3	3	3	1	1	1	3	1	3	1	1	3	1	1	1	1	3	1	1	3	1	3	1	3	3	1	3	1	1	1	1	1
scaffold279030	5090	1.005	1.007	55	1	0	2	3	3	1	1	1	1	3	3	3	1	3	3	3	1	1	1	3	1	3	1	1	3	1	1	1	1	3	1	1	3	1	3	1	3	3	1	3	1	1	1	1	1
scaffold45686	7197	1.007	1.007	59	1	0	0	3	3	1	1	1	1	3	3	3	1	3	3	3	1	1	1	3	1	3	1	1	3	1	1	1	1	3	1	1	3	1	3	1	3	3	1	3	1	1	1	1	1
C18859596	523	1.009	1.009	13	1	0	0	3	3	1	1	1	1	3	3	3	1	3	3	3	1	1	1	3	1	3	1	1	3	1	1	1	1	3	1	1	3	1	3	1	3	3	1	3	1	1	1	0	1
C18923322	591	1.009	1.009	8	1	0	0	3	3	1	1	1	1	3	3	3	1	3	3	3	1	1	1	3	1	3	1	1	3	1	1	1	1	0	1	1	3	1	3	1	3	3	1	3	1	1	1	1	1
scaffold162375	9274	1.007	1.009	133	1	0	2	3	3	1	1	1	1	3	3	3	1	3	3	3	1	1	1	3	1	3	1	1	3	1	1	1	1	3	1	1	3	1	3	1	3	3	1	3	1	1	1	1	1
scaffold197077	2786	1.009	1.009	20	1	0	0	3	3	1	1	1	1	3	3	3	1	3	3	3	1	1	1	3	1	3	1	1	3	1	1	1	1	3	1	1	3	1	3	1	3	3	1	3	1	1	1	1	1
scaffold200407	2148	1.009	1.009	25	1	0	0	3	0	1	1	1	1	3	3	3	1	3	3	3	1	1	1	3	1	3	1	1	3	1	1	1	1	3	1	1	3	1	3	1	3	3	1	3	1	1	1	1	1
scaffold216286	3274	1.009	1.009	5	1	0	0	3	3	1	1	1	1	3	3	3	1	3	3	3	1	1	1	3	1	3	1	1	3	1	1	1	1	3	1	1	3	1	3	1	3	3	1	0	1	1	1	1	1
scaffold270698	5236	1.009	1.009	67	1	0	0	3	3	1	1	1	1	3	3	3	1	3	3	3	1	1	1	3	1	3	1	1	3	1	1	1	1	3	1	1	3	1	3	1	3	3	1	3	1	1	1	1	1
scaffold304906	2778	1.009	1.009	63	1	0	0	3	3	1	1	1	1	3	3	3	1	3	3	3	1	1	1	3	1	3	1	1	3	1	1	1	1	3	1	1	3	1	3	1	3	3	1	3	1	1	1	1	1
C17971764	235	1.011	1.011	6	1	0	0	3	3	1	0	1	1	3	0	3	1	3	0	3	1	1	1	0	1	3	1	1	0	1	1	1	1	3	1	1	3	1	0	1	3	3	0	3	1	0	1	1	1
C17997682	238	1.009	1.011	5	1	0	2	3	0	1	0	1	1	3	3	3	1	3	3	3	1	1	0	3	1	3	1	0	0	1	1	1	1	3	1	1	3	0	0	1	3	0	1	3	1	1	0	1	1
C18608374	367	1.011	1.011	5	1	0	0	3	3	1	1	1	1	3	3	3	1	3	3	3	1	1	1	3	1	3	1	1	3	1	1	1	1	3	1	1	3	1	3	1	3	3	1	3	1	1	1	1	0
C19020965	732	1.011	1.011	15	1	0	0	3	3	1	1	1	1	3	3	3	1	3	3	3	1	1	1	3	1	3	1	1	3	1	1	1	1	3	1	1	3	1	3	1	3	3	1	3	1	1	1	0	1
C19028939	746	1.011	1.011	16	1	0	0	3	3	1	1	1	1	3	3	3	1	3	3	3	1	1	1	3	1	3	1	1	3	1	1	1	1	3	1	1	3	1	3	1	3	3	1	3	1	1	1	1	1
C19337684	2327	1.011	1.011	37	1	0	0	3	3	1	1	1	1	3	3	3	1	3	3	3	1	1	1	3	1	3	1	1	3	1	1	1	1	3	1	1	3	1	3	1	3	3	1	3	1	1	1	1	1
C19349171	2519	1.011	1.011	49	1	0	0	3	3	1	1	1	1	3	3	3	1	3	3	3	1	1	1	3	1	3	1	1	3	1	1	1	1	3	1	1	3	1	3	1	3	3	1	3	1	1	1	1	1
scaffold105800	4603	1.011	1.011	50	1	0	0	3	3	1	1	1	1	3	3	3	1	3	3	3	1	1	1	3	1	3	1	1	3	1	1	1	1	3	1	1	3	1	3	1	3	3	1	3	1	1	1	1	1
scaffold109396	2455	1.011	1.011	38	1	0	0	3	3	1	1	1	1	3	3	3	1	3	3	3	1	1	1	3	1	3	1	1	3	1	1	1	1	3	1	1	3	1	3	1	3	3	1	3	1	1	1	1	1
scaffold111104	1159	1.011	1.011	14	1	0	0	3	3	1	1	1	1	3	3	3	1	3	3	3	1	1	1	3	1	3	1	1	3	1	1	1	1	3	1	1	3	1	3	1	3	3	1	3	1	1	1	1	1
scaffold122845	20182	1.011	1.011	251	1	0	0	3	3	1	1	1	1	3	3	3	1	3	3	3	1	1	1	3	1	3	1	1	3	1	1	1	1	3	1	1	3	1	3	1	3	3	1	3	1	1	1	1	1
scaffold145853	842	1.011	1.011	22	1	0	0	3	3	1	1	1	1	3	3	3	1	3	3	3	1	1	1	3	1	3	1	1	3	1	1	1	1	3	1	1	3	1	3	1	3	3	1	0	1	1	1	1	1
scaffold160099	945	1.011	1.011	13	1	0	0	3	3	1	1	1	1	3	3	3	1	3	3	3	1	1	1	3	1	3	1	1	3	1	1	1	1	3	1	1	3	1	3	1	3	3	1	3	1	1	1	1	1
scaffold194007	5710	1.011	1.011	57	1	0	0	3	3	1	1	1	1	3	3	3	1	3	3	3	1	1	1	3	1	3	1	1	3	1	1	1	1	3	1	1	3	1	3	1	3	3	1	3	1	1	1	1	1
scaffold197759	3384	1.011	1.011	72	1	0	0	3	3	1	1	1	1	3	3	3	1	3	3	3	1	1	1	3	1	3	1	1	3	1	1	1	1	3	1	1	3	1	3	1	3	3	1	3	1	1	1	1	1
scaffold200818	11421	1.011	1.011	152	1	0	0	3	3	1	1	1	1	3	3	3	1	3	3	3	1	1	1	3	1	3	1	1	3	1	1	1	1	3	1	1	3	1	3	1	3	3	1	3	1	1	1	1	1
scaffold248453	3150	1.011	1.011	52	1	0	0	3	3	1	1	1	1	3	3	3	1	3	3	3	1	1	1	3	1	3	1	1	3	1	1	1	1	3	1	1	3	1	3	1	3	3	1	3	1	1	1	1	1
scaffold251165	3654	1.011	1.011	46	1	0	0	3	3	1	1	1	1	3	3	3	1	3	3	3	1	1	1	3	1	3	1	1	3	1	1	1	1	3	1	1	3	1	3	1	3	3	1	3	1	1	1	1	1
scaffold251220	12651	1.011	1.011	169	1	0	0	3	3	1	1	1	1	3	3	3	1	3	4	3	1	1	1	3	1	3	1	1	3	1	1	1	1	3	1	1	3	1	3	1	3	3	1	3	1	1	1	1	1
scaffold253084	700	1.011	1.011	5	1	0	0	3	3	1	1	1	1	3	3	3	1	3	3	3	1	1	1	3	0	3	1	1	3	1	1	1	1	3	0	1	3	1	3	1	3	3	1	3	1	0	0	0	1
scaffold255370	7597	1.011	1.011	83	1	0	0	3	3	1	1	1	1	3	3	3	1	3	3	3	1	1	1	3	1	3	1	1	3	1	1	1	1	3	1	1	3	1	3	1	3	3	1	3	1	1	1	1	1
scaffold258813	16258	1.011	1.011	221	1	0	0	3	3	1	1	1	1	3	3	3	1	3	3	3	1	1	1	3	1	3	1	1	3	1	1	1	1	3	1	1	3	1	3	1	3	3	1	3	1	1	1	1	1
scaffold262664	1120	1.011	1.011	25	1	0	0	3	3	1	1	1	1	3	3	3	1	3	3	3	1	1	1	3	1	3	1	1	3	1	1	1	1	3	1	1	3	1	3	1	3	3	1	3	1	1	1	1	1
scaffold266154	1122	1.011	1.011	12	1	0	0	3	3	1	1	1	1	3	3	3	1	3	3	3	1	1	1	3	1	3	1	1	3	1	1	1	1	3	1	1	3	1	3	1	3	3	1	3	1	1	1	1	1
scaffold270688	3473	1.011	1.011	36	1	0	0	3	3	1	1	1	1	3	3	3	1	3	3	3	1	1	1	3	1	3	1	1	3	1	1	1	1	3	1	1	3	1	3	1	3	3	1	3	1	1	1	1	1
scaffold272480	4046	1.011	1.011	58	1	0	0	3	3	1	1	1	1	3	3	3	1	3	3	3	1	1	1	3	1	3	1	1	3	1	1	1	1	3	1	1	3	1	3	1	3	3	1	3	1	1	1	1	1
scaffold281267	1218	1.011	1.011	12	1	0	0	3	3	1	1	1	1	3	3	3	1	3	3	3	1	1	1	3	1	3	1	1	3	1	1	1	1	3	1	1	3	1	3	1	3	3	1	3	1	1	1	1	1
scaffold283358	599	1.011	1.011	6	1	0	0	3	3	1	0	1	1	3	3	3	1	3	3	3	1	1	0	3	1	3	1	1	3	1	1	1	1	3	1	1	3	1	0	1	3	3	1	3	1	1	1	1	1
scaffold285509	1012	1.011	1.011	6	1	0	0	3	3	0	1	1	1	3	3	3	1	3	3	3	1	1	1	3	1	3	1	1	3	1	1	1	1	3	1	1	3	1	3	1	3	3	0	0	1	1	1	1	1
scaffold298244	1155	1.011	1.011	6	1	0	0	3	3	1	1	1	1	0	3	3	1	3	3	3	1	1	1	3	1	3	1	1	3	1	1	1	1	3	1	1	3	1	3	1	3	3	1	3	1	1	1	1	1
scaffold298690	2413	1.011	1.011	12	1	0	0	3	3	1	1	1	1	3	3	3	1	3	3	3	1	1	1	3	1	3	1	1	3	1	1	1	1	3	1	1	3	1	3	1	3	3	1	3	1	1	1	1	1
scaffold301717	4846	1.011	1.011	72	1	0	0	3	3	1	1	1	1	3	3	3	1	3	3	3	1	1	1	3	1	3	1	1	3	1	1	1	1	3	1	1	3	1	3	1	3	3	1	3	1	1	1	1	1
scaffold301989	5663	1.009	1.011	101	1	0	2	3	3	1	1	1	1	3	3	3	1	3	3	3	1	1	1	3	1	3	1	1	3	1	1	1	1	3	1	1	3	1	3	1	3	3	1	3	1	1	1	1	1
scaffold302495	3528	1.011	1.011	53	1	0	0	3	3	1	1	1	1	3	3	3	1	3	3	3	1	1	1	3	1	3	1	1	3	1	1	1	1	3	1	1	3	1	3	1	3	3	1	3	1	1	1	1	1
scaffold306332	7179	1.011	1.011	113	1	0	0	3	3	1	1	1	1	3	3	3	1	3	3	3	1	1	1	3	1	3	1	1	3	1	1	1	1	3	1	1	3	1	3	1	3	3	1	3	1	1	1	1	1
scaffold56910	1212	1.011	1.011	10	1	0	0	3	3	1	1	1	1	3	3	3	1	3	3	3	1	1	1	3	1	0	1	1	3	1	1	1	1	3	1	1	3	1	3	1	3	3	1	3	1	1	1	1	1
scaffold67365	3015	1.011	1.011	44	1	0	0	3	3	1	1	1	1	3	3	3	1	3	3	3	1	1	1	3	1	3	1	1	3	1	1	1	1	3	1	1	3	1	3	1	3	3	1	3	1	1	1	1	1
scaffold87305	10768	1.011	1.011	102	1	0	0	3	3	1	1	1	1	3	3	3	1	3	3	3	1	1	1	3	1	3	1	1	3	1	1	1	1	3	1	1	3	1	3	1	3	3	1	3	1	1	1	1	1
C18973108	656	1.011	1.013	8	1	0	2	0	3	1	1	1	1	3	3	0	1	3	3	3	1	1	1	3	1	3	1	1	3	1	1	1	1	0	1	1	3	1	3	1	3	3	1	3	1	1	1	1	1
scaffold139596	14529	1.011	1.013	125	1	0	2	4	3	1	1	1	1	3	3	3	1	3	3	3	1	1	1	3	1	3	1	1	3	1	1	1	1	3	1	1	3	1	3	1	3	3	1	3	1	1	1	1	1
scaffold295138	12219	1.013	1.013	138	1	0	0	1	3	1	1	1	1	3	3	3	1	3	3	3	1	1	1	3	1	3	1	1	3	1	1	1	1	3	1	1	3	1	3	1	3	3	1	3	1	1	1	1	1
scaffold299004	2336	1.013	1.013	26	1	0	0	1	3	1	1	1	1	3	3	3	1	3	3	3	1	1	1	3	1	3	1	1	3	1	1	1	1	3	1	1	3	1	3	1	3	3	1	3	1	1	1	1	1
scaffold230430	2571	1.017	1.017	36	1	0	0	1	3	1	1	1	1	3	3	3	1	3	3	3	1	1	1	3	1	3	1	1	3	1	1	1	1	3	1	1	3	1	3	1	3	3	1	3	1	1	1	1	1
scaffold282382	2305	1.017	1.017	26	1	0	0	1	3	1	1	1	1	3	3	3	1	3	3	0	1	1	1	3	1	3	1	1	3	1	1	1	1	3	1	1	3	1	3	1	3	3	1	3	1	1	1	1	1
C19068672	825	1.017	1.018	13	1	0	1	1	3	1	1	1	1	3	3	3	1	3	3	3	1	0	1	3	1	3	1	1	3	1	1	1	1	3	1	1	3	1	3	1	3	3	1	3	1	1	1	1	1
C19156377	1061	1.017	1.018	19	1	0	1	1	3	1	1	1	1	3	3	3	1	3	3	3	1	1	1	3	1	3	1	1	3	1	1	1	1	3	1	1	3	1	3	1	3	3	1	3	1	1	1	1	1
scaffold159871	887	1.017	1.018	7	1	0	1	1	3	1	1	1	1	3	3	3	1	3	3	3	1	1	1	3	1	3	1	1	3	1	1	1	1	3	1	1	3	1	3	0	3	3	1	3	1	1	1	1	1
scaffold219386	6003	1.017	1.018	62	1	0	1	1	3	1	1	1	1	3	3	3	1	3	3	3	1	1	1	3	1	3	1	1	3	1	1	1	1	3	1	1	3	1	3	1	3	3	1	3	1	1	1	1	1
scaffold229891	2084	1.017	1.018	29	1	0	1	1	3	1	1	1	1	3	3	3	1	3	3	3	1	1	1	3	1	3	1	1	3	1	1	1	1	3	1	1	3	1	3	1	3	3	1	3	1	1	1	1	1
scaffold237209	2445	1.017	1.018	11	1	0	1	1	3	1	1	1	1	3	3	3	1	3	3	3	1	1	1	3	1	3	1	1	3	1	1	1	1	3	1	1	3	1	3	1	3	3	1	3	1	1	1	1	1
scaffold255461	3594	1.017	1.018	23	1	0	1	1	3	1	1	1	1	3	3	3	1	3	3	3	1	1	1	0	1	3	1	1	3	1	1	1	1	3	1	1	3	1	3	1	3	3	1	3	1	1	1	1	1
scaffold256526	7191	1.017	1.018	106	1	0	1	1	3	1	1	1	1	3	3	3	1	3	3	3	1	1	1	3	1	3	1	1	3	1	1	1	1	3	1	1	3	1	3	1	3	3	1	3	1	1	1	1	1
scaffold276436	928	1.017	1.018	5	1	0	1	1	3	1	1	1	1	3	3	3	1	3	3	3	1	1	1	3	1	3	1	1	3	1	1	1	1	3	1	1	3	1	0	1	3	3	1	3	1	1	1	1	1
scaffold277625	5516	1.017	1.018	67	1	0	1	1	3	1	1	1	1	3	3	3	1	3	3	3	1	1	1	3	1	3	1	1	3	1	1	1	1	3	1	1	3	1	3	1	3	3	1	3	1	1	1	1	1
scaffold280306	3616	1.017	1.018	37	1	0	1	1	3	1	1	1	1	3	3	3	1	3	3	3	1	1	1	3	1	3	1	1	3	1	1	1	1	3	1	1	3	1	3	1	3	3	1	3	1	1	1	1	1
scaffold297002	2751	1.017	1.018	38	1	0	1	1	3	1	1	1	1	3	3	3	1	3	3	3	1	1	1	3	1	3	1	1	3	1	1	1	1	3	1	1	3	1	3	1	3	3	1	3	1	1	1	1	1
scaffold297782	2265	1.017	1.018	33	1	0	1	1	3	1	1	1	1	3	3	3	1	3	3	3	1	1	1	3	1	3	1	1	3	1	1	1	1	3	1	1	3	1	3	1	3	3	1	3	1	1	1	1	1
scaffold303805	2596	1.017	1.018	57	1	0	1	1	3	1	1	1	1	3	3	3	1	3	3	3	1	1	1	3	1	3	1	1	3	1	1	1	1	3	1	1	3	1	3	1	3	3	1	3	1	1	1	1	1
scaffold72911	4593	1.017	1.018	24	1	0	1	1	3	1	1	1	1	3	3	3	1	3	3	3	1	1	1	3	1	3	1	1	3	1	1	1	1	3	1	1	3	1	3	1	3	3	1	3	1	1	1	1	1
scaffold80715	4075	1.017	1.018	22	1	0	1	1	3	1	1	1	1	3	3	3	1	3	3	3	1	1	1	3	1	3	1	1	3	1	1	1	1	3	1	1	3	1	3	1	3	3	1	3	1	1	1	1	1
C18899996	564	1.021	1.021	8	1	0	0	1	3	1	1	1	1	3	3	3	1	3	3	3	1	1	1	3	1	3	1	1	3	1	1	1	1	3	1	1	3	1	3	1	3	3	1	3	1	1	1	1	1
C19241522	1437	1.021	1.021	13	1	0	0	1	3	1	1	1	1	3	3	3	1	3	3	3	1	1	1	3	1	3	1	1	3	1	1	1	1	3	1	1	3	1	3	1	3	3	1	3	1	1	1	1	1
C19350413	2543	1.021	1.021	11	1	0	0	1	3	1	1	1	1	3	3	3	1	3	3	3	1	1	1	3	1	3	1	1	3	1	1	1	1	3	1	1	3	1	3	1	3	3	1	3	1	1	1	1	1
scaffold230757	5572	1.021	1.021	6	1	0	0	1	3	1	1	1	1	3	3	3	1	3	3	3	1	1	1	3	1	3	1	1	3	1	1	1	1	3	1	1	3	1	3	1	3	3	1	3	1	1	1	1	1
scaffold254320	1322	1.021	1.021	9	1	0	0	1	3	1	1	1	1	3	3	3	1	3	3	3	1	1	1	3	1	3	1	1	3	1	1	1	1	3	1	1	3	1	3	1	3	3	1	3	1	1	1	1	1
scaffold265196	5335	1.021	1.021	27	1	0	0	1	3	1	1	1	1	3	3	3	1	3	3	3	1	1	1	3	1	3	1	1	3	1	1	1	1	3	1	1	3	1	3	1	3	3	1	3	1	1	1	1	1
scaffold282491	2934	1.021	1.021	38	1	0	0	1	3	1	1	1	1	3	3	3	1	3	3	3	1	1	1	3	1	3	1	1	3	1	1	1	1	3	1	1	3	1	3	1	3	3	1	3	1	1	1	1	1
scaffold284108	6549	1.021	1.021	48	1	0	0	1	3	1	1	1	1	3	3	3	1	3	3	3	1	1	1	3	1	3	1	1	3	1	1	1	1	3	1	1	3	1	3	1	3	3	1	3	1	1	1	1	1
scaffold302859	2426	1.021	1.021	5	1	0	0	1	3	1	1	1	1	3	3	3	1	3	3	3	1	1	1	3	1	3	1	1	3	1	1	1	1	3	1	1	3	1	3	1	3	3	1	3	1	1	1	1	1
scaffold7222	11313	1.021	1.021	12	1	0	0	1	3	1	1	1	1	3	3	3	1	3	3	3	1	1	1	3	1	3	1	1	3	1	1	1	1	3	1	1	3	1	3	1	0	3	1	3	1	1	1	1	1
C19085138	862	1.023	1.023	18	1	0	0	1	3	1	1	1	1	3	3	3	1	3	3	3	1	1	1	3	1	3	1	1	3	1	1	1	1	3	1	1	3	1	3	1	3	3	1	3	1	1	1	1	1
C19357109	2681	1.023	1.023	34	1	0	0	1	3	1	1	1	1	3	3	3	1	3	3	3	1	1	1	3	1	3	1	1	3	1	1	1	1	3	1	1	3	1	3	1	3	3	1	3	1	1	1	1	1
scaffold111468	3784	1.023	1.023	27	1	0	0	1	3	1	1	1	1	3	3	3	1	3	3	3	1	1	1	3	1	3	1	1	3	1	1	1	1	3	1	1	3	1	3	1	3	3	1	0	1	1	1	1	1
scaffold111920	2073	1.023	1.023	33	1	0	0	1	3	1	1	1	1	3	3	3	1	3	3	3	1	1	1	3	1	3	1	1	3	1	1	1	1	3	1	1	3	1	3	1	3	3	1	3	1	1	1	0	1
scaffold146079	5174	1.023	1.023	63	1	0	0	1	3	1	1	1	1	3	3	3	1	3	3	3	1	1	1	3	1	3	1	1	3	1	1	1	1	3	1	1	3	1	3	1	3	3	1	3	1	1	1	1	1
scaffold159807	23429	1.023	1.023	351	1	0	0	1	3	1	1	1	1	3	3	3	1	3	3	3	1	1	1	3	1	3	1	1	3	1	1	1	1	3	1	1	3	1	3	1	3	3	1	3	1	1	1	1	1
scaffold234904	2424	1.023	1.023	29	1	0	0	1	3	1	1	1	1	3	3	3	1	3	3	3	1	1	1	3	1	3	1	1	3	1	1	1	1	3	1	1	3	1	3	1	3	3	1	3	1	1	1	1	1
scaffold237434	3589	1.023	1.023	46	1	0	0	1	3	1	1	1	1	3	3	3	1	3	3	3	1	1	1	3	1	3	1	1	3	1	1	1	1	3	1	1	3	1	3	1	3	3	1	3	1	1	1	1	1
scaffold243787	3571	1.023	1.023	37	1	0	0	1	3	1	1	1	1	3	3	3	1	3	3	3	1	1	1	3	1	3	1	1	3	1	1	1	1	3	1	1	3	1	3	1	3	3	1	3	1	1	1	1	1
scaffold252159	4315	1.023	1.023	46	1	0	0	1	3	1	1	1	1	3	3	3	1	3	3	3	1	1	1	3	1	3	1	1	3	1	1	1	1	3	1	1	3	1	3	1	3	3	1	3	1	1	1	1	1
scaffold265603	3666	1.023	1.023	12	1	0	0	1	3	1	1	1	1	3	3	3	1	3	3	3	1	1	1	3	1	3	1	1	3	1	1	1	1	3	1	1	3	1	3	1	3	3	1	3	1	1	1	1	1
scaffold282246	6107	1.023	1.023	85	1	0	0	1	3	1	1	1	1	3	3	3	1	3	3	3	1	1	1	3	1	3	1	1	3	1	1	1	1	3	1	1	3	1	3	1	3	3	1	3	1	1	1	1	1
scaffold290446	5759	1.023	1.023	26	1	0	0	1	3	1	1	1	1	3	3	3	1	3	3	0	1	1	1	3	1	3	1	1	3	1	1	1	1	3	1	1	3	1	3	1	3	3	1	3	1	1	1	1	1
scaffold291079	1853	1.023	1.023	27	1	0	0	1	3	1	1	1	1	3	3	3	1	3	3	3	1	1	1	3	1	3	1	1	3	1	1	1	1	3	1	1	3	1	3	1	3	3	1	3	1	1	1	1	1
scaffold292368	4465	1.023	1.023	45	1	0	0	1	3	1	1	1	1	3	3	3	1	3	3	3	1	1	1	3	1	3	1	1	3	1	1	1	1	3	1	1	3	1	3	1	3	3	1	3	1	1	1	1	1
scaffold292503	4715	1.023	1.023	41	1	0	0	1	3	1	1	1	1	3	3	4	1	3	3	3	1	1	1	3	1	3	1	1	3	1	1	1	1	3	1	1	3	1	3	1	3	3	1	3	1	1	1	1	1
scaffold293567	2826	1.023	1.023	35	1	0	0	1	3	1	1	1	1	3	3	3	1	3	3	3	1	1	1	3	1	3	1	1	3	1	1	1	1	3	1	1	3	1	3	1	3	3	1	3	1	1	1	1	1
scaffold293883	1769	1.023	1.023	34	1	0	0	1	3	1	1	1	1	3	3	3	1	3	3	3	1	1	1	3	1	3	1	1	3	1	1	1	1	3	1	1	3	1	3	1	3	3	1	3	1	1	1	1	1
scaffold296988	2742	1.023	1.023	56	1	0	0	1	3	1	1	1	1	3	3	3	1	3	3	3	1	1	1	3	1	3	1	1	3	1	1	1	1	3	1	1	3	1	3	1	3	3	1	3	1	1	1	1	1
scaffold299678	1304	1.023	1.023	26	1	0	0	1	3	1	1	1	1	3	3	3	1	3	3	3	1	1	1	3	1	3	1	1	3	1	1	1	1	3	1	1	3	1	3	1	3	3	1	3	1	1	1	1	1
scaffold301267	5567	1.023	1.023	89	1	0	0	1	3	1	1	1	1	3	3	3	1	3	3	3	1	1	1	3	1	3	1	1	3	1	1	1	1	3	1	1	3	1	3	1	3	3	1	3	1	1	1	1	1
scaffold302409	2365	1.023	1.023	32	1	0	0	1	3	1	1	1	1	3	3	3	1	3	3	3	1	1	1	3	1	3	1	1	3	1	1	1	1	3	1	1	3	1	3	1	3	3	1	3	1	1	1	1	1
scaffold304235	3081	1.023	1.023	37	1	0	0	1	3	1	1	1	1	3	3	3	1	3	3	3	1	1	1	3	1	3	1	1	3	1	1	1	1	3	1	1	3	1	3	1	3	3	1	3	1	1	1	1	1
scaffold3719	1251	1.023	1.023	15	1	0	0	1	3	1	1	1	1	3	3	3	1	3	3	3	1	1	1	3	1	3	1	1	3	1	1	1	1	3	1	1	3	1	3	1	3	3	1	3	1	1	1	1	1
scaffold50074	6404	1.023	1.023	123	1	0	0	1	3	1	1	1	1	3	3	3	1	3	3	3	1	1	1	3	1	3	1	1	3	1	1	1	1	3	1	1	3	1	3	1	3	3	1	3	1	1	1	1	1
scaffold78869	5670	1.023	1.023	96	1	0	0	1	3	1	1	1	1	3	3	3	1	3	3	3	1	1	1	3	1	3	1	1	3	1	1	1	1	3	1	1	3	1	3	1	3	3	1	3	1	1	1	1	1
scaffold80933	10480	1.023	1.023	86	1	0	0	1	3	1	1	1	1	3	3	3	1	3	3	3	1	1	1	3	1	3	1	1	3	1	1	1	1	3	1	1	3	1	3	1	3	3	1	3	1	1	1	1	1
scaffold83106	738	1.023	1.023	5	1	0	0	1	3	0	1	1	1	0	3	0	1	3	0	3	1	1	1	3	1	3	1	1	0	1	1	1	1	0	1	1	0	1	3	1	3	0	1	0	0	0	1	1	1
scaffold89215	10960	1.023	1.023	94	1	0	0	1	3	1	1	1	1	3	3	3	1	3	3	3	1	1	1	3	1	3	1	1	3	1	1	1	1	3	1	1	3	1	3	1	3	3	1	3	1	1	1	1	1
C18659833	390	1.024	1.024	5	1	0	0	1	3	1	1	1	1	3	3	3	1	3	3	3	1	1	1	3	1	3	1	1	3	1	1	1	1	3	1	1	3	1	3	1	3	3	1	3	1	1	1	1	1
C18890368	554	1.024	1.024	7	1	0	0	1	3	1	1	1	1	3	3	3	1	3	0	3	1	1	1	3	1	3	1	1	3	1	1	1	1	0	1	1	3	1	3	1	3	3	1	3	1	1	1	1	1
C18948842	622	1.024	1.024	12	1	0	0	1	3	1	1	1	1	3	3	3	1	3	3	3	1	1	1	3	1	3	1	1	3	1	1	1	1	3	1	1	3	1	3	1	3	3	1	3	1	1	1	1	1
C19091996	878	1.023	1.024	16	1	0	1	1	3	1	1	1	1	3	3	3	1	3	3	3	1	1	1	3	1	3	1	1	3	1	1	1	1	3	1	1	3	1	3	1	3	3	1	3	1	1	1	1	1
C19118245	946	1.024	1.024	18	1	0	0	1	3	1	1	1	1	3	3	3	1	3	3	3	1	1	1	3	1	3	1	1	3	1	1	1	1	3	1	1	3	1	3	1	3	3	1	3	1	1	1	1	1
C19139011	1006	1.024	1.024	12	1	0	0	1	3	1	1	1	1	3	3	3	1	3	3	3	1	1	1	3	1	3	1	1	3	1	1	1	1	3	1	1	3	1	3	1	3	3	1	3	1	1	1	1	1
C19152445	1048	1.024	1.024	6	1	0	0	1	3	1	1	1	1	3	3	3	1	3	3	3	1	1	1	3	1	3	1	1	3	1	1	1	1	3	1	1	3	1	3	1	3	3	1	3	1	1	1	1	1
C19159387	1072	1.024	1.024	18	1	0	0	1	3	1	1	1	1	3	3	3	1	3	3	3	1	1	1	3	1	0	1	1	3	1	1	1	1	3	1	1	3	1	3	1	3	3	1	3	1	1	1	1	1
C19168188	1103	1.024	1.024	16	1	0	0	1	3	1	1	1	1	3	3	3	1	3	3	3	1	1	1	3	1	3	1	1	3	1	1	1	1	3	1	1	3	1	3	1	3	3	1	3	1	1	1	1	1
C19249623	1485	1.024	1.024	18	1	0	0	1	3	1	1	1	1	3	3	3	1	3	3	3	1	1	1	3	1	3	1	1	3	1	1	1	1	3	1	1	3	1	3	1	3	3	1	3	1	1	1	1	1
C19296254	1836	1.023	1.024	21	1	0	1	1	3	1	1	1	1	3	3	3	1	3	3	3	1	1	1	3	1	3	1	1	3	1	1	1	1	3	1	1	3	1	3	1	3	3	1	3	1	1	1	1	1
C19324188	2136	1.024	1.024	23	1	0	0	1	3	1	1	1	1	3	3	3	1	3	3	3	1	1	1	3	1	3	1	1	3	1	1	1	1	3	1	1	3	1	3	1	3	3	1	3	1	1	1	1	1
C19356059	2658	1.024	1.024	69	1	0	0	1	3	1	1	1	1	3	3	3	1	3	3	3	1	1	1	3	1	3	1	1	3	1	1	1	1	3	1	1	3	1	3	1	3	3	1	3	1	1	1	1	1
scaffold121336	9385	1.024	1.024	19	1	0	0	1	3	1	1	1	1	3	3	3	1	3	3	3	1	1	1	3	1	3	1	1	3	1	1	1	1	3	1	1	3	1	3	1	3	3	1	3	1	1	1	1	1
scaffold125524	3335	1.024	1.024	32	1	0	0	1	3	1	1	1	1	3	3	3	1	3	3	3	1	1	1	3	1	3	1	1	3	1	1	1	1	3	1	1	3	1	3	1	3	3	1	3	1	1	1	1	1
scaffold160835	1503	1.024	1.024	6	1	2	0	1	0	0	1	1	1	3	3	0	1	0	0	3	1	1	1	1	1	0	1	1	3	1	1	0	0	0	0	0	0	1	3	0	3	3	1	3	1	0	1	0	0
scaffold182257	839	1.023	1.024	12	1	0	1	1	3	1	1	1	1	3	3	3	1	3	3	3	1	1	1	3	1	3	1	1	3	1	1	1	1	3	1	1	3	1	3	1	3	3	1	3	1	1	1	1	1
scaffold207786	3857	1.024	1.024	56	1	0	0	1	3	1	1	1	1	3	3	3	1	3	3	3	1	1	1	3	1	3	1	1	3	1	1	1	1	3	1	1	3	1	3	1	3	3	1	3	1	1	1	1	1
scaffold208408	1381	1.023	1.024	7	1	0	1	1	3	1	1	1	1	3	3	3	1	3	3	3	1	1	1	3	1	3	1	1	3	1	1	1	1	0	1	1	3	1	0	1	3	3	1	3	1	1	1	1	1
scaffold209991	2331	1.023	1.024	11	1	0	1	1	3	1	1	1	1	3	3	3	1	3	3	3	1	1	1	3	1	3	1	1	3	1	1	1	1	3	1	1	3	1	3	1	3	3	1	3	1	1	1	1	1
scaffold213831	2602	1.024	1.024	54	1	0	0	1	3	1	1	1	1	3	3	3	1	3	3	3	1	1	4	3	1	3	1	1	3	1	1	1	1	3	1	1	3	1	3	1	3	3	1	3	1	1	1	1	1
scaffold223335	4157	1.024	1.024	33	1	0	0	1	3	1	1	1	1	3	3	3	1	3	3	3	1	1	1	3	1	3	1	1	3	1	1	1	1	3	1	1	3	1	3	1	3	3	1	3	1	1	1	1	1
scaffold228657	3357	1.023	1.024	10	1	0	1	1	3	1	1	1	1	3	3	3	1	3	3	3	1	1	1	0	1	3	1	1	3	1	1	1	1	3	1	1	3	1	3	1	3	3	1	3	1	1	1	1	1
scaffold231241	4313	1.024	1.024	76	1	0	0	1	3	1	1	1	1	3	3	3	1	3	3	3	1	1	1	3	1	3	1	1	3	1	1	1	1	3	1	1	3	1	3	1	3	3	1	3	1	1	1	1	1
scaffold232154	3020	1.024	1.024	19	1	0	0	1	3	1	1	1	1	3	3	3	1	3	3	3	1	1	1	3	1	3	1	1	3	1	1	1	1	3	1	1	3	1	3	1	3	3	1	3	1	1	1	1	1
scaffold238552	4785	1.024	1.024	75	1	0	0	1	3	1	1	1	1	3	3	3	1	3	3	3	1	1	1	3	1	3	1	1	3	1	1	1	1	3	1	1	3	1	3	1	3	3	1	3	1	1	1	1	1
scaffold240717	2933	1.024	1.024	19	1	0	0	1	3	1	1	1	1	3	3	3	1	3	3	3	1	1	1	3	1	3	1	1	3	1	1	1	1	3	1	1	3	1	3	1	3	3	1	3	1	1	1	1	1
scaffold245329	1612	1.023	1.024	10	1	0	1	1	3	1	1	1	1	3	3	3	1	3	0	3	1	1	1	3	1	3	1	1	3	1	1	1	1	3	1	1	3	1	3	1	3	3	1	3	1	1	1	1	1
scaffold250038	1901	1.024	1.024	9	1	0	0	1	3	1	1	1	1	3	3	3	1	3	3	3	1	1	1	3	1	3	1	1	3	1	1	1	1	3	1	1	3	1	3	1	3	3	1	3	1	1	1	1	1
scaffold255523	6187	1.024	1.024	75	1	0	0	1	3	1	1	1	1	3	3	3	1	3	3	3	1	1	1	3	1	3	1	1	3	1	1	1	1	3	1	1	3	1	3	1	3	3	1	3	1	1	1	1	1
scaffold259288	3023	1.024	1.024	41	1	0	0	1	3	1	1	1	1	3	3	3	1	3	3	3	1	1	1	3	1	3	1	1	3	1	1	1	1	3	1	1	3	1	3	1	3	3	1	3	1	1	1	1	1
scaffold264925	4867	1.024	1.024	67	1	0	0	1	3	1	1	1	1	3	3	3	1	3	3	3	1	1	1	3	1	3	1	1	3	1	1	1	1	3	1	1	3	1	3	1	3	3	1	3	1	1	1	1	1
scaffold277455	2831	1.024	1.024	9	1	0	0	1	3	1	1	1	1	0	3	3	1	3	3	3	1	1	1	3	1	3	0	0	3	1	1	1	1	3	1	1	0	1	3	1	0	0	1	3	1	0	1	1	1
scaffold277760	3142	1.024	1.024	50	1	0	0	1	3	1	1	1	1	3	3	3	1	3	3	3	1	1	1	3	1	3	1	1	3	1	1	1	1	3	1	1	3	1	3	1	3	3	1	3	1	1	1	1	1
scaffold278847	1895	1.023	1.024	14	1	0	1	1	3	1	1	1	1	3	3	3	1	3	3	3	1	1	1	3	1	3	1	1	3	1	1	1	1	3	1	1	3	1	3	1	3	3	1	3	1	1	1	1	1
scaffold280376	5023	1.024	1.024	103	1	0	0	1	3	1	1	1	1	3	3	3	1	3	3	3	1	1	1	3	1	3	1	1	3	1	1	1	1	3	1	1	3	1	3	1	3	3	1	3	1	1	1	1	1
scaffold284501	879	1.024	1.024	14	1	0	0	1	3	1	1	1	1	3	3	3	1	3	3	3	1	1	1	3	1	3	1	1	3	1	1	1	1	3	1	1	3	1	3	1	3	3	1	3	1	1	1	1	1
scaffold287004	4020	1.024	1.024	50	1	0	0	1	3	1	1	1	1	3	3	3	1	3	3	3	1	1	1	3	1	3	1	1	3	1	1	1	1	3	1	1	3	1	3	1	3	3	1	3	1	1	1	1	1
scaffold290443	1596	1.023	1.024	9	1	0	1	1	3	1	1	1	1	3	3	0	1	3	3	0	1	1	1	3	1	0	1	1	3	1	1	1	1	3	1	1	3	1	3	1	3	3	1	3	1	1	1	1	1
scaffold292608	2194	1.024	1.024	38	1	0	0	1	3	1	1	1	1	3	3	3	1	3	3	3	1	1	1	3	1	3	1	1	3	1	1	1	1	3	1	1	3	1	3	1	3	3	1	3	1	1	1	1	1
scaffold294601	7699	1.024	1.024	99	1	0	0	1	3	1	1	1	1	3	3	3	1	3	3	3	1	1	1	3	1	3	1	1	3	1	1	1	1	3	1	1	3	1	3	1	3	3	1	3	1	1	1	1	1
scaffold295998	6149	1.024	1.024	100	1	0	0	1	3	1	1	1	1	3	3	3	1	3	3	3	1	1	1	3	1	3	1	1	3	1	1	1	1	3	1	1	3	1	3	1	3	3	1	3	1	1	1	1	1
scaffold297196	1931	1.024	1.024	30	1	0	0	1	3	1	1	1	1	3	3	3	1	3	3	3	1	1	1	3	1	3	1	1	3	1	1	1	1	3	1	1	3	1	3	1	3	3	1	3	1	1	1	1	1
scaffold298191	1645	1.024	1.024	23	1	0	0	1	3	1	1	1	1	3	3	3	1	3	3	3	1	1	1	3	1	3	1	1	3	1	1	1	1	3	1	1	3	1	3	1	3	3	1	3	1	1	1	1	1
scaffold298811	1428	1.024	1.024	33	1	0	0	1	3	1	1	1	1	3	3	3	1	3	3	3	1	1	1	3	1	3	1	1	3	1	1	1	1	3	1	1	3	1	3	1	3	3	1	3	1	1	1	1	1
scaffold300202	6984	1.024	1.024	92	1	0	0	1	3	1	1	1	1	3	3	3	1	3	3	3	1	1	1	3	1	3	1	1	3	1	1	1	1	3	1	1	3	1	3	1	3	3	1	3	1	1	1	1	1
scaffold301123	3332	1.024	1.024	54	1	0	0	1	3	1	1	1	1	3	3	3	1	3	3	3	1	1	1	3	1	3	1	1	3	1	1	1	1	3	1	1	3	1	3	1	3	3	1	3	1	1	1	1	1
scaffold301406	2419	1.024	1.024	42	1	0	0	1	3	1	1	1	1	3	3	3	1	3	3	3	1	1	1	3	1	3	1	1	3	1	1	1	1	3	1	1	3	1	3	1	3	3	1	3	1	1	1	1	1
scaffold301612	1390	1.024	1.024	22	1	0	0	1	3	1	1	1	1	3	3	3	1	3	3	3	1	1	1	3	1	3	1	1	3	1	1	1	1	3	1	1	3	1	3	1	3	3	1	3	1	1	1	1	1
scaffold305680	2762	1.024	1.024	24	1	0	0	1	3	1	1	1	1	3	3	3	1	3	3	3	1	1	1	3	1	3	1	1	3	1	1	1	1	3	1	1	3	1	3	1	3	3	1	3	1	1	1	1	1
scaffold43393	5255	1.024	1.024	63	1	0	0	1	3	1	1	1	1	3	3	3	1	3	3	3	1	1	1	3	1	3	1	1	3	1	1	1	1	3	1	1	3	1	3	1	3	3	1	3	1	1	1	1	1
scaffold6042	4583	1.024	1.024	58	1	0	0	1	3	1	1	1	1	3	3	3	1	3	3	3	1	1	1	3	1	3	1	1	3	1	1	1	1	3	1	1	3	1	3	1	3	3	1	3	1	1	1	1	1
scaffold61113	1486	1.024	1.024	21	1	0	0	1	3	1	1	1	1	3	3	3	1	3	3	3	1	1	1	3	1	3	1	1	3	1	1	1	1	3	1	1	3	1	3	1	3	3	1	3	1	1	1	1	1
scaffold65103	11748	1.024	1.024	155	1	0	0	1	3	1	1	1	1	3	3	3	1	3	3	3	1	1	1	3	1	3	1	1	3	1	1	1	1	3	1	1	3	1	3	1	3	3	1	3	1	1	1	1	1
scaffold65116	2196	1.023	1.024	8	1	0	1	1	3	1	1	1	1	3	3	3	1	3	3	3	1	1	1	3	1	3	1	1	3	1	1	1	1	3	1	1	3	1	3	1	3	3	1	3	1	1	1	1	1
scaffold80792	477	1.024	1.024	5	1	0	0	1	3	1	1	1	1	3	3	3	1	3	3	3	1	1	1	3	1	3	1	1	3	1	1	1	1	3	1	1	3	1	3	1	3	3	1	3	0	1	1	1	1
scaffold83869	8982	1.024	1.024	123	1	0	0	1	3	1	1	1	1	3	3	3	1	3	3	3	1	1	1	3	1	3	1	1	3	1	1	1	1	3	1	1	3	1	3	1	3	3	1	3	1	1	1	1	1
scaffold95813	4424	1.024	1.024	63	1	0	0	1	3	1	1	1	1	3	3	3	1	3	3	3	1	1	1	3	1	3	1	1	3	1	1	1	1	3	1	1	3	1	3	1	3	3	1	3	1	1	1	1	1
scaffold9903	5388	1.024	1.024	83	1	0	0	1	3	1	1	1	1	3	3	3	1	3	3	3	1	1	1	3	1	3	1	1	3	1	1	1	1	3	1	1	3	1	3	1	3	3	1	3	1	1	1	1	1
C18800106	473	1.023	1.026	6	1	0	3	1	3	1	1	1	1	3	3	3	1	3	3	3	1	1	1	3	1	3	1	1	3	1	1	1	1	3	1	1	3	1	3	1	3	3	1	3	1	1	1	1	1
C19046974	779	1.026	1.026	10	1	0	0	1	3	1	1	1	1	3	3	3	1	3	3	3	1	1	1	3	1	3	1	1	3	1	1	1	1	3	1	1	3	1	3	1	3	3	1	3	1	1	1	1	1
C19175514	1130	1.024	1.026	24	1	0	2	1	3	1	1	1	1	3	3	3	1	3	3	3	1	1	1	3	1	3	1	1	3	1	1	1	1	3	1	1	3	1	3	1	3	3	1	3	1	1	1	1	1
C19293852	1815	1.026	1.026	24	1	0	0	1	3	1	1	1	1	3	3	3	1	3	3	3	1	1	1	3	1	3	1	1	3	1	1	1	1	3	1	1	3	1	3	1	3	3	1	3	1	1	1	1	1
scaffold11013	4742	1.024	1.026	46	1	0	2	1	3	1	1	1	1	3	3	3	1	3	3	3	1	1	1	3	1	3	1	1	3	1	1	1	1	3	1	1	3	1	3	1	3	3	1	3	1	1	1	1	1
scaffold163796	2536	1.026	1.026	26	1	0	0	1	3	1	1	1	1	3	3	3	1	3	3	3	1	1	1	3	1	3	1	1	3	1	1	1	1	3	1	1	3	1	3	1	3	3	1	3	1	1	1	1	1
scaffold230033	698	1.026	1.026	6	1	0	0	1	3	1	1	1	1	3	3	0	1	3	0	3	1	1	1	3	1	3	1	1	3	1	1	1	1	3	1	1	3	1	3	1	3	3	1	0	1	1	1	1	1
scaffold276593	1440	1.024	1.026	19	1	0	2	1	3	1	1	1	1	3	3	3	1	3	3	0	1	1	1	3	1	3	1	1	3	1	1	1	1	3	1	1	3	1	3	1	3	0	1	3	1	1	1	1	1
scaffold97139	896	1.023	1.026	5	1	0	3	1	3	1	1	1	1	3	3	0	1	0	3	3	1	1	1	3	1	3	1	1	3	0	1	1	1	3	1	1	3	1	3	1	3	3	1	3	1	1	1	1	1
C19003935	703	1.032	1.032	6	1	0	0	1	3	1	1	1	1	3	3	3	1	3	3	3	1	1	1	3	1	3	1	1	3	1	1	1	1	3	1	1	3	1	3	1	3	3	1	0	1	1	1	1	1
C19266919	1600	1.032	1.032	25	1	0	0	1	3	1	1	1	1	3	3	3	1	3	3	3	1	1	1	3	1	3	1	1	3	1	1	1	1	3	1	1	3	1	3	1	3	3	1	3	1	1	1	1	1
scaffold118208	1984	1.032	1.032	5	1	0	0	1	3	1	1	0	1	3	3	3	1	3	3	3	1	1	1	3	1	0	1	1	3	1	1	1	0	3	1	1	3	1	3	1	3	3	1	3	1	1	1	0	1
scaffold172219	1504	1.032	1.032	21	1	0	0	1	3	1	1	1	1	3	3	3	1	3	3	3	1	1	1	3	1	3	1	1	3	1	1	1	1	3	1	1	3	1	3	1	3	3	1	3	1	1	1	1	1
scaffold174650	1709	1.032	1.032	33	1	0	0	1	3	1	1	1	1	3	3	3	1	3	3	3	1	1	1	3	1	3	1	1	3	1	1	1	1	3	1	1	3	1	3	1	3	3	1	3	1	1	1	1	1
scaffold215839	1709	1.032	1.032	7	1	0	0	1	3	1	1	1	1	3	3	3	1	0	3	3	1	1	1	3	1	0	1	1	0	1	1	1	1	0	1	1	3	1	3	1	3	3	1	3	1	1	1	1	1
scaffold220415	2148	1.032	1.032	21	1	0	0	1	3	1	1	1	1	3	3	3	1	3	3	3	1	1	1	3	1	3	1	1	3	1	1	1	1	3	1	1	3	1	3	1	3	3	1	3	1	1	1	1	1
scaffold230376	709	1.032	1.032	6	1	0	0	1	3	1	1	1	1	3	0	3	1	3	0	3	1	1	1	3	1	3	1	1	3	1	1	1	1	3	1	1	3	1	3	1	0	3	1	3	1	1	1	1	1
scaffold262386	6734	1.032	1.032	101	1	0	0	1	3	1	1	1	1	3	3	3	1	3	3	3	1	1	1	3	1	3	1	1	3	1	1	1	1	3	1	1	3	1	3	1	3	3	1	3	1	1	1	1	1
scaffold268285	1790	1.032	1.032	23	1	0	0	1	3	1	1	1	1	3	3	3	1	3	3	3	1	1	1	3	1	3	1	1	3	1	1	1	1	3	1	1	3	1	3	1	3	3	1	3	1	1	1	1	1
scaffold279473	9106	1.032	1.032	170	1	0	0	1	3	1	1	1	1	3	3	3	1	3	3	3	1	1	1	3	1	3	1	1	3	1	1	1	1	3	1	1	3	1	3	1	3	3	1	3	1	1	1	1	1
scaffold284845	857	1.032	1.032	7	1	0	0	1	3	1	0	1	1	3	3	3	1	3	3	3	1	1	1	3	1	3	1	1	3	1	1	1	1	3	1	1	3	1	3	1	3	3	1	3	1	1	1	1	1
scaffold292981	3444	1.032	1.032	24	1	0	0	1	3	1	1	1	1	3	3	3	1	3	3	3	1	1	1	3	1	3	1	1	3	1	1	1	1	3	1	1	3	1	3	1	3	3	1	3	1	1	1	1	1
scaffold58613	11040	1.032	1.032	136	1	0	0	1	3	1	1	1	1	3	3	3	1	3	3	3	1	1	1	3	1	3	1	1	3	1	1	1	1	3	1	1	3	1	3	1	3	3	1	3	1	1	1	1	1
scaffold61280	2259	1.032	1.032	38	1	0	0	1	3	1	1	1	1	3	3	3	1	3	3	3	1	1	1	3	1	3	1	1	3	1	1	1	1	3	1	1	3	1	3	1	3	3	1	3	1	1	1	1	1
scaffold77355	2573	1.032	1.032	20	1	0	0	1	3	1	1	1	1	3	3	3	1	3	3	3	1	1	1	3	1	3	1	1	3	1	1	1	1	3	1	1	3	1	3	1	3	3	1	3	1	1	1	1	1
scaffold77356	2296	1.032	1.032	22	1	0	0	1	3	1	1	1	1	3	3	3	1	3	3	3	1	1	1	3	1	3	1	1	3	1	1	1	1	3	1	1	3	1	3	1	3	3	1	3	1	1	1	1	1
scaffold94795	2075	1.032	1.032	15	1	0	0	1	3	1	1	1	1	3	3	3	1	3	3	3	1	1	1	3	1	3	1	1	3	1	1	1	1	3	1	1	3	1	3	1	3	3	1	3	1	1	1	1	1
scaffold97981	1829	1.032	1.032	14	1	0	0	1	3	1	1	1	1	3	3	3	1	3	3	3	1	1	1	3	1	3	1	1	3	1	1	1	1	3	1	1	3	1	3	1	3	3	1	3	1	1	1	1	1
C19179526	1145	1.034	1.034	17	1	0	0	1	3	1	1	1	1	3	3	3	1	3	3	3	1	1	1	3	1	3	1	1	3	1	1	1	1	3	1	1	3	1	3	1	3	3	1	3	1	1	1	1	1
C19272679	1642	1.034	1.034	9	1	0	0	1	3	1	1	1	1	3	3	3	1	3	3	3	1	1	1	3	1	3	1	1	3	1	1	1	1	3	1	1	3	1	3	1	3	3	1	3	1	1	1	1	1
scaffold124076	1917	1.032	1.034	8	1	0	2	1	3	1	1	1	1	3	3	3	1	0	3	0	1	1	1	3	1	0	1	1	0	1	1	1	1	3	1	1	3	1	3	1	3	3	1	0	1	1	1	1	1
scaffold191968	3028	1.034	1.034	28	1	0	0	1	3	1	1	1	1	3	3	3	1	3	3	3	1	1	1	3	1	3	1	1	3	1	1	1	1	3	1	1	3	1	3	1	3	3	1	3	1	1	1	1	1
scaffold210316	15812	1.034	1.034	130	1	0	0	1	3	1	1	1	1	3	3	3	1	3	3	3	1	1	1	3	1	3	1	1	3	1	1	1	1	3	1	1	3	1	3	1	3	3	1	3	1	1	1	1	1
scaffold222376	3879	1.034	1.034	43	1	0	0	1	3	1	1	1	1	3	3	3	1	3	3	3	1	1	1	3	1	3	1	1	3	1	1	1	1	3	1	1	3	1	3	1	3	3	1	3	1	1	1	1	1
scaffold270530	994	1.034	1.034	7	1	0	0	1	3	1	1	1	1	3	3	3	1	3	3	3	1	1	1	3	1	0	1	1	3	1	1	1	1	3	1	1	3	1	0	1	3	3	1	3	1	1	1	1	1
scaffold281335	4671	1.034	1.034	56	1	0	0	1	3	1	1	1	1	3	3	3	1	3	3	3	1	1	1	3	1	3	1	1	3	1	1	1	1	3	1	1	3	1	3	1	3	3	1	3	1	1	1	1	1
scaffold291565	2470	1.034	1.034	40	1	0	0	1	3	1	1	1	1	3	3	3	1	3	3	3	1	1	1	3	1	3	1	1	3	1	1	1	1	3	1	1	3	1	3	1	3	3	1	3	1	1	1	1	1
scaffold293052	2669	1.034	1.034	32	1	0	0	1	3	1	1	1	1	3	3	3	1	3	3	3	1	1	1	3	1	3	1	1	3	1	1	1	1	3	1	1	3	1	3	1	3	3	1	3	1	1	1	1	1
scaffold300675	3323	1.034	1.034	7	1	0	0	1	3	1	1	1	1	3	3	3	1	3	3	3	1	1	1	3	1	3	1	1	3	1	1	1	1	3	1	1	3	1	3	1	3	3	1	3	1	1	1	1	1
scaffold306036	3050	1.034	1.034	35	1	0	0	1	3	1	1	1	1	3	3	3	1	3	3	3	1	1	1	3	1	3	1	1	3	1	1	1	1	3	1	1	3	1	3	1	3	3	1	3	1	1	1	1	1
scaffold30893	640	1.034	1.034	7	1	1	0	1	3	1	1	1	1	3	3	0	1	3	3	3	1	1	1	3	1	3	1	1	3	1	1	1	1	3	1	1	3	1	3	1	1	3	1	3	0	1	1	1	1
scaffold96642	16712	1.038	1.038	9	1	0	0	1	3	1	1	1	1	3	3	3	1	3	3	3	1	1	1	3	1	0	1	1	3	1	1	1	1	3	1	1	1	1	3	1	3	3	1	3	1	1	1	1	1
C18975375	659	1.04	1.04	7	1	0	0	1	3	1	1	1	1	3	3	3	1	3	3	3	1	1	1	3	1	3	1	1	3	1	1	1	1	3	1	1	1	1	3	1	3	3	1	3	1	1	1	1	1
C19119727	950	1.04	1.04	12	1	0	0	1	3	1	1	1	1	3	3	3	1	3	3	3	1	1	1	0	1	3	1	1	3	1	1	1	1	3	1	1	1	1	3	1	3	0	1	3	1	1	1	1	1
C19195070	1208	1.04	1.04	8	1	0	0	1	3	1	1	1	1	3	3	3	1	3	3	3	1	1	1	3	1	3	1	1	3	1	1	1	1	3	1	1	1	1	3	1	3	3	1	3	1	1	1	1	1
C19198940	1224	1.04	1.04	9	1	0	0	1	3	1	1	1	1	3	3	3	1	3	3	3	1	1	1	3	1	3	1	1	3	1	1	1	1	3	1	1	1	1	3	1	3	3	1	3	1	1	1	1	1
C19282275	1716	1.04	1.04	21	1	0	0	1	3	1	1	1	1	3	3	3	1	3	3	3	1	1	1	3	1	3	1	1	3	1	1	1	1	3	1	1	1	1	3	1	3	3	1	3	1	1	1	1	1
C19392755	3947	1.04	1.04	43	1	0	0	1	3	1	1	1	1	3	3	3	1	3	3	3	1	1	1	3	1	3	1	1	3	1	1	1	1	3	1	1	1	1	3	1	3	3	1	3	1	1	1	1	1
scaffold111625	14964	1.04	1.04	102	1	0	0	1	3	1	1	1	1	3	3	3	1	3	3	3	1	1	1	3	1	3	1	1	3	1	1	1	1	3	1	1	1	1	3	1	3	3	1	3	1	1	1	1	1
scaffold116675	3900	1.04	1.04	66	1	0	0	1	3	1	1	1	1	3	3	3	1	3	3	3	1	1	1	3	1	3	1	1	3	1	1	1	1	3	1	1	1	1	3	1	3	3	1	3	1	1	1	1	1
scaffold12510	1720	1.04	1.04	7	1	0	0	1	3	1	1	1	1	0	3	3	1	3	3	3	1	1	1	3	1	3	1	1	3	1	0	1	1	3	1	1	1	1	0	1	3	3	1	3	1	1	1	1	1
scaffold138270	2955	1.04	1.04	22	1	0	0	1	3	1	1	1	1	3	3	3	1	3	3	3	1	1	1	3	1	3	1	1	3	1	1	1	1	3	1	1	1	1	3	1	3	3	1	3	1	1	1	1	1
scaffold142635	4370	1.04	1.04	61	1	0	0	1	3	1	1	1	1	3	3	3	1	3	3	3	1	1	1	3	1	3	1	1	3	1	1	1	1	3	1	1	1	1	3	1	3	3	1	3	1	1	1	1	1
scaffold148593	3262	1.04	1.04	12	1	0	0	1	3	1	1	1	1	3	3	3	1	3	3	3	1	1	1	3	1	3	1	1	3	1	1	1	1	3	1	1	1	1	3	1	3	3	1	3	1	1	1	1	1
scaffold159468	2061	1.04	1.04	26	1	0	0	1	3	1	1	0	1	3	3	3	1	3	3	3	1	1	1	3	1	3	1	1	3	1	1	1	1	3	1	1	1	1	3	1	3	3	1	3	1	1	1	1	1
scaffold185406	1252	1.04	1.04	9	1	0	0	1	3	1	1	1	1	3	3	3	1	3	3	3	1	1	1	3	1	3	1	1	3	1	1	1	1	3	1	1	1	1	3	1	3	3	0	3	1	1	1	1	1
scaffold189753	1962	1.04	1.04	20	1	0	0	1	3	1	1	1	1	3	3	3	1	3	3	3	1	1	1	3	1	3	1	1	3	1	1	1	1	3	1	1	1	1	3	1	3	3	1	3	1	1	1	1	1
scaffold195308	2649	1.04	1.04	8	1	0	0	1	3	1	1	1	1	3	3	3	1	3	3	3	1	1	1	3	1	3	1	1	3	1	0	1	1	3	1	1	1	1	3	1	3	3	1	3	1	1	1	1	1
scaffold204603	1660	1.04	1.04	13	1	0	0	1	3	1	1	1	1	3	3	3	1	3	3	3	1	1	1	3	1	3	1	1	3	1	1	1	1	3	1	1	1	1	3	1	3	3	1	3	1	1	1	1	1
scaffold219343	2657	1.04	1.04	14	1	0	0	1	3	1	1	1	1	3	3	3	1	3	3	3	1	1	1	3	1	3	1	1	3	1	1	1	1	3	1	1	1	1	3	1	3	3	1	3	1	1	1	1	1
scaffold223506	5798	1.04	1.04	35	1	0	0	1	3	1	1	1	1	3	3	3	1	3	3	3	1	1	1	3	1	3	1	1	3	1	1	1	1	3	1	1	1	1	3	1	3	3	1	3	1	1	1	1	1
scaffold226671	1141	1.04	1.04	11	1	0	0	1	3	1	1	1	1	3	3	3	1	3	3	3	1	1	1	3	1	3	1	1	3	1	1	1	1	3	1	1	1	1	3	1	3	3	1	3	1	1	1	1	1
scaffold232685	1757	1.04	1.04	20	1	0	0	1	3	1	1	1	1	3	3	3	1	3	3	3	1	1	1	3	1	3	1	1	3	1	1	1	1	3	1	1	1	1	3	1	3	3	1	3	1	1	1	1	1
scaffold233417	1899	1.04	1.04	8	1	0	0	1	3	1	1	1	1	3	3	3	1	3	3	3	1	1	1	3	1	3	1	1	3	1	1	1	1	3	1	1	1	1	3	1	3	3	1	3	1	1	1	0	1
scaffold239193	1470	1.04	1.04	22	1	0	0	1	3	1	1	1	1	3	3	3	1	3	3	3	1	1	1	3	1	3	1	1	3	1	1	1	1	3	1	1	1	1	3	1	3	3	1	3	1	1	1	1	1
scaffold244526	6237	1.04	1.04	32	1	0	0	1	3	1	1	1	1	3	3	3	1	3	3	3	1	1	1	3	1	3	1	1	3	1	1	1	1	3	1	1	1	1	3	1	3	3	1	3	1	1	1	1	1
scaffold245166	8791	1.04	1.04	80	1	0	0	1	3	1	1	1	1	3	3	3	1	3	3	3	1	1	1	3	1	3	1	1	3	1	1	1	1	3	1	1	1	1	4	1	3	3	1	3	1	1	1	1	1
scaffold247811	2282	1.04	1.04	49	1	0	0	1	3	1	1	1	1	3	3	3	1	3	3	3	1	1	1	3	1	3	1	1	3	1	1	1	1	3	1	1	1	1	3	1	3	3	1	3	1	1	1	1	1
scaffold248342	737	1.04	1.04	5	1	0	0	1	3	1	1	1	1	0	3	3	1	3	3	0	1	1	1	3	1	3	1	1	3	1	1	1	1	3	1	1	1	1	3	1	3	3	1	3	0	1	1	1	1
scaffold249614	1293	1.04	1.04	24	1	0	0	1	3	1	1	1	1	3	3	3	1	3	3	3	1	1	1	3	1	3	1	1	3	1	1	1	1	3	1	1	1	1	3	1	3	3	1	3	1	1	1	1	1
scaffold251087	1921	1.04	1.04	20	1	0	0	1	3	1	1	1	1	3	3	3	1	3	3	3	1	1	1	3	1	3	1	1	3	1	1	1	1	3	1	1	1	1	3	1	3	3	1	3	1	1	1	1	1
scaffold257794	1437	1.04	1.04	13	1	0	0	1	3	1	1	1	1	3	3	3	1	3	3	3	1	1	1	3	1	3	1	1	3	1	1	1	1	3	1	1	1	1	3	1	3	3	1	3	1	1	1	1	1
scaffold260998	1461	1.04	1.04	13	1	0	0	1	3	1	1	1	1	3	3	0	1	3	3	3	1	1	1	3	1	0	1	1	3	1	1	1	1	3	1	1	1	1	0	1	3	3	1	3	1	1	1	1	1
scaffold263211	1022	1.04	1.04	13	1	0	0	1	3	1	1	1	1	3	3	3	1	3	3	3	1	1	1	3	1	3	1	1	3	1	1	1	1	3	1	1	1	1	3	1	3	0	1	3	1	1	1	1	1
scaffold267852	2941	1.04	1.04	53	1	0	0	1	3	1	1	1	1	3	3	3	1	3	3	3	1	1	1	3	1	3	1	1	3	1	1	1	1	3	1	1	1	1	3	1	3	3	1	3	1	1	1	1	1
scaffold268706	1354	1.04	1.04	23	1	0	0	1	3	1	1	1	1	3	3	3	1	3	3	3	1	1	1	3	1	3	1	1	3	1	1	1	1	3	1	1	1	1	3	1	3	3	1	3	1	1	1	1	1
scaffold274192	3300	1.04	1.04	7	1	1	0	1	3	1	0	1	1	0	0	0	1	3	0	3	1	0	1	3	1	0	0	0	0	0	1	1	1	3	1	1	1	1	0	1	0	0	1	3	1	1	0	1	1
scaffold278179	2178	1.04	1.04	20	1	0	0	1	3	1	1	1	1	3	3	3	1	3	3	3	1	1	1	3	1	3	1	1	3	1	1	1	1	3	1	1	1	1	3	1	3	3	1	3	1	1	1	1	1
scaffold286181	2644	1.04	1.04	50	1	0	0	1	3	1	1	1	1	3	3	3	1	3	3	3	1	1	1	3	1	3	1	1	3	1	1	1	1	3	1	1	1	1	3	1	3	3	1	3	1	1	1	1	1
scaffold289255	1428	1.04	1.04	12	1	0	0	1	3	0	1	1	1	3	3	3	1	3	3	3	1	1	1	3	1	3	1	1	3	1	1	1	1	3	1	1	1	1	3	1	3	3	1	3	1	1	1	1	1
scaffold291163	3802	1.04	1.04	61	1	0	0	1	3	1	1	1	1	3	3	3	1	3	3	3	1	1	1	3	1	3	1	1	3	1	1	1	1	3	1	1	1	1	3	1	3	3	1	3	1	1	1	1	1
scaffold291918	1906	1.04	1.04	25	1	0	0	1	3	1	1	1	1	3	3	3	1	3	3	3	1	1	1	3	1	3	1	1	3	1	1	1	1	3	1	1	1	1	3	1	3	3	1	3	1	1	1	1	1
scaffold294259	3361	1.04	1.04	44	1	0	0	1	3	1	1	1	1	3	3	3	1	3	3	3	1	1	1	3	1	3	1	1	3	1	1	1	1	3	1	1	1	1	3	1	3	3	1	3	1	1	1	1	1
scaffold297951	19997	1.04	1.04	45	1	0	0	1	3	1	1	1	1	3	3	3	1	3	3	3	1	1	1	3	1	3	1	1	3	1	1	1	1	3	1	1	1	1	3	1	3	3	1	3	1	1	1	1	1
scaffold299762	5548	1.04	1.04	73	1	0	0	1	3	1	1	1	1	3	3	3	1	3	3	3	1	1	1	3	1	3	1	1	3	1	1	1	1	3	1	1	1	1	3	1	3	3	1	3	1	1	1	1	1
scaffold300060	1215	1.04	1.04	13	1	0	0	1	3	1	1	1	1	3	3	3	1	3	3	3	1	1	1	3	1	3	1	1	3	1	1	1	1	3	1	1	1	1	3	1	3	3	1	3	1	1	1	1	1
scaffold41285	1316	1.04	1.04	10	1	0	0	1	3	1	1	1	1	3	3	3	1	3	3	3	1	1	1	3	1	3	1	1	3	1	1	1	1	3	1	1	1	1	3	1	3	3	1	3	1	1	1	1	1
scaffold41550	1790	1.04	1.04	26	1	0	0	1	3	1	1	1	1	3	3	3	1	3	3	3	1	1	1	3	1	3	1	1	3	1	1	1	1	3	1	1	1	1	3	1	3	3	1	3	1	1	1	1	1
scaffold43973	3961	1.04	1.04	32	1	0	0	1	3	1	1	1	1	3	3	3	1	3	3	3	1	1	1	3	1	3	1	1	3	1	1	1	1	3	1	1	1	1	3	1	3	3	1	3	1	1	1	1	1
scaffold50134	9346	1.04	1.04	9	1	0	0	1	3	1	1	1	1	3	3	3	1	3	3	3	1	1	1	3	1	3	1	1	3	1	1	1	1	3	1	1	1	1	3	1	3	3	1	3	1	1	1	1	1
scaffold52375	5778	1.04	1.04	77	1	0	0	1	3	1	1	1	1	3	3	3	1	3	3	3	1	1	1	3	1	3	1	1	3	1	1	1	1	3	1	1	1	1	3	1	3	3	1	3	1	1	1	1	1
scaffold56238	1594	1.04	1.04	17	1	0	0	1	3	1	1	1	1	3	3	3	1	3	3	3	1	1	1	3	1	3	1	1	3	1	1	1	1	3	1	1	1	1	3	1	3	3	1	3	1	1	1	1	1
scaffold70458	20000	1.04	1.04	13	1	0	0	1	3	1	1	1	1	3	3	3	1	3	3	3	1	1	1	3	1	3	1	1	3	1	1	1	1	3	1	1	1	1	3	1	3	3	1	3	1	1	1	1	1
scaffold75573	4379	1.04	1.04	75	1	0	0	1	3	1	1	1	1	3	3	3	1	3	3	3	1	1	1	3	1	3	1	1	3	1	1	1	1	3	1	1	1	1	3	1	3	3	1	3	1	1	1	1	1
scaffold78489	5728	1.04	1.04	55	1	0	0	1	3	1	1	1	1	3	3	3	1	3	3	3	1	1	1	3	1	3	1	1	3	1	1	1	1	3	1	1	1	1	3	1	3	3	1	3	1	1	1	1	1
scaffold80121	2086	1.04	1.04	5	1	0	0	1	3	1	1	1	1	3	3	3	1	3	3	3	1	1	1	3	1	3	1	1	3	1	1	1	1	3	1	1	1	1	3	1	3	3	1	3	1	1	1	1	1
scaffold83237	2740	1.04	1.04	6	1	0	0	1	3	1	1	1	1	3	3	3	1	3	3	3	1	1	1	3	1	3	1	1	3	1	1	1	1	3	1	1	1	1	3	1	3	3	1	3	1	1	1	1	1
scaffold84120	1333	1.04	1.04	8	1	0	0	1	3	1	1	1	1	3	3	3	1	3	3	3	1	1	1	3	1	0	1	1	3	1	1	1	1	3	1	1	1	1	3	1	3	3	1	3	1	1	1	1	1
C17183160	182	1.04	1.042	5	1	1	2	1	3	0	1	1	1	1	0	3	1	3	3	0	1	1	1	3	1	3	1	1	3	1	1	1	1	3	1	1	1	1	0	1	3	3	1	0	1	1	1	1	1
scaffold252900	1862	1.042	1.042	10	1	0	0	1	3	1	1	1	1	3	3	3	1	3	3	3	1	1	1	3	1	0	1	1	3	1	1	1	1	3	1	1	1	1	3	1	3	3	1	3	1	1	1	1	1
C19279351	1693	1.043	1.043	36	1	0	0	1	3	1	1	1	1	3	3	3	1	3	3	3	1	1	1	3	1	3	1	1	3	1	1	1	1	3	1	1	1	1	3	1	3	3	1	3	1	1	1	1	1
scaffold126771	2849	1.043	1.043	27	1	0	0	1	3	1	1	1	1	3	3	3	1	3	3	3	1	1	1	3	1	3	1	1	3	1	1	1	1	0	1	1	1	1	3	1	3	3	1	3	1	1	1	1	1
scaffold240499	3470	1.043	1.043	59	1	0	0	1	3	1	1	1	1	3	3	3	1	3	3	3	1	1	1	3	1	3	1	1	3	1	1	1	1	3	1	1	1	1	3	1	3	3	1	3	1	1	1	1	1
scaffold243403	4705	1.042	1.043	5	1	0	0	1	3	1	1	1	1	3	3	3	1	3	3	3	1	1	1	3	0	3	1	1	3	1	1	1	1	3	1	1	1	1	3	1	0	3	1	3	1	1	1	1	0
scaffold260245	2627	1.042	1.043	7	1	0	0	1	3	1	1	1	1	3	3	3	1	3	3	3	1	1	1	3	1	3	1	1	3	1	1	1	1	3	1	1	1	1	3	1	3	3	1	3	1	1	1	1	1
scaffold261032	7646	1.043	1.043	88	1	0	0	1	3	1	1	1	1	3	3	3	1	3	3	3	1	1	1	3	1	3	1	1	3	1	1	1	1	3	1	1	1	1	3	1	3	3	1	3	1	1	1	1	1
scaffold272181	1952	1.042	1.043	9	1	0	0	1	3	1	1	1	1	3	3	3	1	3	3	3	1	1	1	3	1	3	1	1	3	1	1	1	1	3	1	1	1	1	3	1	3	3	1	3	1	1	1	1	1
scaffold281456	1346	1.043	1.043	18	1	0	0	1	3	1	1	1	1	3	3	3	1	3	3	3	1	1	1	3	1	3	1	1	3	1	1	1	1	3	1	1	1	1	3	1	3	3	1	3	1	1	1	1	1
scaffold285382	2033	1.043	1.043	15	1	0	0	1	3	1	1	1	1	3	3	3	1	3	3	3	1	1	1	3	1	3	1	1	3	1	1	1	1	3	1	1	1	1	3	1	3	3	1	3	1	1	1	1	1
scaffold295632	8210	1.043	1.043	103	1	0	0	1	3	1	1	1	1	3	3	3	1	3	3	3	1	1	1	3	1	3	1	1	3	1	1	1	1	3	1	1	1	1	3	1	3	3	1	3	1	1	1	1	1
scaffold47066	922	1.042	1.043	5	1	0	0	1	3	1	1	1	1	3	3	0	1	3	3	3	1	1	1	3	1	0	1	1	3	1	1	1	1	3	1	1	1	1	3	1	3	3	1	3	1	1	1	1	1
C19282751	1719	1.047	1.047	11	1	0	0	1	3	1	1	1	1	0	3	3	1	3	3	3	1	1	1	3	1	3	1	1	3	1	1	1	1	3	1	1	1	1	3	1	3	0	1	3	1	1	1	1	1
scaffold108520	5808	1.047	1.047	75	1	0	0	1	3	1	1	1	1	3	3	3	1	3	3	3	1	1	1	3	1	3	1	1	3	1	1	1	1	3	1	1	1	1	3	1	3	3	1	3	1	1	1	1	1
scaffold126038	2557	1.047	1.047	18	1	0	0	1	3	1	1	1	1	3	3	3	1	3	3	3	1	1	1	3	1	3	1	1	3	1	1	1	1	3	1	1	1	1	3	1	3	3	1	3	1	1	1	1	1
scaffold137612	677	1.045	1.047	9	1	0	2	1	3	1	1	1	1	3	3	0	1	3	3	3	1	1	0	3	1	3	1	1	3	1	1	1	1	3	1	1	1	1	3	1	3	0	1	0	1	1	1	1	1
scaffold22966	4916	1.047	1.047	30	1	0	0	1	3	1	1	1	1	3	3	3	1	3	3	3	1	1	1	3	1	3	1	1	3	1	1	1	1	3	1	1	1	1	3	1	3	3	1	3	1	1	1	1	1
scaffold257901	2720	1.047	1.047	50	1	0	0	1	3	1	1	1	1	3	3	3	1	3	3	3	1	1	1	3	1	3	1	1	3	1	1	1	1	3	1	1	1	1	3	1	3	3	1	3	1	1	1	1	1
scaffold259041	1375	1.045	1.047	7	1	0	2	0	3	1	1	1	1	3	3	3	1	3	3	3	1	1	1	3	1	3	1	1	3	1	1	1	1	3	1	1	1	1	3	1	3	3	1	3	1	1	1	1	1
scaffold272909	1186	1.047	1.047	11	1	0	0	1	3	1	1	1	1	3	3	3	1	3	3	3	1	1	1	3	1	3	1	1	3	1	1	1	1	3	1	1	1	1	3	1	3	3	1	3	1	1	1	1	1
scaffold275775	1856	1.047	1.047	14	1	0	0	1	3	1	1	1	1	3	3	3	1	3	3	3	1	1	1	3	1	3	1	1	3	1	1	1	1	3	1	1	1	1	3	1	3	3	1	3	1	1	1	1	1
scaffold278912	1678	1.047	1.047	7	1	0	0	1	3	1	1	1	1	3	3	3	1	3	3	3	1	1	1	3	1	3	1	1	3	1	1	1	1	3	1	1	1	1	3	1	3	3	1	3	1	1	1	1	1
scaffold284297	6062	1.047	1.047	13	1	0	0	1	3	1	1	1	1	3	3	3	1	3	3	3	1	1	1	3	1	3	1	1	3	1	1	1	1	3	1	1	1	1	3	1	3	3	1	3	1	1	1	1	1
scaffold291847	2450	1.047	1.047	24	1	0	0	1	3	1	1	1	1	3	3	3	1	3	3	3	1	1	1	3	1	3	1	1	3	1	1	1	1	3	1	1	1	1	3	1	3	3	1	3	1	1	1	1	1
scaffold303991	2731	1.047	1.047	32	1	0	0	1	3	1	1	1	1	3	3	3	1	3	3	3	1	1	1	3	1	3	1	1	3	1	1	1	1	3	1	1	1	1	3	1	3	3	1	3	1	1	1	1	1
scaffold305000	6729	1.047	1.047	6	1	0	0	1	3	1	1	1	1	3	3	3	1	3	3	3	1	1	1	3	1	3	1	1	3	1	1	1	1	3	1	1	1	1	3	1	3	3	1	3	1	1	1	1	1
scaffold78557	1042	1.047	1.047	8	1	0	0	1	3	1	1	1	1	0	3	3	1	0	0	0	1	1	1	3	1	3	1	1	0	1	1	1	1	0	0	1	1	1	3	1	0	3	1	0	1	1	1	1	1
scaffold81367	2829	1.047	1.047	13	1	0	0	1	3	1	1	1	1	3	3	3	1	3	3	3	1	1	1	3	1	3	1	1	3	1	1	1	1	3	1	1	1	1	3	1	3	3	1	3	1	1	1	1	1
C18829446	496	1.049	1.049	9	1	0	0	1	3	1	1	1	1	3	3	3	1	3	3	3	1	1	1	3	1	3	1	1	3	1	1	1	1	3	1	1	1	1	3	3	3	3	1	3	1	1	0	1	1
C19054598	795	1.049	1.049	15	1	0	0	1	3	1	1	1	1	3	3	3	1	3	3	3	1	1	1	3	1	3	1	1	3	1	1	1	1	3	1	1	1	1	3	3	3	3	1	3	1	1	1	1	1
C19312714	2002	1.049	1.049	32	1	0	0	1	3	1	1	1	1	3	3	3	1	3	3	3	1	1	1	3	1	3	1	1	3	1	1	1	1	3	1	1	1	1	3	3	3	3	1	3	1	1	1	1	1
C19403210	4830	1.049	1.049	8	1	0	0	1	3	1	1	1	1	3	3	3	1	3	3	3	1	1	1	3	1	3	1	1	3	1	1	1	1	3	1	1	1	1	3	3	3	3	1	3	1	1	1	1	1
scaffold116833	1563	1.049	1.049	16	1	0	0	1	3	1	1	1	1	3	3	3	1	3	3	3	1	1	1	3	1	3	1	1	3	1	1	1	1	3	1	1	1	1	3	3	3	3	1	3	1	1	1	1	1
scaffold172806	1714	1.049	1.049	18	1	0	0	1	3	1	1	1	1	3	3	3	1	3	3	3	1	1	1	3	1	3	1	1	3	1	1	1	1	3	1	1	1	1	3	3	3	3	1	3	1	1	1	1	1
scaffold17994	7418	1.049	1.049	100	1	0	0	1	3	1	1	1	1	3	3	3	1	3	3	3	1	1	1	3	1	3	1	1	3	1	1	1	1	3	1	1	1	1	3	3	3	3	1	3	1	1	1	1	1
scaffold20082	2110	1.049	1.049	23	1	0	0	1	3	1	1	1	1	3	3	3	1	3	3	3	1	1	1	3	1	3	1	1	3	1	1	1	1	3	1	1	1	1	3	3	3	3	1	3	1	1	1	1	1
scaffold228542	3673	1.049	1.049	13	1	0	0	1	3	1	1	1	1	3	3	3	1	3	3	3	1	1	1	3	1	3	1	1	3	1	1	1	0	3	1	1	1	1	3	3	3	3	1	3	1	1	1	1	1
scaffold243566	4670	1.049	1.049	74	1	0	0	1	3	1	1	1	1	3	3	3	1	3	3	3	1	1	1	3	1	3	1	1	3	1	1	1	1	3	1	1	1	1	3	3	3	3	1	3	1	1	1	1	1
scaffold256787	3741	1.049	1.049	48	1	0	0	1	3	1	1	1	1	3	3	3	1	3	3	3	1	1	1	3	1	3	1	1	3	1	1	1	1	3	1	1	1	1	3	3	3	3	1	3	1	1	1	1	1
scaffold283074	11715	1.049	1.049	97	1	0	0	1	3	1	1	1	1	3	3	3	1	3	3	3	1	1	1	3	1	3	1	1	3	1	1	1	1	3	1	1	1	1	3	3	3	3	1	3	1	1	1	1	1
scaffold293994	3547	1.049	1.049	56	1	0	0	1	3	1	1	1	1	3	3	3	1	3	3	3	1	1	1	3	1	3	1	1	3	1	1	1	1	3	1	1	1	1	3	3	3	3	1	3	1	1	1	1	1
scaffold296341	2679	1.049	1.049	63	1	0	0	1	3	1	1	1	1	3	3	3	1	3	3	3	1	1	1	3	1	3	1	1	3	1	1	1	1	3	1	1	1	1	3	3	3	3	1	3	1	1	1	1	1
scaffold299991	4056	1.049	1.049	87	1	0	0	1	3	1	1	1	1	3	3	3	1	3	3	3	1	1	1	3	1	3	1	1	3	1	1	1	1	3	1	1	1	1	3	3	3	3	1	3	1	1	1	1	1
scaffold304026	2865	1.049	1.049	59	1	0	0	1	3	1	1	1	1	3	3	3	1	3	3	3	1	1	1	3	1	3	1	1	3	1	1	1	1	3	1	1	1	1	3	3	3	3	1	3	1	1	1	1	1
scaffold33260	4074	1.049	1.049	13	1	0	0	1	3	1	1	1	1	3	3	3	1	3	3	3	1	0	1	3	1	3	1	1	3	1	1	1	1	3	1	1	1	1	3	3	3	3	1	3	1	1	1	1	1
scaffold97236	5448	1.049	1.049	65	1	0	0	1	3	1	1	1	1	3	3	3	1	3	3	3	1	1	1	3	1	3	1	1	3	1	1	1	1	3	1	1	1	1	3	3	3	3	1	3	1	1	1	1	1
C18707583	414	1.051	1.051	5	1	0	0	1	3	0	1	1	3	0	3	0	1	3	3	3	1	1	1	3	1	3	1	1	0	1	1	1	1	3	1	1	1	1	0	3	3	3	1	0	1	1	1	1	1
C18752751	441	1.051	1.051	5	1	0	0	1	3	1	1	1	3	3	3	3	1	3	3	3	1	0	1	3	1	3	1	1	3	1	1	1	1	3	1	1	1	1	3	3	3	3	1	3	1	1	1	1	1
C18868234	531	1.051	1.051	6	1	0	0	1	3	1	1	1	3	0	3	3	1	3	3	3	1	1	1	3	1	3	1	1	3	1	1	1	1	3	1	1	1	1	3	3	3	3	1	3	1	0	1	0	1
C18869428	533	1.051	1.051	6	1	0	0	1	3	1	1	1	3	3	3	3	1	3	3	3	1	1	1	3	1	3	1	1	0	1	1	1	1	3	1	1	1	1	3	3	3	3	1	3	1	1	1	1	1
C18880738	544	1.051	1.051	6	1	0	0	1	3	1	1	1	3	3	3	3	1	3	3	3	1	1	1	3	1	3	1	1	3	1	1	1	1	3	1	1	1	1	3	3	3	3	1	3	1	1	1	1	1
C18888682	552	1.051	1.051	5	1	0	0	1	3	1	1	1	3	3	3	3	1	3	3	3	1	1	1	3	1	3	1	1	3	1	1	1	1	3	1	1	0	1	3	3	3	3	1	3	1	1	1	1	1
C18970402	652	1.051	1.051	10	1	0	0	1	3	1	1	1	3	3	3	3	1	3	3	3	1	1	1	3	1	3	1	1	3	1	1	1	1	3	1	1	1	1	3	3	3	3	1	3	1	1	1	1	1
C19121671	955	1.049	1.051	8	1	0	2	1	3	1	1	1	0	3	3	3	1	3	3	3	1	1	1	3	1	3	1	1	0	1	1	1	1	3	1	1	1	1	3	3	3	3	1	3	1	1	1	1	1
C19154301	1054	1.051	1.051	14	1	0	0	1	3	1	1	1	3	3	3	3	1	3	3	3	1	1	1	3	1	3	1	1	3	1	1	1	1	3	1	1	1	1	3	3	3	3	1	3	1	1	1	1	1
C19175200	1129	1.051	1.051	20	1	0	0	1	3	1	1	1	3	3	3	3	1	3	3	3	1	1	1	3	1	3	1	1	3	1	1	1	1	3	1	1	1	1	3	3	3	3	1	3	1	1	1	1	1
C19191334	1192	1.051	1.051	21	1	0	0	1	3	1	1	1	3	3	3	3	1	3	3	3	1	1	1	3	1	3	1	1	3	1	1	1	1	3	1	1	1	1	3	3	3	3	1	3	1	1	1	1	1
C19225844	1351	1.051	1.051	15	1	0	0	1	3	1	1	1	3	3	3	3	1	3	3	3	1	1	1	3	1	3	1	1	3	1	1	1	1	3	1	1	1	1	3	3	3	3	1	3	1	1	1	1	1
C19226938	1357	1.051	1.051	10	1	0	0	1	3	1	1	1	3	3	3	3	1	3	3	3	1	1	1	3	1	3	1	1	3	1	1	1	1	3	1	1	1	1	3	3	3	3	1	3	1	1	1	1	1
C19257135	1533	1.051	1.051	23	1	0	0	1	3	1	1	1	3	3	3	3	1	3	3	3	1	1	1	3	1	3	1	1	3	1	1	1	1	3	1	1	1	1	3	3	3	3	1	3	1	1	1	1	1
C19259789	1551	1.051	1.051	39	1	0	0	1	3	1	1	1	3	3	3	3	1	3	3	3	1	1	1	0	1	3	1	1	3	1	1	1	1	3	1	1	1	1	3	3	3	3	1	3	1	1	1	1	1
C19276787	1674	1.051	1.051	27	1	0	0	1	3	1	1	1	3	3	3	3	1	3	3	3	1	1	1	3	1	3	1	1	3	1	1	1	1	3	1	1	1	1	3	3	3	3	1	3	1	1	1	1	1
C19280223	1700	1.051	1.051	32	1	0	0	1	3	1	1	1	3	3	3	3	1	3	3	3	1	1	1	3	1	3	1	1	3	1	1	1	1	3	1	1	1	1	3	3	3	3	1	3	1	1	1	1	1
C19307260	1943	1.051	1.051	37	1	0	0	1	3	1	1	1	3	3	3	3	1	3	3	3	1	1	1	3	1	3	1	1	3	1	1	1	1	3	1	1	1	1	3	3	3	3	1	3	1	1	1	1	1
C19347465	2488	1.051	1.051	45	1	0	0	1	3	1	1	1	3	3	3	3	1	3	4	3	1	1	1	3	1	3	1	1	3	1	1	1	1	3	1	1	1	1	3	3	3	3	1	3	1	1	1	1	1
C19370490	3017	1.051	1.051	55	1	0	0	1	3	1	1	1	3	3	3	3	1	3	3	3	1	1	1	3	1	3	1	1	3	1	1	1	1	3	1	1	1	1	3	3	3	3	1	3	1	1	1	1	1
C19372184	3069	1.051	1.051	43	1	0	0	1	3	1	1	1	3	3	3	3	1	3	3	3	1	1	1	3	1	3	1	1	3	1	1	1	1	3	1	1	1	1	3	3	3	3	1	3	1	1	1	1	1
scaffold103502	2366	1.051	1.051	20	1	0	0	1	3	1	1	1	3	3	3	3	1	3	3	3	1	1	1	3	1	3	1	1	3	1	1	1	1	3	1	1	1	1	3	3	3	3	1	3	1	1	1	1	1
scaffold103889	13880	1.051	1.051	165	1	0	0	1	3	1	1	1	3	3	3	3	1	3	3	3	1	1	1	3	1	3	1	1	3	1	1	1	1	3	1	1	1	1	3	3	3	3	1	3	1	1	1	1	1
scaffold109206	805	1.051	1.051	8	1	0	0	1	3	1	1	1	3	3	3	3	1	3	3	3	1	1	1	3	1	3	1	1	3	1	1	1	1	3	1	1	1	1	3	3	0	3	1	3	1	1	1	1	1
scaffold114544	6707	1.051	1.051	75	1	0	0	1	3	1	1	1	3	3	3	3	1	3	3	3	1	1	1	3	1	3	1	1	3	1	1	1	1	3	1	1	1	1	3	3	3	3	1	3	1	1	1	1	1
scaffold116941	1168	1.051	1.051	12	1	0	0	1	3	1	1	1	3	3	3	3	1	3	3	3	1	1	1	3	1	3	1	1	3	1	1	1	1	3	1	1	1	1	3	3	3	3	1	3	1	1	1	1	1
scaffold121012	4090	1.051	1.051	69	1	0	0	1	3	1	1	1	3	3	3	3	1	3	3	3	1	1	1	3	1	3	1	1	3	1	1	1	1	3	1	1	1	1	3	3	3	3	1	3	1	1	1	1	1
scaffold124066	4031	1.051	1.051	53	1	0	0	1	3	1	1	1	3	3	3	3	1	3	3	3	1	1	1	3	1	3	1	1	3	1	1	1	1	3	1	1	1	1	3	3	3	3	1	3	1	1	1	1	1
scaffold1241	3041	1.051	1.051	58	1	0	0	1	3	1	1	1	3	3	3	3	1	3	3	3	1	1	1	3	1	3	1	1	3	1	1	1	1	3	1	1	1	1	3	3	3	3	1	3	1	1	1	1	1
scaffold125484	2070	1.051	1.051	37	1	0	0	1	3	1	1	1	3	3	3	3	1	3	3	3	1	1	1	3	1	3	1	1	3	1	1	1	1	3	1	1	1	1	3	3	3	3	1	3	1	1	1	1	1
scaffold128663	1390	1.051	1.051	18	1	0	0	1	3	1	1	1	3	3	3	3	1	3	3	3	1	1	1	3	1	3	1	1	3	1	1	1	1	3	1	1	1	1	3	3	3	3	1	3	1	1	1	1	1
scaffold129538	3848	1.051	1.051	45	1	0	0	1	3	1	1	1	3	3	3	3	1	3	3	3	1	1	1	3	1	3	1	1	3	1	1	1	1	3	1	1	1	1	3	3	3	3	1	3	1	1	1	1	1
scaffold129875	3187	1.051	1.051	50	1	0	0	1	3	1	1	1	3	3	3	3	1	3	3	3	1	1	1	3	1	3	1	1	3	1	1	1	1	3	1	1	1	1	3	3	3	3	1	3	1	1	1	1	1
scaffold130247	9293	1.051	1.051	100	1	0	0	1	3	1	1	1	3	3	3	3	1	3	3	3	1	1	1	3	1	3	1	1	3	1	1	1	1	3	1	1	1	1	3	3	3	3	1	3	1	1	1	1	1
scaffold131390	562	1.051	1.051	6	1	0	0	1	3	1	1	1	3	3	3	3	1	3	3	3	1	0	1	3	1	3	1	1	0	1	1	1	1	3	1	1	0	1	3	3	3	0	1	3	0	1	1	1	1
scaffold144635	1897	1.051	1.051	6	1	0	0	1	3	1	1	1	3	3	3	0	1	3	3	3	1	1	1	3	1	3	1	1	3	1	1	1	1	3	1	1	1	1	0	3	3	3	1	0	1	1	1	0	0
scaffold145052	1614	1.051	1.051	11	1	0	0	1	3	1	1	1	3	3	3	3	1	3	3	3	1	1	1	3	1	3	1	1	3	1	1	1	1	3	1	1	1	1	3	3	3	3	1	3	1	1	1	1	1
scaffold158159	11749	1.051	1.051	127	1	0	0	1	3	1	1	1	3	3	3	3	1	3	3	3	1	1	1	3	1	3	1	1	3	1	1	1	1	3	1	1	1	1	3	3	3	3	1	3	1	1	1	1	1
scaffold163863	4576	1.051	1.051	55	1	0	0	1	3	1	1	1	3	3	3	3	1	3	3	3	1	1	1	3	1	3	1	1	3	1	1	1	1	3	1	1	1	1	3	3	3	3	1	3	1	1	1	1	1
scaffold1695	5389	1.051	1.051	88	1	0	0	1	3	1	1	1	3	3	3	3	1	3	3	3	1	1	1	3	1	3	1	1	3	1	1	1	1	3	1	1	1	1	3	3	3	3	1	3	1	1	1	1	1
scaffold178407	1827	1.051	1.051	15	1	0	0	1	3	1	1	1	3	3	3	3	1	3	3	3	1	1	1	3	1	3	1	1	3	1	1	1	1	3	1	1	1	1	3	3	3	3	1	3	1	1	1	1	1
scaffold193729	1261	1.051	1.051	16	1	0	0	1	3	1	1	1	3	3	3	3	1	3	3	3	1	1	1	3	1	3	1	1	3	1	1	1	1	3	1	1	1	1	3	3	3	3	1	3	1	1	1	1	1
scaffold198749	12150	1.051	1.051	73	1	0	0	1	3	1	1	1	3	3	3	3	1	3	3	3	1	1	1	3	1	3	1	1	3	1	1	1	1	3	1	1	1	1	3	3	3	3	1	3	1	1	1	1	1
scaffold200577	970	1.051	1.051	6	1	0	0	1	3	1	1	1	3	3	3	3	1	3	3	3	1	1	1	3	1	3	1	1	0	1	1	1	1	3	1	1	1	1	3	3	3	0	1	3	1	1	1	1	1
scaffold204364	4620	1.051	1.051	27	1	0	0	1	3	1	1	1	3	3	3	3	1	3	3	3	1	1	1	3	1	3	1	1	3	1	1	1	1	3	1	1	1	1	3	3	3	3	1	3	1	1	1	1	1
scaffold204796	15305	1.051	1.051	72	1	0	0	1	3	1	1	1	3	3	3	3	1	3	3	3	1	1	1	3	1	3	1	1	3	1	1	1	1	3	1	1	1	1	3	3	3	3	1	3	1	1	1	1	1
scaffold220127	1928	1.051	1.051	33	1	0	0	1	3	1	1	1	3	3	3	3	1	3	3	3	1	1	1	3	1	3	1	1	3	1	1	1	1	3	1	1	1	1	3	3	3	3	1	3	1	1	1	1	1
scaffold220737	2161	1.051	1.051	10	1	0	0	1	3	1	1	1	3	3	3	3	1	3	3	3	1	1	1	3	1	3	1	1	3	1	1	1	1	3	1	1	1	1	3	3	3	3	1	3	1	1	1	1	1
scaffold225450	6921	1.051	1.051	45	1	0	0	1	3	1	1	1	3	3	3	3	1	3	3	3	1	1	1	3	1	3	1	1	3	1	1	1	1	3	1	1	1	1	3	3	3	3	1	3	1	1	1	1	1
scaffold226975	3703	1.051	1.051	69	1	0	0	1	3	1	1	1	3	3	3	3	1	3	3	3	1	1	1	3	1	3	1	1	3	1	1	1	1	3	1	1	1	1	3	3	3	3	1	3	1	1	1	1	1
scaffold227797	1865	1.051	1.051	26	1	0	0	1	3	1	1	1	3	3	3	3	1	3	3	3	1	1	1	3	1	3	1	1	3	1	1	1	1	3	1	1	1	1	3	3	3	3	1	3	1	1	1	1	1
scaffold238468	2218	1.051	1.051	6	1	0	0	1	3	1	1	1	3	3	3	3	1	3	3	3	1	1	1	3	1	3	1	1	3	1	1	1	1	3	1	1	1	1	3	3	3	3	1	3	1	1	1	1	1
scaffold241109	1662	1.051	1.051	18	1	0	0	1	3	1	1	1	3	3	3	3	1	3	3	3	1	1	1	3	1	3	1	1	3	1	1	1	1	3	1	1	1	1	3	3	3	3	1	3	1	1	1	1	1
scaffold243157	4424	1.051	1.051	26	1	0	0	1	3	1	1	1	3	3	3	3	1	3	3	3	1	1	1	3	1	3	1	1	3	1	1	1	1	3	1	1	1	1	3	3	3	3	1	3	1	1	1	1	1
scaffold244347	3324	1.051	1.051	19	1	0	0	1	3	1	1	1	3	3	3	3	1	3	3	3	1	1	1	3	1	3	1	1	3	1	1	1	1	3	1	1	1	1	3	3	3	3	1	3	1	1	1	1	1
scaffold249842	2761	1.051	1.051	15	1	0	0	1	3	1	1	1	3	3	3	3	1	3	3	3	1	1	1	3	1	3	1	1	3	1	1	1	1	3	1	1	1	1	3	3	3	3	1	3	1	1	1	1	1
scaffold250375	3331	1.051	1.051	46	1	0	0	1	3	1	1	1	3	3	3	3	1	3	3	3	1	1	1	3	1	3	1	1	3	1	1	1	1	3	1	1	1	1	3	3	3	3	1	3	1	1	1	1	1
scaffold253218	826	1.051	1.051	9	1	0	0	1	3	1	1	1	3	3	3	3	1	3	3	3	1	1	1	3	1	3	1	1	3	1	1	1	1	3	1	1	1	1	3	3	3	3	1	3	1	1	1	1	1
scaffold255765	3308	1.051	1.051	40	1	0	0	1	3	1	1	1	3	3	3	3	1	3	3	3	1	1	1	3	1	3	1	1	3	1	1	1	1	3	1	1	1	1	3	3	3	3	1	3	1	1	1	1	1
scaffold255880	2828	1.051	1.051	35	1	0	0	1	3	1	1	1	3	3	3	3	1	3	3	3	1	1	1	3	1	3	1	1	3	1	1	1	1	3	1	1	1	1	3	3	3	3	1	3	1	1	1	1	1
scaffold256010	7726	1.051	1.051	127	1	0	0	1	3	1	1	1	3	3	3	3	1	3	3	3	1	1	1	3	1	3	1	1	3	1	1	1	1	3	1	1	1	1	3	3	3	3	1	3	1	1	1	1	1
scaffold256231	2230	1.051	1.051	30	1	0	0	1	3	1	1	1	3	3	3	3	1	3	3	3	1	1	1	3	1	3	1	1	3	1	1	1	1	3	1	1	1	1	3	3	3	3	1	3	1	1	1	1	1
scaffold257461	1725	1.051	1.051	7	1	0	0	1	3	1	1	1	3	3	3	3	1	3	3	3	1	1	1	3	1	3	1	1	3	1	1	1	1	3	1	1	1	1	3	3	3	3	1	3	1	1	1	1	1
scaffold260367	1107	1.051	1.051	5	1	0	0	1	3	1	1	1	3	3	3	3	1	3	0	3	1	1	1	3	1	3	1	1	3	1	1	1	1	3	1	1	1	1	3	3	3	3	1	3	1	1	1	1	1
scaffold261764	1378	1.051	1.051	21	1	0	0	1	3	1	1	1	3	3	3	3	1	3	3	3	1	1	1	3	1	3	1	1	3	1	1	1	1	3	1	1	1	1	3	3	3	3	1	3	1	1	1	1	1
scaffold262952	5357	1.051	1.051	73	1	0	0	1	3	1	1	1	3	3	3	3	1	3	3	3	1	1	1	3	1	3	1	1	3	1	1	1	1	3	1	1	1	1	3	3	3	3	1	3	1	1	1	1	1
scaffold265179	4135	1.051	1.051	73	1	0	0	1	3	1	1	1	3	3	3	3	1	3	3	3	1	1	1	3	1	3	1	1	3	1	1	1	1	3	1	1	1	1	3	3	3	3	1	3	1	1	1	1	1
scaffold265181	862	1.049	1.051	9	1	0	2	1	3	1	1	1	0	3	3	3	1	3	3	3	1	1	1	0	1	3	1	1	3	1	1	1	1	3	1	1	1	1	3	3	3	3	1	3	1	1	1	1	1
scaffold267652	4111	1.051	1.051	23	1	0	0	1	3	1	1	1	3	3	3	3	1	3	3	3	1	1	1	3	1	3	1	1	3	1	1	1	1	3	1	1	1	1	3	3	3	3	1	3	1	1	1	1	1
scaffold268309	1831	1.051	1.051	20	1	0	0	1	3	1	1	1	3	3	3	3	1	3	3	3	1	1	1	3	1	3	1	1	3	1	1	1	1	3	1	1	1	1	3	3	3	3	1	3	1	1	1	1	1
scaffold270252	1951	1.051	1.051	30	1	0	0	1	3	1	1	1	3	3	3	3	1	3	3	3	1	1	1	3	1	3	1	1	3	1	1	1	1	3	1	1	1	1	3	3	3	3	1	3	1	1	1	1	1
scaffold278030	7220	1.051	1.051	78	1	0	0	1	3	1	1	1	3	3	3	3	1	3	3	3	1	1	1	3	1	3	1	1	3	1	1	1	1	3	1	1	1	1	3	3	3	3	1	3	1	1	1	1	1
scaffold27889	3235	1.051	1.051	8	1	0	0	1	3	1	1	1	3	3	3	3	1	3	3	3	1	1	1	3	1	3	1	1	3	1	1	1	1	3	1	1	1	1	3	3	3	3	1	3	1	1	1	1	1
scaffold279090	997	1.051	1.051	8	1	1	0	1	3	1	1	1	3	3	3	3	1	3	3	3	1	1	1	3	1	3	1	1	0	1	1	1	1	3	1	1	1	1	3	3	3	3	1	3	1	1	1	1	1
scaffold279856	562	1.051	1.051	10	1	0	0	1	3	1	1	1	3	3	3	3	1	3	3	3	1	1	1	3	1	3	1	1	3	1	1	1	1	3	1	1	1	1	3	3	3	3	1	3	1	1	1	1	1
scaffold280823	1677	1.051	1.051	10	1	0	0	1	3	1	1	1	3	3	3	3	1	3	3	3	1	1	1	3	1	3	1	1	3	1	1	1	1	3	1	1	1	1	3	3	3	3	1	3	1	1	1	1	1
scaffold282095	3140	1.051	1.051	43	1	0	0	1	3	1	1	1	3	3	3	3	1	3	3	3	1	1	1	3	1	3	1	1	3	1	1	1	1	3	1	1	1	1	3	3	3	3	1	3	1	1	1	1	1
scaffold282886	2606	1.051	1.051	8	1	0	0	1	3	1	1	1	3	3	3	3	1	3	3	3	1	1	1	3	1	3	1	1	3	1	1	1	1	3	1	1	1	1	3	3	3	3	1	3	1	1	1	1	1
scaffold283917	5637	1.051	1.051	85	1	0	0	1	3	1	1	1	3	3	3	3	1	3	3	3	1	1	1	3	1	3	1	1	3	1	1	1	1	3	1	1	1	1	3	3	3	3	1	3	1	1	1	1	1
scaffold284494	4571	1.051	1.051	70	1	0	0	1	3	1	1	1	3	3	3	3	1	3	3	3	1	1	1	3	1	3	1	1	3	1	1	1	1	3	1	1	1	1	3	3	3	3	1	3	1	1	1	1	1
scaffold287330	3717	1.051	1.051	12	1	1	0	1	3	1	1	1	3	3	3	3	1	3	3	3	1	1	1	3	1	3	1	1	3	1	1	1	1	3	1	1	1	1	3	3	3	3	1	3	1	0	1	1	1
scaffold287968	2168	1.051	1.051	11	1	0	0	1	3	1	1	1	3	3	3	3	1	3	3	3	1	1	1	3	1	3	1	1	3	1	1	1	1	3	1	1	1	1	3	3	3	3	1	3	1	1	1	1	1
scaffold288057	1057	1.051	1.051	15	1	0	0	1	3	1	1	1	3	3	3	3	1	3	3	3	1	1	1	3	1	3	1	1	3	1	1	1	1	3	1	1	1	1	3	3	3	3	1	3	1	1	1	1	1
scaffold289082	2177	1.051	1.051	37	1	0	0	1	3	1	1	1	3	3	3	3	1	3	3	3	1	1	1	3	1	3	1	1	3	1	1	1	1	3	1	1	1	1	3	3	3	3	1	3	1	1	1	1	1
scaffold289231	706	1.051	1.051	6	1	0	0	1	3	1	1	1	3	3	3	3	1	3	0	3	1	1	1	3	1	3	1	1	3	0	1	1	1	3	1	1	1	1	0	3	3	3	1	3	1	1	1	1	1
scaffold294062	1752	1.051	1.051	32	1	0	0	1	3	1	1	1	3	3	3	3	1	3	3	3	1	1	1	3	1	3	1	1	3	1	1	1	1	3	1	1	1	1	3	3	3	3	1	3	1	1	1	1	1
scaffold296260	6376	1.051	1.051	55	1	0	0	1	3	1	1	1	3	3	3	3	1	3	3	3	1	1	1	3	1	3	1	1	3	1	1	1	1	3	1	1	1	1	3	3	3	3	1	3	1	1	1	1	1
scaffold296941	1658	1.051	1.051	31	1	0	0	1	3	1	1	1	3	3	3	3	1	3	3	3	1	1	1	3	1	3	1	1	3	1	1	1	1	3	1	1	1	1	3	3	3	3	1	3	1	1	1	1	1
scaffold298155	2299	1.051	1.051	14	1	1	0	1	3	1	1	1	3	3	3	3	1	3	3	3	1	1	1	3	1	3	1	1	3	1	1	1	1	3	1	1	1	1	3	3	3	3	1	3	1	1	1	1	1
scaffold299411	1442	1.051	1.051	13	1	0	0	1	3	1	1	1	3	3	3	3	1	3	3	3	1	1	1	3	1	3	1	1	3	1	1	1	1	3	1	1	0	1	3	3	3	3	1	3	1	1	1	1	1
scaffold300075	3711	1.051	1.051	53	1	0	0	1	3	1	1	1	3	3	3	3	1	3	3	3	1	1	1	3	1	3	1	1	3	1	1	1	1	3	1	1	1	1	3	3	3	3	1	3	1	1	1	1	1
scaffold301446	3143	1.051	1.051	5	1	0	0	1	3	0	1	1	3	0	3	3	1	3	3	3	1	1	1	3	1	3	1	1	3	1	1	1	1	3	1	1	1	1	0	3	0	0	1	3	1	0	1	1	1
scaffold302452	2855	1.051	1.051	44	1	0	0	1	3	1	1	1	3	3	3	3	1	3	3	3	1	1	1	3	1	3	1	1	3	1	1	1	1	3	1	1	1	1	3	3	3	3	1	3	1	1	1	1	1
scaffold305509	3222	1.051	1.051	64	1	0	0	1	3	1	1	1	3	3	3	3	1	3	3	3	1	1	1	3	1	3	1	1	3	1	1	1	1	3	1	1	1	1	3	3	3	3	1	3	1	1	1	1	1
scaffold305802	3512	1.051	1.051	59	1	0	0	1	3	1	1	1	3	3	3	3	1	3	3	3	1	1	1	3	1	3	1	1	3	1	1	1	1	3	1	1	1	1	3	3	3	4	1	3	1	1	1	1	1
scaffold36435	7088	1.051	1.051	76	1	0	0	1	3	1	1	1	3	3	3	3	1	3	3	3	1	1	1	3	1	3	1	1	3	1	1	1	1	3	1	1	1	1	3	3	3	3	1	3	1	1	1	1	1
scaffold39174	1173	1.051	1.051	12	1	0	0	1	3	1	1	1	3	3	0	3	1	0	3	3	1	1	1	3	1	0	1	1	3	1	1	1	1	3	1	1	1	1	3	3	3	3	1	0	1	1	1	1	1
scaffold42718	3309	1.051	1.051	17	1	0	0	1	3	1	1	1	3	3	3	3	1	3	3	3	1	1	1	3	1	3	1	1	3	1	1	1	1	3	1	1	1	1	3	3	3	3	1	3	1	1	1	1	1
scaffold47152	3002	1.051	1.051	57	1	0	0	1	3	1	1	1	3	3	3	3	1	3	3	3	1	1	1	3	1	3	1	1	3	1	1	1	1	3	1	1	1	1	3	3	3	3	1	3	1	1	1	1	1
scaffold58997	6153	1.051	1.051	8	1	0	0	1	3	1	1	1	3	3	3	3	1	3	3	3	1	1	1	3	1	3	1	1	3	1	1	1	1	3	1	1	1	1	3	3	3	3	1	3	1	1	1	1	1
scaffold59736	1383	1.051	1.051	16	1	0	0	1	3	1	1	1	3	3	3	3	1	3	3	3	1	1	1	3	1	3	1	1	3	1	1	1	1	3	1	1	1	1	3	3	3	3	1	3	1	1	1	1	1
scaffold67716	3333	1.051	1.051	37	1	0	0	1	3	1	1	1	3	3	3	3	1	3	3	3	1	1	1	3	1	3	1	1	3	1	1	1	1	3	1	1	1	1	3	3	3	3	1	3	1	1	1	1	1
scaffold7871	4372	1.051	1.051	50	1	0	0	1	3	1	1	1	3	3	3	3	1	3	3	3	1	1	1	3	1	3	1	1	3	1	1	1	1	3	1	1	1	1	3	3	3	3	1	3	1	1	1	1	1
scaffold83856	1631	1.051	1.051	8	1	0	0	1	3	1	1	1	3	3	3	3	1	3	3	3	1	1	1	3	1	3	1	1	3	1	1	1	1	3	1	1	1	1	3	3	3	3	1	3	1	1	1	1	1
scaffold85149	1229	1.051	1.051	8	1	0	0	1	3	1	1	1	3	3	3	3	1	3	3	3	1	1	1	3	1	3	1	1	3	1	1	1	1	3	1	1	1	1	3	3	3	3	1	0	1	1	1	1	1
scaffold85163	1267	1.051	1.051	20	1	0	0	1	3	1	1	1	3	3	3	3	1	3	3	3	1	1	1	3	1	3	1	1	3	1	1	1	1	3	1	1	1	1	3	3	3	3	1	3	1	1	1	1	1
scaffold87996	4209	1.051	1.051	18	1	0	0	1	3	1	1	1	3	3	3	3	1	3	3	3	1	1	1	3	1	3	1	1	3	1	1	1	1	3	1	1	1	1	3	3	3	3	1	3	1	1	1	1	1
scaffold93393	906	1.051	1.051	13	1	0	0	1	3	1	1	1	3	3	3	3	1	3	3	3	1	1	1	3	1	3	1	1	3	1	1	1	1	3	1	1	1	1	3	3	3	3	1	3	1	1	1	1	1
scaffold94600	4639	1.051	1.051	27	1	0	0	1	3	1	1	1	3	3	3	3	1	3	3	3	1	1	1	3	1	3	1	1	3	1	1	1	1	3	1	1	1	1	3	3	3	3	1	3	1	1	1	1	1
scaffold96683	5513	1.051	1.051	71	1	0	0	1	3	1	1	1	3	3	3	3	1	3	3	3	1	1	1	3	1	3	1	1	3	1	1	1	1	3	1	1	1	1	3	3	3	3	1	3	1	1	1	1	1
C17807546	220	1.059	1.059	7	1	0	0	0	3	1	1	1	3	3	3	3	1	3	3	3	3	1	1	3	1	3	1	1	3	1	1	0	0	3	1	3	1	1	3	0	0	3	1	3	1	1	1	1	1
C17906236	229	1.059	1.059	5	1	0	0	1	3	1	1	1	3	3	3	3	1	0	0	0	3	1	0	3	1	3	1	1	3	1	1	1	1	3	1	3	1	1	3	3	3	0	1	3	1	1	1	1	1
C18410169	305	1.059	1.059	5	1	3	0	1	0	1	1	0	3	3	3	0	1	0	0	3	0	1	1	3	1	3	1	1	3	1	1	1	1	1	0	3	1	1	0	0	3	3	0	3	1	1	1	0	1
C19042206	770	1.059	1.059	6	1	0	0	1	3	1	1	1	3	3	3	3	1	3	3	3	3	1	1	3	1	3	1	1	3	1	1	1	1	3	1	3	1	1	3	3	0	0	1	3	1	1	1	1	1
C19110329	924	1.059	1.059	12	1	0	0	1	3	1	1	1	3	3	3	3	1	3	3	3	3	1	1	3	1	3	1	1	3	1	1	1	1	3	1	3	1	1	3	3	3	3	1	3	1	1	1	1	1
C19142405	1016	1.059	1.059	6	1	0	0	1	3	1	1	1	3	3	3	3	1	3	3	3	3	1	1	3	1	3	1	1	3	1	1	1	1	3	1	3	1	1	0	3	3	3	1	3	1	1	1	1	1
C19144245	1022	1.059	1.059	18	1	0	0	1	3	1	1	1	3	3	3	3	1	3	3	3	3	1	1	3	1	3	1	1	3	1	1	1	1	3	1	3	1	1	3	3	3	3	1	3	1	1	1	1	1
C19183684	1161	1.059	1.059	24	1	0	0	1	3	1	1	1	3	3	3	3	1	3	3	3	3	1	1	3	1	3	1	1	3	1	1	1	1	3	1	3	1	1	3	3	3	3	1	3	1	1	1	1	1
C19196562	1214	1.059	1.059	20	1	0	0	1	3	1	1	1	3	3	3	3	1	3	3	3	3	1	1	3	1	3	1	1	3	1	1	1	1	3	1	3	1	1	3	3	3	3	1	3	1	1	1	1	1
C19197530	1218	1.059	1.059	19	1	0	0	1	3	1	1	1	3	3	3	3	1	3	3	3	3	1	1	3	1	3	1	1	3	1	1	1	1	0	1	3	1	0	3	3	3	3	1	3	1	1	1	1	1
C19281165	1707	1.059	1.059	10	1	0	0	1	3	1	1	1	3	3	3	3	1	3	3	3	3	1	1	3	1	3	1	1	3	1	1	1	1	3	1	3	1	1	3	3	3	3	1	3	1	1	1	1	1
C19282577	1718	1.059	1.059	19	1	0	0	1	3	1	1	1	3	3	3	3	1	3	3	3	3	1	1	3	1	3	1	0	3	1	1	1	1	3	1	3	1	1	3	3	3	3	1	3	1	1	1	1	1
C19299126	1862	1.059	1.059	27	1	0	0	1	3	1	1	1	3	3	3	3	1	3	3	3	3	1	1	3	1	3	1	1	3	1	1	1	1	3	1	3	1	1	3	3	3	3	1	3	1	1	1	1	1
C19317332	2053	1.059	1.059	38	1	0	0	1	3	1	1	1	3	3	3	3	1	3	3	3	3	1	1	3	1	3	1	1	3	1	1	1	1	3	1	3	1	1	3	3	3	3	1	3	1	1	1	1	1
C19416207	10189	1.059	1.059	185	1	0	0	1	3	1	1	1	3	3	3	3	1	3	3	3	3	1	1	3	1	3	1	1	3	1	1	1	1	3	1	3	1	1	3	3	3	3	1	3	1	1	1	1	1
scaffold101879	5526	1.059	1.059	24	1	0	0	1	3	1	1	1	3	3	3	3	1	3	3	3	3	1	1	3	1	3	1	1	3	1	1	1	1	3	1	3	1	1	3	3	3	3	1	3	1	1	1	1	1
scaffold105304	2331	1.059	1.059	21	1	0	0	1	3	1	1	1	3	3	3	3	1	3	3	3	3	1	1	3	1	3	1	1	3	1	1	1	1	3	1	3	1	1	3	3	3	3	1	3	1	1	1	1	1
scaffold105551	2647	1.059	1.059	7	1	0	0	1	3	1	1	1	3	0	3	3	1	0	3	3	3	1	1	3	1	3	1	1	0	1	1	1	1	3	1	0	1	1	0	0	0	3	1	3	1	1	1	1	1
scaffold109289	2121	1.059	1.059	13	1	0	0	1	3	1	1	1	3	3	3	3	1	3	3	3	3	1	1	3	1	3	1	1	3	1	1	1	1	3	1	3	1	1	3	3	3	3	1	3	1	1	1	1	1
scaffold120515	1482	1.059	1.059	11	1	0	0	1	3	1	1	1	3	0	3	3	1	3	3	3	3	1	1	3	1	3	1	1	3	1	1	1	1	3	1	3	1	1	3	3	3	0	1	3	1	1	1	1	1
scaffold121492	7301	1.059	1.059	30	1	0	0	1	3	1	1	1	3	3	3	3	1	3	3	3	3	1	1	3	1	3	1	1	3	1	1	1	1	3	1	3	1	1	3	3	3	3	1	3	1	1	1	1	1
scaffold124623	5459	1.059	1.059	35	1	0	0	1	3	1	1	1	3	3	3	3	1	3	3	3	3	1	1	3	1	3	1	1	3	1	1	1	1	3	1	3	1	1	3	3	3	3	1	3	1	1	1	1	1
scaffold124843	2354	1.059	1.059	6	1	0	0	1	3	1	1	1	3	3	3	3	1	3	3	3	3	1	1	3	1	3	1	1	3	1	1	1	1	3	1	3	1	1	3	3	0	3	1	3	1	1	1	1	1
scaffold126078	2702	1.059	1.059	15	1	0	0	1	3	1	1	1	3	3	3	3	1	3	3	3	3	1	1	3	1	3	1	1	3	1	1	1	1	3	1	3	1	1	3	3	3	3	1	3	1	1	1	1	1
scaffold131001	1978	1.059	1.059	17	1	0	0	1	3	1	1	1	3	3	3	3	1	3	3	3	3	1	1	3	1	3	1	1	3	1	1	1	1	3	1	3	1	1	3	3	3	3	1	3	1	1	1	1	1
scaffold137830	3397	1.059	1.059	40	1	0	0	1	3	1	1	1	3	3	3	3	1	3	3	3	3	1	1	3	1	3	1	1	3	1	1	1	1	3	1	3	1	1	3	3	3	3	1	3	1	1	1	1	1
scaffold141732	1712	1.059	1.059	27	1	0	0	1	3	1	1	1	3	3	3	3	1	3	3	3	3	1	1	3	1	3	1	1	3	1	1	1	1	3	1	3	1	1	3	3	3	3	1	3	1	1	1	1	1
scaffold145363	1311	1.059	1.059	14	1	0	0	1	3	1	1	1	3	3	3	3	1	3	3	3	3	1	1	3	1	3	1	1	3	1	1	1	1	3	1	3	1	1	3	3	3	3	1	3	1	1	1	1	1
scaffold15544	2479	1.059	1.059	6	1	1	0	1	0	0	1	1	3	0	0	3	0	3	3	3	3	0	1	3	1	0	1	0	0	0	1	0	0	3	1	0	1	1	3	3	0	0	1	3	0	1	1	1	1
scaffold158033	1517	1.059	1.059	10	1	0	0	1	3	1	1	1	3	3	3	3	1	3	3	3	3	1	1	3	1	3	1	1	3	1	1	1	1	3	1	3	1	1	3	3	3	3	1	3	1	1	1	1	1
scaffold161408	12530	1.059	1.059	167	1	0	0	1	3	1	1	1	3	3	3	3	1	3	3	3	3	1	1	3	1	3	1	1	3	1	1	1	1	3	1	3	1	1	3	3	3	3	1	3	1	1	1	1	1
scaffold169715	3577	1.059	1.059	11	1	0	0	1	3	1	1	1	3	3	3	3	1	3	3	3	3	1	1	3	1	3	1	1	3	1	1	1	1	3	1	3	1	1	3	3	3	3	1	3	1	1	1	1	1
scaffold173717	1366	1.059	1.059	9	1	0	0	0	3	1	1	0	0	3	3	3	1	3	0	3	3	1	1	0	1	3	0	1	3	1	1	1	1	0	1	3	1	1	3	0	3	0	0	3	0	1	1	1	0
scaffold176201	1814	1.059	1.059	21	1	0	0	1	3	1	1	1	3	3	3	3	1	3	3	3	3	1	1	3	1	3	1	1	3	1	1	1	1	3	1	3	1	1	3	3	3	3	1	3	1	1	1	1	1
scaffold179410	1510	1.059	1.059	10	1	0	0	1	3	1	1	1	3	3	3	3	1	3	3	3	3	1	1	3	1	3	1	1	3	1	1	1	1	3	1	3	1	1	3	3	3	3	1	3	1	1	1	1	1
scaffold180295	3129	1.059	1.059	38	1	0	0	1	3	1	1	1	3	3	3	3	1	3	3	3	3	1	1	3	1	3	1	1	3	1	1	1	1	3	1	3	1	1	3	3	3	3	1	3	1	1	1	1	1
scaffold181999	677	1.059	1.059	6	1	2	0	1	0	0	3	1	3	0	0	0	1	3	3	3	0	0	1	3	1	0	1	1	0	0	1	0	0	0	1	0	1	1	3	0	0	0	0	3	1	0	1	1	1
scaffold184745	2841	1.059	1.059	29	1	0	0	1	3	1	1	1	3	3	3	3	1	3	3	3	3	1	1	3	1	3	1	1	3	1	1	1	1	3	1	3	1	1	3	3	3	3	1	3	1	1	1	1	1
scaffold185683	2026	1.059	1.059	17	1	0	0	1	3	1	1	1	3	3	3	3	1	3	3	3	3	1	1	3	1	3	1	1	3	1	1	1	1	3	1	3	1	1	3	3	3	3	1	3	1	0	1	1	1
scaffold187275	1705	1.059	1.059	31	1	0	0	1	3	1	1	1	3	3	3	3	1	3	3	3	3	1	1	3	1	3	1	1	3	1	1	1	1	3	1	3	1	1	3	3	3	3	1	3	1	1	1	1	1
scaffold188877	2544	1.059	1.059	30	1	0	0	1	3	1	1	1	3	3	3	3	1	3	3	3	3	1	1	3	1	3	1	1	3	1	1	1	1	3	1	3	1	1	3	3	3	3	1	3	1	1	1	1	1
scaffold190978	700	1.059	1.059	6	1	0	0	1	3	1	1	1	3	3	3	3	1	3	3	3	3	1	1	3	1	0	1	1	3	1	1	1	1	3	1	3	1	1	3	3	3	3	1	3	1	1	1	1	1
scaffold199598	4780	1.059	1.059	31	1	0	0	1	3	1	1	1	3	3	3	3	1	3	3	3	3	1	1	3	1	3	1	1	3	1	1	1	1	3	1	3	1	1	3	3	3	3	1	3	1	1	1	1	1
scaffold201541	5053	1.059	1.059	75	1	0	0	1	3	1	1	1	3	3	3	3	1	3	3	3	3	1	1	3	1	3	1	1	3	1	1	1	1	3	1	3	1	1	3	3	3	3	1	3	1	1	1	1	1
scaffold207694	9534	1.059	1.059	137	1	0	0	1	3	1	1	1	3	3	3	3	1	3	3	3	3	1	1	3	1	3	1	1	3	1	1	1	1	3	1	3	1	1	3	3	3	3	1	3	1	1	1	1	1
scaffold208208	3471	1.059	1.059	65	1	0	0	1	3	1	1	1	3	3	3	3	1	3	3	3	3	1	1	3	1	3	1	1	3	1	1	1	1	3	1	3	1	1	3	3	3	3	1	3	1	1	1	1	1
scaffold213982	1490	1.059	1.059	21	1	0	0	1	3	1	1	1	3	3	3	3	1	3	3	3	3	1	1	3	1	3	1	1	3	1	1	1	1	3	1	3	1	1	3	3	3	3	1	3	1	1	1	1	1
scaffold216532	1049	1.059	1.059	9	1	0	0	1	3	1	1	1	3	3	3	3	1	3	3	3	3	1	1	3	1	3	1	1	3	1	1	1	1	3	1	3	1	1	3	3	3	0	1	3	1	1	1	0	1
scaffold221438	1296	1.059	1.059	5	1	0	0	1	3	1	1	1	3	3	3	3	1	3	3	3	3	1	1	3	1	3	1	1	3	1	1	1	1	3	1	3	1	1	3	3	3	3	1	3	1	1	1	1	1
scaffold226953	3185	1.059	1.059	32	1	0	0	1	3	1	1	1	3	3	3	3	1	3	3	3	3	1	1	3	1	3	1	1	3	1	1	1	1	3	1	3	1	1	3	3	3	3	1	3	1	1	1	1	1
scaffold233173	1644	1.059	1.059	22	1	0	0	1	3	1	1	1	3	3	3	3	1	3	3	3	3	1	1	3	1	3	1	1	3	1	1	1	1	3	1	3	1	1	3	3	3	3	1	3	1	1	1	1	1
scaffold234517	1424	1.059	1.059	22	1	0	0	1	3	1	1	1	3	3	3	3	1	3	3	3	3	1	1	3	1	3	1	1	3	1	1	1	1	3	1	3	1	1	3	3	3	3	1	3	1	1	1	1	1
scaffold238688	771	1.059	1.059	13	1	0	0	1	3	1	1	1	3	3	3	3	1	3	3	3	3	1	1	3	1	3	1	1	3	1	1	1	1	3	1	3	1	1	3	3	3	3	1	3	1	1	1	1	1
scaffold241211	15869	1.059	1.059	54	1	0	0	1	3	1	1	1	3	3	3	3	1	3	3	3	3	1	1	3	1	3	1	1	3	1	1	1	1	3	1	3	1	1	3	3	3	3	1	3	1	1	1	1	1
scaffold241413	468	1.059	1.059	7	1	0	0	1	3	1	1	1	3	3	3	3	1	3	3	3	3	1	1	3	1	3	1	1	3	1	1	1	1	3	1	3	1	1	3	3	3	3	1	3	1	1	1	1	1
scaffold242329	2389	1.059	1.059	30	1	0	0	1	3	1	1	1	3	3	3	3	1	3	3	3	3	1	1	3	1	3	1	1	3	1	1	1	1	3	1	3	1	1	3	3	3	3	1	3	1	1	1	1	1
scaffold242451	1211	1.059	1.059	7	1	0	0	1	3	1	1	1	3	3	3	3	1	3	3	3	3	1	1	3	1	3	0	1	3	1	1	0	1	3	1	3	0	1	3	3	3	3	1	3	0	1	1	1	1
scaffold245863	9394	1.059	1.059	96	1	0	0	1	3	1	1	1	3	3	3	3	1	3	3	3	3	1	1	3	1	3	1	1	3	1	1	1	1	3	1	3	1	1	3	3	3	3	1	3	1	1	1	1	1
scaffold246011	1453	1.059	1.059	31	1	0	0	1	3	1	1	1	3	3	3	3	1	3	3	3	3	1	1	3	1	3	1	1	0	1	1	1	1	3	1	3	1	1	3	3	3	3	1	3	1	1	1	1	1
scaffold250219	5361	1.059	1.059	40	1	0	0	1	3	1	1	1	3	3	3	3	1	3	3	3	3	1	1	3	1	3	1	1	3	1	1	1	1	3	1	3	1	1	3	3	3	3	1	3	1	1	1	1	1
scaffold252359	4118	1.059	1.059	52	1	0	0	1	3	1	1	1	3	3	3	3	1	3	3	3	3	1	1	3	1	3	1	1	3	1	1	1	1	3	1	3	1	1	3	3	3	3	1	3	1	1	1	1	1
scaffold256156	4782	1.059	1.059	44	1	0	0	1	3	1	1	1	3	3	3	3	1	3	3	3	3	1	1	3	1	3	1	1	3	1	1	1	1	3	1	3	1	1	3	3	3	3	1	3	1	1	1	1	1
scaffold256698	3903	1.059	1.059	10	1	0	0	1	3	1	1	1	3	3	3	3	1	3	3	3	3	1	1	3	1	3	1	1	3	1	1	1	1	3	1	3	1	1	3	3	3	3	1	3	1	1	1	1	1
scaffold256725	831	1.059	1.059	10	1	0	0	1	3	1	1	1	3	3	3	3	1	3	3	3	3	1	1	3	1	3	1	1	3	1	1	1	1	3	1	0	1	1	3	3	3	3	1	3	1	1	1	1	1
scaffold257334	1207	1.059	1.059	15	1	0	0	1	3	1	1	1	3	3	3	3	1	3	3	3	3	1	1	3	1	3	1	1	3	1	1	1	1	3	1	3	1	1	3	3	3	3	1	3	1	1	1	1	1
scaffold257527	866	1.059	1.059	9	1	0	0	1	3	1	1	1	3	3	3	3	1	3	3	3	3	1	1	3	1	3	1	1	3	1	0	1	1	3	1	3	1	1	3	3	3	3	1	3	1	1	1	1	1
scaffold26312	2493	1.059	1.059	8	1	0	0	1	3	1	1	1	3	3	3	3	1	3	3	3	3	1	1	3	1	3	1	1	3	1	1	1	1	3	1	3	1	1	3	3	0	0	1	3	1	1	1	1	1
scaffold267053	4323	1.059	1.059	46	1	0	0	1	3	1	1	1	3	3	3	3	1	3	3	3	3	1	1	3	1	3	1	1	3	1	1	1	1	3	1	3	1	1	3	3	3	3	1	3	1	1	1	1	1
scaffold267054	1786	1.059	1.059	34	1	0	0	1	3	1	1	1	3	3	3	3	1	3	3	3	3	1	1	3	1	3	1	1	3	1	1	1	1	3	1	3	1	1	3	3	3	3	1	3	1	1	1	1	1
scaffold270122	1151	1.059	1.059	10	1	0	0	1	3	1	1	0	3	3	3	3	1	3	3	3	3	0	1	3	1	3	1	1	3	1	1	1	1	3	1	3	1	1	3	3	3	3	1	3	1	1	1	0	1
scaffold27234	2386	1.059	1.059	55	1	0	0	1	3	1	1	1	3	3	3	3	1	3	3	3	3	1	1	3	1	3	1	1	3	1	1	1	1	3	1	3	1	1	3	3	3	3	1	3	1	1	1	1	1
scaffold274474	1319	1.059	1.059	26	1	0	0	1	3	1	1	1	3	3	3	3	1	3	3	3	3	1	1	3	1	3	1	1	3	1	1	1	1	3	1	3	1	1	3	3	3	3	1	3	1	1	1	1	1
scaffold275991	9986	1.059	1.059	228	1	0	0	1	3	1	1	1	3	3	3	3	1	3	3	3	3	1	1	3	1	3	1	1	3	1	1	1	1	4	1	3	1	1	3	3	3	3	1	3	1	1	1	1	1
scaffold277170	4862	1.059	1.059	62	1	0	0	1	3	1	1	1	3	3	3	3	1	3	3	3	3	1	1	3	1	3	1	1	3	1	1	1	1	3	1	3	1	1	3	3	3	3	1	3	1	1	1	1	1
scaffold277497	717	1.059	1.059	6	1	0	0	1	3	1	1	1	3	3	3	0	1	0	3	3	3	1	1	3	1	3	1	1	3	1	1	0	1	3	1	3	1	1	0	0	0	0	1	3	1	1	1	1	1
scaffold280407	3960	1.059	1.059	45	1	0	0	1	3	1	1	1	3	3	3	3	1	3	3	3	3	1	1	3	1	3	1	1	3	1	1	1	1	3	1	3	1	1	3	3	3	3	1	3	1	1	1	1	1
scaffold280655	5471	1.059	1.059	56	1	0	0	1	3	1	1	1	3	3	3	3	1	3	3	3	3	1	1	3	1	3	1	1	3	1	1	1	1	3	1	3	1	1	3	3	3	3	1	3	1	1	1	1	1
scaffold281988	3197	1.059	1.059	62	1	0	0	1	3	1	1	1	3	3	3	3	1	3	3	3	3	1	1	3	1	3	1	1	3	1	1	1	1	3	1	3	1	1	3	3	3	3	1	3	1	1	1	1	1
scaffold282478	1576	1.059	1.059	25	1	0	0	1	3	1	1	1	3	3	3	3	1	3	3	3	3	1	1	3	1	3	1	1	3	1	1	1	1	3	1	3	1	1	3	3	3	3	1	3	1	1	1	0	1
scaffold283239	1664	1.059	1.059	25	1	0	0	1	3	1	1	1	3	3	3	3	1	3	3	3	3	1	1	3	1	3	1	1	3	1	1	1	1	3	1	3	1	1	3	3	3	3	1	3	1	1	1	1	1
scaffold285167	1059	1.059	1.059	8	1	0	0	1	3	1	1	1	3	3	3	3	1	3	3	3	3	1	1	3	1	3	1	1	3	1	1	1	1	3	1	3	1	1	3	3	3	3	1	3	1	1	1	1	1
scaffold286830	7861	1.059	1.059	141	1	0	0	1	3	1	1	1	3	3	3	3	1	3	3	3	3	1	1	3	1	3	1	1	3	1	1	1	1	3	1	3	1	1	3	3	3	3	1	3	1	1	1	1	1
scaffold290585	847	1.059	1.059	17	1	0	0	1	3	1	1	1	3	3	3	3	1	3	3	3	3	1	1	3	1	0	1	0	3	1	1	1	1	3	1	3	1	1	3	3	3	3	1	3	1	1	0	1	1
scaffold293359	1667	1.059	1.059	32	1	0	0	1	3	1	1	1	3	3	3	3	1	3	3	3	3	1	1	3	1	3	1	1	3	1	1	1	1	3	1	3	1	1	3	3	3	3	1	3	1	1	1	1	1
scaffold295077	2806	1.059	1.059	13	1	0	0	1	3	1	1	1	3	3	3	3	1	3	0	3	3	1	1	3	1	3	1	1	3	1	1	1	1	3	1	3	1	1	0	3	3	3	1	3	1	1	1	1	1
scaffold295364	1617	1.059	1.059	16	1	0	0	1	3	1	1	1	3	3	3	3	1	3	3	3	3	1	1	3	1	3	1	1	3	1	1	1	1	3	1	3	1	1	3	3	3	3	1	3	1	1	1	1	1
scaffold295377	4546	1.059	1.059	49	1	0	0	1	3	1	1	1	3	3	3	3	1	3	3	3	3	1	1	3	1	3	1	1	3	1	1	1	1	3	1	3	1	1	3	3	3	3	1	3	1	1	1	1	1
scaffold296901	1123	1.059	1.059	22	1	0	0	1	3	1	1	1	3	3	3	3	1	3	3	3	3	1	1	3	1	3	1	1	3	1	1	1	1	3	1	3	1	1	3	3	3	3	1	3	1	1	1	1	1
scaffold296909	7534	1.059	1.059	32	1	0	0	1	3	1	1	1	3	3	3	3	1	3	3	3	3	1	1	3	1	3	1	1	3	1	1	1	1	3	1	3	1	1	3	3	3	3	1	3	1	1	1	1	1
scaffold297028	8357	1.059	1.059	86	1	0	0	1	3	1	1	1	3	3	3	3	1	3	3	3	3	1	1	3	1	3	1	1	3	1	1	1	1	3	1	3	1	1	3	3	3	3	1	3	1	1	1	1	1
scaffold297207	6464	1.059	1.059	100	1	0	0	1	3	1	1	1	3	3	3	3	1	3	3	3	3	1	1	3	1	3	1	1	3	1	1	1	1	3	1	3	1	1	3	3	3	3	1	3	1	1	1	1	1
scaffold298427	1957	1.059	1.059	8	1	0	0	1	3	1	1	1	3	3	3	3	1	3	3	3	3	1	1	3	1	3	1	1	3	1	1	1	1	3	1	3	1	1	3	3	3	3	1	3	1	1	1	1	1
scaffold299365	1703	1.059	1.059	20	1	0	0	1	3	1	1	1	3	3	3	3	1	3	3	3	3	1	1	3	1	3	1	1	3	1	1	1	1	3	1	3	1	1	3	3	3	3	1	3	1	1	1	1	1
scaffold301278	1697	1.059	1.059	5	1	0	0	1	3	1	1	1	3	3	3	3	1	3	3	3	3	1	1	3	1	3	1	1	3	1	1	1	1	3	1	3	1	1	3	3	3	3	1	3	1	1	1	1	1
scaffold301832	1723	1.059	1.059	48	1	0	0	1	3	1	1	1	3	3	3	3	1	3	3	3	3	1	1	3	1	3	1	1	3	1	1	1	1	3	1	3	1	1	3	3	3	3	1	3	1	1	1	1	1
scaffold302500	3151	1.059	1.059	44	1	0	0	1	3	1	1	1	3	3	3	3	1	3	3	3	3	1	1	3	1	3	1	1	3	1	1	1	1	3	1	3	1	1	3	3	3	3	1	3	1	1	1	1	1
scaffold304070	4239	1.059	1.059	83	1	0	0	1	3	1	1	1	3	3	3	3	1	3	3	3	3	1	1	3	1	3	1	1	3	1	1	1	1	3	1	3	1	1	3	3	3	3	1	3	1	1	1	1	1
scaffold34292	1224	1.059	1.059	7	1	0	0	1	3	1	1	1	3	3	3	3	1	3	3	3	3	1	1	3	1	3	1	1	3	1	1	1	1	3	1	3	1	1	3	3	3	3	1	3	1	1	1	1	1
scaffold34710	20271	1.059	1.059	260	1	0	0	1	3	1	1	1	3	3	3	3	1	3	3	3	3	1	1	3	1	3	1	1	3	1	1	1	1	3	1	3	1	1	3	3	3	3	1	3	1	1	1	1	1
scaffold35782	1382	1.059	1.059	18	1	0	0	1	3	1	1	1	3	3	3	3	1	3	3	3	3	1	1	3	1	3	1	1	3	1	1	1	1	3	1	3	1	1	3	3	3	3	1	3	1	1	1	1	1
scaffold47522	1897	1.059	1.059	9	1	0	0	1	3	1	1	1	3	3	3	3	1	3	3	3	3	1	1	3	1	3	1	1	3	1	1	1	1	3	1	3	1	1	3	3	3	3	1	3	1	1	1	1	1
scaffold4898	1664	1.059	1.059	5	1	0	0	1	0	1	1	1	0	0	3	3	1	3	3	3	0	1	1	0	1	3	1	1	3	1	1	1	1	0	1	3	1	1	3	3	0	3	1	3	1	1	1	1	1
scaffold50985	4721	1.059	1.059	66	1	0	0	1	3	1	1	1	3	3	3	3	1	3	3	3	3	1	1	3	1	3	1	1	3	1	1	1	1	3	1	3	1	1	3	3	3	3	1	3	1	1	1	1	1
scaffold61082	1702	1.059	1.059	16	1	0	0	1	3	1	1	1	3	3	3	3	1	3	3	3	3	1	1	3	1	3	1	1	3	1	1	1	1	3	1	3	1	1	3	3	3	3	1	3	1	1	1	1	1
scaffold61249	1374	1.059	1.059	16	1	0	0	1	3	1	1	1	3	0	3	3	1	3	3	3	3	1	1	3	1	3	1	1	3	1	1	1	1	3	1	3	1	1	3	3	3	3	1	3	1	1	1	1	1
scaffold61295	8767	1.059	1.059	162	1	0	0	1	3	1	1	1	3	3	3	3	1	3	3	3	3	1	1	3	1	3	1	1	3	1	1	1	1	3	1	3	1	1	3	3	3	3	1	3	1	1	1	1	1
scaffold61702	1042	1.059	1.059	5	1	0	0	1	3	1	1	1	3	3	3	3	1	3	3	3	3	1	1	3	1	3	1	1	3	1	1	1	1	3	1	3	1	1	3	3	3	3	1	3	1	1	1	1	1
scaffold76756	1280	1.059	1.059	8	1	0	0	1	3	1	1	1	3	3	3	3	1	3	3	3	3	1	1	3	1	3	1	1	3	1	1	1	1	3	1	3	1	1	3	3	3	3	1	3	1	1	1	1	1
scaffold80912	3149	1.059	1.059	21	1	0	0	1	3	1	1	1	3	3	3	3	1	3	3	3	3	1	1	3	1	3	1	1	3	1	1	1	1	3	1	3	1	1	3	3	3	3	1	3	1	1	1	1	1
scaffold80941	2097	1.059	1.059	15	1	0	0	1	3	1	1	1	3	3	3	3	1	3	3	3	3	1	1	3	1	3	1	1	3	1	1	1	1	3	1	3	1	1	3	3	3	3	1	3	1	1	1	1	1
scaffold82106	1550	1.055	1.059	6	1	0	4	1	3	1	1	1	3	3	3	3	1	0	3	3	0	1	1	3	1	3	1	0	3	1	1	1	1	3	1	3	0	1	3	3	3	0	1	3	1	0	1	1	1
scaffold83153	4182	1.059	1.059	34	1	0	0	1	3	1	1	1	3	3	3	3	1	3	3	3	3	1	1	3	1	3	1	1	3	1	1	1	1	3	1	3	1	1	3	3	3	3	1	3	1	1	1	1	1
scaffold86667	6692	1.059	1.059	74	1	0	0	1	3	1	1	1	3	3	3	3	1	3	3	3	3	1	1	3	1	3	1	1	3	1	1	1	1	3	1	3	1	1	3	3	3	3	1	3	1	1	1	1	1
scaffold88028	961	1.059	1.059	7	1	0	0	1	3	1	1	1	3	3	3	3	1	3	0	3	3	1	1	3	0	3	1	1	0	1	1	1	1	3	1	3	1	1	3	3	3	3	1	3	1	1	1	1	1
scaffold89045	2620	1.059	1.059	12	1	0	0	1	3	1	1	1	3	3	3	3	1	3	3	3	3	1	1	3	1	3	1	1	3	1	1	1	1	3	1	3	1	1	3	3	3	3	1	3	1	1	1	1	1
scaffold91390	4263	1.059	1.059	41	1	0	0	1	3	1	1	1	3	3	3	3	1	3	3	3	3	1	1	3	1	3	1	1	3	1	1	1	1	3	1	3	1	1	3	3	3	3	1	3	1	1	1	1	1
scaffold94955	1219	1.059	1.059	13	1	0	0	1	3	1	1	1	3	3	3	3	1	3	3	3	3	1	1	3	1	3	1	1	3	1	1	1	1	3	1	3	1	1	3	3	3	3	1	3	1	1	1	1	1
scaffold95462	3883	1.059	1.059	11	1	0	0	1	3	1	1	1	3	3	3	3	1	3	3	3	3	1	1	3	1	3	1	1	3	1	1	1	1	3	1	3	1	1	3	3	3	3	1	3	1	1	1	1	1
scaffold96040	3367	1.059	1.059	38	1	0	0	1	3	1	1	1	3	3	3	3	1	3	3	3	3	1	1	3	1	3	1	1	3	1	1	1	1	3	1	3	1	1	3	3	3	3	1	3	1	1	1	1	1
scaffold98140	3089	1.059	1.059	23	1	0	0	1	3	1	1	1	3	3	3	3	1	3	3	3	3	1	1	3	1	3	1	1	3	1	1	1	1	3	1	3	1	1	3	3	3	3	1	3	1	1	1	1	1
C19114933	937	1.061	1.061	17	1	0	0	1	3	1	1	1	3	3	3	3	1	3	3	3	3	1	1	3	1	3	1	1	3	1	1	1	1	3	1	3	1	1	3	3	3	3	1	1	1	1	1	1	1
C19150405	1042	1.061	1.061	11	1	0	0	1	3	1	1	1	3	3	3	3	1	3	3	3	3	1	1	3	1	3	1	1	3	1	1	1	1	3	1	3	1	1	3	3	3	3	1	1	1	1	1	1	1
C19196516	1214	1.061	1.061	17	1	0	0	1	3	1	1	1	3	3	3	3	1	3	3	3	3	1	1	3	1	3	1	1	3	1	1	1	1	3	1	3	1	1	3	3	3	3	1	1	1	1	1	1	1
C19273825	1651	1.061	1.061	28	1	0	0	1	3	1	1	1	3	3	3	3	1	3	3	3	3	1	1	3	1	3	1	1	3	1	1	1	1	3	1	3	1	1	3	3	3	3	1	1	1	1	1	1	1
scaffold104027	1752	1.059	1.061	8	1	0	2	1	3	1	1	1	3	3	3	3	1	3	0	3	3	1	1	3	1	3	1	1	3	1	1	1	1	3	1	3	1	1	3	3	3	3	1	0	1	1	1	1	1
scaffold17510	5664	1.061	1.061	79	1	0	0	1	3	1	1	1	3	3	3	3	1	3	3	3	3	1	1	3	1	3	1	1	3	1	1	1	1	3	1	3	1	1	3	3	3	3	1	1	1	1	1	1	1
scaffold1904	1275	1.059	1.061	11	1	0	2	1	3	1	1	1	3	3	3	0	1	3	3	3	3	1	1	3	1	3	1	1	3	1	1	1	1	3	1	3	1	1	3	3	0	0	1	0	1	1	1	1	1
scaffold1992	899	1.061	1.061	11	1	0	0	1	3	1	1	1	3	3	3	3	1	3	3	3	3	1	1	3	1	3	1	1	3	1	1	1	1	3	1	3	1	1	3	3	3	3	1	1	1	1	1	1	1
scaffold219653	4211	1.061	1.061	52	1	0	0	1	3	1	1	1	3	3	3	3	1	3	3	3	3	1	1	3	1	3	1	1	3	1	1	1	1	3	1	3	1	1	3	3	3	3	1	1	1	1	1	1	1
scaffold234999	7566	1.061	1.061	180	1	0	0	1	3	1	1	1	3	3	3	3	1	3	3	3	3	1	1	3	1	3	1	1	3	1	1	1	1	3	1	3	1	1	3	3	3	3	1	1	1	1	1	1	1
scaffold24906	1317	1.059	1.061	6	1	0	2	1	3	1	1	1	3	3	3	3	1	3	3	0	3	1	1	3	1	3	1	1	3	1	1	1	1	3	1	0	1	1	0	0	3	3	1	0	1	1	1	1	1
scaffold267789	581	1.061	1.061	6	1	0	0	1	3	1	1	1	3	3	3	3	1	3	3	3	3	1	1	3	1	3	1	1	3	1	1	1	1	3	1	3	1	1	3	3	3	3	1	1	1	1	1	1	1
scaffold270507	2026	1.059	1.061	20	1	0	2	1	3	1	1	1	3	3	3	3	1	3	3	3	3	1	1	3	1	3	1	1	3	1	1	1	1	3	1	3	1	1	3	3	3	3	1	0	1	1	1	1	1
scaffold271561	2301	1.061	1.061	24	1	0	0	1	3	1	1	1	3	3	3	3	1	3	3	3	3	1	1	3	1	3	1	1	3	1	1	1	1	3	1	3	1	1	3	3	3	3	1	1	1	1	1	1	1
scaffold273725	1718	1.059	1.061	42	1	0	2	1	3	1	1	1	3	3	3	3	1	3	3	3	3	1	1	3	1	3	1	1	3	1	1	1	1	3	1	3	1	1	3	3	3	3	1	4	1	1	1	1	1
scaffold276086	897	1.059	1.061	6	1	1	2	1	0	0	3	0	3	3	3	3	1	3	3	3	0	1	1	3	1	3	1	1	3	1	1	1	1	3	1	3	1	1	3	3	0	3	1	0	1	1	1	1	1
scaffold284403	1428	1.061	1.061	13	1	0	0	1	3	1	1	1	3	3	3	3	1	3	3	3	3	1	1	3	1	3	1	1	3	1	1	1	1	3	1	3	1	1	3	3	3	3	1	1	1	1	1	1	1
scaffold289697	2465	1.061	1.061	28	1	0	0	1	3	1	1	1	3	3	3	3	1	3	3	3	3	1	1	3	1	3	1	1	3	1	1	1	1	3	1	3	1	1	3	3	3	3	1	1	1	1	1	1	1
scaffold293380	5508	1.061	1.061	89	1	0	0	1	3	1	1	1	3	3	3	3	1	3	3	3	3	1	1	3	1	3	1	1	3	1	1	1	1	3	1	3	1	1	3	3	3	3	1	1	1	1	1	1	1
scaffold297525	1721	1.061	1.061	13	1	0	0	1	3	1	1	1	3	3	3	3	1	3	3	3	3	1	1	3	1	3	1	1	3	0	1	1	1	3	1	3	1	1	3	3	3	3	1	1	1	1	1	1	1
scaffold299275	3426	1.061	1.061	42	1	0	0	1	3	1	1	1	3	3	3	3	1	3	3	3	3	1	1	3	1	3	1	1	3	1	1	1	1	3	1	3	1	1	3	3	3	3	1	1	1	1	1	1	1
scaffold41598	1788	1.059	1.061	6	1	0	2	1	0	1	1	1	3	3	3	3	1	3	3	3	3	1	1	3	1	3	1	1	3	1	1	1	1	3	1	3	1	1	3	3	3	3	1	0	1	1	1	1	1
scaffold62199	1223	1.059	1.061	10	1	0	2	1	3	0	1	1	3	3	3	3	1	3	3	3	3	1	1	0	1	3	1	1	3	1	1	1	1	3	1	3	1	1	3	3	3	3	1	0	1	1	1	1	1
scaffold85981	1119	1.059	1.061	7	1	0	2	1	3	1	1	1	3	3	3	3	1	0	3	3	3	1	1	3	1	3	1	1	3	1	1	1	1	3	1	3	1	1	3	3	3	0	1	0	1	1	1	1	1
scaffold88035	2340	1.059	1.061	19	1	0	2	1	3	1	1	1	3	3	3	3	1	3	3	3	0	1	1	3	1	3	1	1	3	1	1	1	1	3	1	3	1	1	3	3	3	3	1	0	1	1	1	1	1
C18242388	271	1.063	1.063	5	1	1	0	1	3	1	1	1	1	3	3	3	1	3	3	0	0	0	1	3	1	3	1	1	3	1	1	1	1	3	3	0	1	1	3	3	3	3	1	1	1	1	1	1	1
C18469352	320	1.063	1.063	6	1	0	0	1	3	1	1	1	1	0	3	3	1	0	0	0	3	1	1	3	1	3	1	1	0	1	1	1	1	3	1	3	1	1	3	3	0	3	1	1	0	1	1	1	1
C18612654	369	1.063	1.063	8	1	0	0	1	3	1	1	1	1	3	3	3	1	3	3	3	3	1	1	3	1	3	1	1	3	1	1	1	1	3	1	3	1	1	3	3	3	3	1	1	1	1	1	1	1
C18823866	492	1.063	1.063	5	1	0	0	1	3	1	1	1	1	3	3	3	1	3	3	3	3	1	1	0	1	3	1	1	3	1	1	1	1	3	1	3	1	1	3	0	3	0	1	0	1	1	1	1	1
C18889372	553	1.063	1.063	6	1	0	0	1	3	1	1	1	1	3	3	3	1	3	3	3	3	1	1	3	1	3	1	1	3	1	1	1	1	3	1	3	1	1	3	3	3	3	1	1	1	1	1	1	1
C18987417	677	1.063	1.063	13	1	0	0	1	3	1	1	1	1	3	0	3	1	3	3	3	3	1	1	3	1	3	1	1	3	1	1	1	1	3	1	3	1	1	3	3	3	3	1	1	1	1	1	1	1
C18988575	679	1.063	1.063	8	1	0	0	1	3	1	1	1	1	3	3	3	1	3	3	3	3	1	1	3	1	3	1	1	3	1	1	1	1	3	1	3	1	1	3	3	0	3	0	1	1	1	1	1	1
C19121727	956	1.063	1.063	21	1	0	0	1	3	1	1	1	1	3	3	3	1	3	3	3	3	1	1	3	1	3	1	1	3	1	1	1	1	3	1	3	1	1	3	3	3	3	1	1	1	1	1	1	1
C19125651	967	1.063	1.063	13	1	0	0	1	3	1	1	1	1	3	3	3	1	3	3	3	3	1	1	3	1	3	1	1	3	1	1	1	1	3	1	3	1	1	3	3	3	3	1	1	1	1	1	1	1
C19183706	1161	1.063	1.063	21	1	0	0	1	3	1	1	1	1	3	3	3	1	3	3	3	3	1	1	3	1	3	1	1	3	1	1	1	1	3	1	3	1	1	3	3	3	3	1	1	1	1	1	1	1
C19225182	1348	1.063	1.063	14	1	0	0	1	3	1	1	1	1	3	3	3	1	3	3	3	3	1	1	3	1	3	1	1	3	1	1	1	1	3	1	3	1	1	3	3	3	3	1	1	1	1	1	1	1
C19273025	1645	1.063	1.063	29	1	0	0	1	3	1	1	1	1	3	3	3	1	3	3	3	3	1	1	3	1	0	1	1	3	1	1	1	1	3	1	3	1	1	3	3	3	3	1	1	1	1	1	1	1
C19302416	1894	1.063	1.063	28	1	0	0	1	3	1	1	1	1	3	3	3	1	3	3	3	3	1	1	3	1	3	1	1	3	1	1	1	1	3	1	3	1	1	3	3	3	3	1	1	1	1	1	1	1
scaffold104276	2546	1.063	1.063	55	1	0	0	1	3	1	1	1	1	3	3	3	1	3	3	3	3	1	1	3	1	3	1	1	3	1	1	1	1	3	1	3	1	1	3	3	3	3	1	1	1	1	1	1	1
scaffold109071	17321	1.063	1.063	231	1	0	0	1	3	1	1	1	1	3	3	3	1	3	3	3	3	1	1	3	1	3	1	1	3	1	1	1	1	3	1	3	1	1	3	3	3	3	1	1	1	1	1	1	1
scaffold111982	4258	1.063	1.063	59	1	0	0	1	3	1	1	1	1	3	3	3	1	3	3	3	3	1	1	3	1	3	1	1	3	1	1	1	1	3	1	3	1	1	3	3	3	3	1	1	1	1	1	1	1
scaffold121659	4614	1.063	1.063	46	1	0	0	1	3	1	1	1	1	3	3	3	1	3	3	3	3	1	1	3	1	3	1	1	3	1	1	1	1	3	1	3	1	1	3	3	3	3	1	1	1	1	1	1	1
scaffold123928	3207	1.063	1.063	16	1	0	0	1	3	1	1	1	1	3	3	3	1	3	3	3	0	1	1	0	1	3	1	1	3	1	1	1	1	3	1	3	1	1	3	3	3	3	1	1	1	1	1	1	1
scaffold124942	1411	1.063	1.063	6	1	0	0	1	3	1	1	1	1	3	3	3	1	3	3	3	3	1	1	3	1	3	1	1	3	1	1	1	1	3	1	3	1	1	3	3	3	3	1	1	1	1	1	1	1
scaffold125301	1963	1.063	1.063	10	1	0	0	1	3	1	1	1	1	3	3	3	1	3	3	3	3	1	1	3	1	3	1	1	3	1	1	1	1	3	1	3	1	1	0	0	3	3	1	1	1	1	1	1	1
scaffold130308	1067	1.063	1.063	9	1	0	0	1	3	1	1	1	1	3	3	3	1	3	3	3	3	1	1	3	1	3	1	1	3	1	1	1	1	3	1	3	1	1	3	0	3	3	1	1	1	1	1	1	1
scaffold136853	402	1.063	1.063	6	1	0	0	1	3	1	1	1	1	3	3	3	1	3	3	3	3	1	1	3	1	3	1	1	3	1	1	0	1	3	1	3	1	1	0	3	3	3	1	1	1	1	1	1	1
scaffold138931	964	1.063	1.063	7	1	0	0	1	3	1	1	1	1	3	0	3	1	3	3	3	3	1	1	0	1	3	1	1	3	1	1	1	1	3	1	3	1	1	3	3	3	3	1	1	1	1	1	1	1
scaffold141485	4999	1.063	1.063	12	1	0	0	1	3	1	1	1	1	3	3	3	1	3	3	3	3	1	1	3	1	3	1	1	3	1	1	1	1	3	1	3	1	1	3	3	3	3	1	1	1	1	1	1	1
scaffold146458	4790	1.063	1.063	34	1	0	0	1	3	1	1	1	1	3	3	3	1	3	3	3	3	1	1	3	1	3	1	1	3	1	1	1	1	3	1	3	1	1	3	3	3	3	1	1	1	1	1	1	1
scaffold149214	2937	1.063	1.063	14	1	0	0	1	3	1	0	1	1	3	3	3	1	3	3	3	3	1	1	3	1	3	1	1	3	1	1	1	1	3	1	3	1	1	3	3	3	3	1	1	1	1	1	1	1
scaffold149705	1110	1.063	1.063	6	1	1	0	1	3	1	1	1	1	3	3	3	1	3	3	3	3	1	1	3	1	3	1	1	3	1	1	1	1	3	1	3	1	1	3	3	3	0	1	1	1	1	1	1	1
scaffold155575	4376	1.063	1.063	25	1	0	0	1	3	1	1	1	1	3	3	3	1	3	3	3	3	1	1	3	1	3	1	1	3	1	1	1	1	3	1	3	1	1	3	3	3	3	1	1	1	1	1	1	1
scaffold16115	3942	1.063	1.063	74	1	0	0	1	3	1	1	1	1	3	3	3	1	3	3	3	3	1	1	3	1	3	1	1	3	1	1	1	1	3	1	3	1	1	3	3	3	3	1	1	1	1	1	1	1
scaffold181478	4058	1.063	1.063	30	1	0	0	1	3	1	1	1	1	3	3	3	1	3	3	3	3	1	1	3	1	3	1	1	3	1	1	1	1	3	1	3	1	1	3	3	3	3	1	1	1	1	1	1	1
scaffold193752	2801	1.063	1.063	9	1	0	0	1	3	1	1	1	1	3	3	3	1	3	3	3	3	1	1	3	1	3	1	1	3	1	1	1	1	3	1	3	1	1	3	3	3	3	1	1	1	1	1	1	1
scaffold198214	4829	1.063	1.063	16	1	0	0	1	3	1	1	1	1	3	3	3	1	3	3	3	3	1	1	3	1	3	1	1	3	1	1	1	1	3	1	3	1	1	3	3	3	3	0	1	1	1	1	1	1
scaffold200230	470	1.061	1.063	6	1	2	2	1	3	1	1	1	0	3	0	0	0	0	3	3	3	1	1	3	1	3	1	1	3	1	1	1	1	3	1	3	1	1	3	3	3	0	1	1	1	1	1	1	1
scaffold200946	1484	1.063	1.063	19	1	0	0	1	3	1	1	1	1	3	3	3	1	3	3	3	3	1	1	3	1	3	1	1	3	1	1	1	1	3	1	3	1	1	3	3	3	3	1	1	1	1	1	1	1
scaffold208717	2068	1.063	1.063	27	1	0	0	1	3	1	1	1	1	3	3	3	1	3	3	3	3	1	1	3	1	3	1	1	3	1	1	1	1	3	1	3	1	1	3	3	3	3	1	1	1	1	1	1	1
scaffold209538	1375	1.063	1.063	5	1	0	0	1	3	1	1	1	1	3	3	3	1	3	3	3	3	1	1	3	1	3	1	1	3	1	1	0	1	3	1	3	1	1	3	3	3	3	0	1	1	1	1	1	1
scaffold224646	2461	1.063	1.063	28	1	0	0	1	3	1	1	1	1	3	3	3	1	3	3	3	3	1	1	3	1	3	1	1	3	1	1	1	1	3	1	3	1	1	3	3	3	3	1	1	1	1	1	1	1
scaffold224679	1546	1.063	1.063	8	1	0	0	1	3	1	1	1	1	3	3	3	1	3	3	3	3	1	1	3	1	3	1	1	3	1	1	1	1	3	1	3	1	1	3	3	3	3	1	1	1	1	1	1	1
scaffold229828	3664	1.063	1.063	73	1	0	0	1	3	1	1	1	1	3	3	3	1	3	3	3	3	1	1	3	1	3	1	1	3	1	1	1	1	3	1	3	1	1	3	3	3	3	1	1	1	1	1	1	1
scaffold231930	1862	1.063	1.063	39	1	0	0	1	3	1	1	1	1	3	3	3	1	3	3	3	3	1	1	3	1	3	1	1	3	1	1	1	1	3	1	3	1	1	3	3	3	3	1	1	1	1	1	1	1
scaffold235621	1998	1.063	1.063	17	1	0	0	1	3	1	1	1	1	3	3	0	1	3	3	3	3	1	1	3	1	3	1	1	3	1	1	1	1	3	1	3	1	1	3	3	3	3	1	1	1	1	1	1	1
scaffold237032	3526	1.063	1.063	59	1	0	0	1	3	1	1	1	1	3	3	3	1	3	3	3	3	1	1	3	1	3	1	1	3	1	1	1	1	3	1	3	1	1	3	3	3	3	1	1	1	1	1	1	1
scaffold23817	1468	1.063	1.063	8	1	0	0	1	3	1	1	0	1	3	3	3	1	3	3	3	3	1	1	3	1	3	1	1	3	1	1	1	1	3	1	3	1	1	3	3	3	3	1	1	1	1	1	1	1
scaffold249709	4146	1.063	1.063	53	1	0	0	1	3	1	1	1	1	3	3	3	1	3	3	3	3	1	1	3	1	3	1	1	3	1	1	1	1	3	1	3	1	1	3	3	3	3	1	1	1	1	1	1	1
scaffold250055	523	1.063	1.063	9	1	0	0	1	3	1	1	1	1	3	3	3	1	3	3	3	3	1	1	3	1	3	1	1	3	1	1	1	1	3	1	3	1	1	3	3	3	3	1	1	1	1	1	1	1
scaffold251264	2721	1.063	1.063	22	1	0	0	1	3	1	1	1	1	0	3	3	1	3	3	3	3	1	1	3	1	3	1	1	3	1	1	1	1	3	0	3	1	1	3	3	3	3	1	1	1	1	1	0	1
scaffold254477	2712	1.063	1.063	16	1	0	0	1	3	1	1	1	1	3	3	3	1	3	3	3	3	1	1	3	1	3	1	1	3	1	1	1	1	3	1	3	1	1	3	3	3	3	1	1	1	1	1	1	1
scaffold269449	1943	1.063	1.063	31	1	0	0	1	3	1	1	1	1	3	3	3	1	3	3	3	3	1	1	3	1	3	1	1	3	1	1	1	1	3	1	3	1	1	3	3	3	3	1	1	1	1	1	1	1
scaffold270277	1962	1.063	1.063	13	1	0	0	1	3	1	1	1	1	3	3	3	1	3	3	3	3	1	1	3	1	3	1	1	3	1	1	1	1	3	1	3	1	1	3	3	3	3	1	1	1	1	1	1	1
scaffold270635	859	1.063	1.063	7	1	0	0	1	3	1	1	1	1	0	0	3	1	3	3	3	3	1	1	3	1	3	1	1	3	1	1	1	1	3	1	3	1	1	3	3	3	3	1	0	1	1	1	1	1
scaffold270918	907	1.063	1.063	10	1	0	0	1	3	1	1	1	1	3	3	3	1	3	0	3	3	1	1	3	1	3	1	1	3	1	1	1	1	3	1	3	1	1	3	3	3	3	1	1	1	1	1	1	1
scaffold273357	2943	1.063	1.063	53	1	0	0	1	3	1	1	1	1	3	3	3	1	3	3	3	3	1	1	3	1	3	1	1	3	1	1	1	1	3	1	3	1	1	3	3	3	3	1	1	1	1	1	1	1
scaffold274146	1281	1.063	1.063	9	1	0	0	1	3	1	1	1	1	3	3	3	1	3	3	3	3	1	1	3	1	3	1	1	3	1	0	1	1	3	1	3	1	1	3	3	3	3	1	1	1	1	1	1	1
scaffold275016	2384	1.063	1.063	26	1	0	0	1	3	1	1	1	1	3	3	3	1	3	3	3	3	1	1	3	1	3	1	1	3	1	1	1	1	3	1	3	1	1	3	3	3	3	1	1	1	1	1	1	1
scaffold276445	1136	1.063	1.063	10	1	0	0	1	3	1	1	1	1	3	3	3	1	3	3	3	3	1	1	3	1	3	1	1	3	1	1	1	1	3	1	3	1	1	3	3	3	3	1	1	1	1	1	1	1
scaffold276646	1141	1.063	1.063	16	1	0	0	1	3	1	1	1	1	3	3	3	1	3	3	3	3	1	1	3	1	3	1	1	3	1	1	1	1	3	1	3	1	1	3	3	3	3	1	1	1	1	1	1	1
scaffold280347	601	1.063	1.063	5	1	0	0	1	3	1	1	1	1	0	3	3	1	0	3	3	3	1	1	3	1	0	1	1	3	1	1	1	1	3	1	3	1	1	3	3	3	3	1	1	1	1	1	1	1
scaffold286489	2553	1.063	1.063	14	1	0	0	1	3	1	1	1	1	3	3	3	1	3	3	3	3	1	1	3	1	3	1	1	3	1	1	1	1	3	1	3	1	1	3	3	3	0	1	1	1	1	1	1	1
scaffold286739	4413	1.063	1.063	73	1	0	0	1	3	1	1	1	1	3	3	3	1	3	3	3	3	1	1	3	1	3	1	1	3	1	1	1	1	3	1	3	1	1	3	3	3	3	1	1	1	1	1	1	1
scaffold288737	1278	1.063	1.063	16	1	0	0	1	3	1	1	1	1	3	3	3	1	3	3	3	3	1	1	3	1	3	1	1	3	1	1	1	1	3	1	3	1	1	3	3	3	3	1	1	1	1	1	1	1
scaffold290202	4131	1.063	1.063	26	1	0	0	1	3	1	1	1	1	3	3	3	1	3	3	3	3	1	1	3	1	3	1	1	3	1	1	1	1	3	1	3	1	1	3	3	3	3	1	1	1	1	1	1	1
scaffold294860	3102	1.063	1.063	20	1	0	0	1	3	1	1	1	1	3	3	3	1	3	3	3	3	1	1	3	1	3	1	1	3	1	1	1	1	3	1	3	1	1	3	3	3	3	1	1	1	1	1	1	1
scaffold295915	4082	1.063	1.063	28	1	0	0	1	3	1	1	1	1	3	3	3	1	3	3	3	3	1	1	3	1	3	1	1	3	1	1	1	1	3	1	3	1	1	3	3	3	3	1	1	1	1	1	1	1
scaffold296057	1575	1.063	1.063	25	1	0	0	1	3	1	1	1	1	3	3	3	1	3	3	3	3	1	1	3	1	3	1	1	3	1	1	1	1	3	1	3	1	1	3	3	3	3	1	1	1	1	1	1	1
scaffold299052	2187	1.063	1.063	32	1	0	0	1	3	1	1	1	1	3	3	3	1	3	3	3	3	1	1	3	1	3	1	1	3	1	1	1	1	3	1	3	1	1	3	3	3	3	1	1	1	1	1	1	1
scaffold299830	2296	1.063	1.063	14	1	0	0	1	3	1	1	1	1	0	3	3	1	3	0	3	0	1	1	3	1	3	1	1	3	1	1	1	1	3	1	3	1	1	3	3	0	3	1	1	1	1	1	1	1
scaffold301555	3063	1.063	1.063	12	1	0	0	1	3	1	1	1	1	3	3	3	1	3	3	3	3	1	1	3	1	3	1	1	3	1	1	1	1	3	1	3	1	1	3	3	3	3	1	1	1	1	1	1	1
scaffold302788	4291	1.063	1.063	64	1	0	0	1	3	1	1	1	1	3	3	3	1	3	3	3	3	1	1	3	1	3	1	1	3	1	1	1	1	3	1	3	1	1	3	3	3	3	1	1	1	1	1	1	1
scaffold304853	3490	1.063	1.063	63	1	0	0	1	3	1	1	1	1	3	3	3	1	3	3	3	3	1	1	3	1	3	1	1	3	1	1	1	1	3	1	3	1	1	3	3	3	3	1	1	1	1	1	1	1
scaffold34976	6360	1.063	1.063	78	1	0	0	1	3	1	1	1	1	3	3	3	1	3	3	3	3	1	1	3	1	3	1	1	3	1	1	1	1	3	1	3	1	1	3	3	3	3	1	1	1	1	1	1	1
scaffold57931	6987	1.061	1.063	48	1	0	2	1	3	1	1	1	4	3	3	3	1	3	3	3	3	1	1	3	1	3	1	1	3	1	1	1	1	3	1	3	1	1	3	3	3	3	1	1	1	1	1	1	1
scaffold61825	915	1.063	1.063	6	1	0	0	1	3	1	1	1	1	3	3	3	1	3	3	0	0	1	1	0	1	3	1	1	3	1	1	1	1	0	1	3	1	1	3	3	3	3	1	1	1	1	1	1	1
scaffold70775	2357	1.063	1.063	36	1	0	0	1	3	1	1	1	1	3	3	3	1	3	3	3	3	1	1	3	1	3	1	1	3	1	1	1	1	3	1	3	1	1	3	4	3	3	1	1	1	1	1	1	1
scaffold757	2059	1.063	1.063	16	1	0	0	1	3	1	1	1	1	3	3	3	1	3	3	3	3	1	1	3	1	3	1	1	3	1	1	1	1	3	1	3	1	1	3	3	3	3	1	1	1	1	1	1	1
scaffold81384	4473	1.063	1.063	85	1	0	0	1	3	1	1	1	1	3	3	3	1	3	3	3	3	1	1	3	1	3	1	1	3	1	1	1	1	3	1	3	1	1	3	3	3	3	1	1	1	1	1	1	1
scaffold85061	7085	1.063	1.063	25	1	0	0	1	3	1	1	1	1	3	3	3	1	3	3	3	3	1	1	3	1	3	1	1	3	1	1	1	1	3	1	3	1	1	3	3	3	3	1	1	1	1	1	1	1
scaffold9434	2164	1.063	1.063	8	1	0	0	1	3	1	1	1	1	3	3	3	1	3	3	3	3	1	1	3	1	3	1	1	3	1	0	1	1	3	1	3	1	1	3	3	3	3	1	1	1	1	1	1	1
C18812088	483	1.065	1.065	9	1	0	0	1	3	1	1	1	1	3	3	3	1	3	3	3	3	1	1	3	1	3	1	3	3	1	1	1	1	3	1	3	1	1	3	3	3	3	1	1	1	1	1	1	1
C19002611	701	1.065	1.065	12	1	0	0	1	3	1	1	1	1	3	3	3	1	3	3	3	3	1	1	0	1	3	1	3	3	1	1	1	1	3	1	3	1	1	3	3	3	3	1	1	1	1	1	1	1
C19011147	715	1.065	1.065	7	1	0	0	1	3	0	1	1	1	3	3	3	1	3	3	3	3	1	1	3	1	3	1	3	3	1	1	1	1	3	1	3	1	1	3	3	3	3	1	1	1	1	1	1	1
C19067582	822	1.063	1.065	11	1	0	2	1	3	1	1	1	1	3	3	3	1	3	3	3	3	1	1	3	1	3	1	0	3	0	1	1	1	3	1	3	1	1	3	3	3	0	1	1	1	1	1	1	1
C19248909	1480	1.065	1.065	28	1	0	0	1	3	1	1	1	1	3	3	3	1	3	3	3	3	1	1	3	1	3	1	3	3	1	1	1	1	3	1	3	1	1	3	3	3	3	1	1	1	1	1	1	1
scaffold119894	9524	1.065	1.065	6	1	0	0	1	3	1	1	1	1	3	3	3	1	3	3	3	3	1	1	3	1	0	1	3	3	1	1	1	1	3	1	3	1	1	3	3	3	3	1	1	1	1	1	1	1
scaffold124147	2408	1.065	1.065	29	1	0	0	1	3	1	1	1	1	3	3	3	1	3	3	3	3	1	1	3	1	3	1	3	3	1	1	1	1	3	1	3	1	1	3	3	3	3	1	1	1	1	1	1	1
scaffold181428	8271	1.065	1.065	95	1	0	0	1	3	1	1	1	1	3	3	3	1	3	3	3	3	1	1	3	1	3	1	3	3	1	1	1	1	3	1	3	1	1	3	3	3	3	1	1	1	1	1	1	1
scaffold206960	6735	1.065	1.065	132	1	0	0	1	3	1	1	1	1	3	3	3	1	3	3	3	3	1	1	3	1	3	1	3	3	1	1	1	1	3	1	3	1	1	3	3	3	3	1	1	1	1	1	1	1
scaffold226754	5278	1.065	1.065	113	1	0	0	1	3	1	1	1	1	3	3	3	1	3	3	3	3	1	1	3	1	3	1	3	3	1	1	1	1	3	1	3	1	1	3	3	3	3	1	1	1	1	1	1	1
scaffold274160	4997	1.065	1.065	45	1	0	0	1	3	1	1	1	1	3	3	3	1	3	3	3	3	1	1	3	1	3	1	3	3	1	1	1	1	3	1	3	1	1	3	3	3	3	1	1	1	1	1	1	1
scaffold277379	1458	1.065	1.065	15	1	0	0	1	3	1	1	1	1	3	3	3	1	3	3	3	3	1	1	3	1	3	1	3	3	1	1	1	1	3	1	3	1	1	3	3	3	3	1	1	1	1	1	1	1
scaffold281457	2492	1.065	1.065	28	1	0	0	1	3	1	1	1	1	3	3	3	1	3	3	3	3	1	1	3	1	3	1	3	3	1	1	1	1	3	1	3	1	1	3	3	3	3	1	1	1	1	1	1	1
scaffold282690	4571	1.065	1.065	88	1	0	0	1	3	1	1	1	1	3	3	3	1	3	3	3	3	4	1	3	1	3	1	3	3	1	1	1	1	3	1	3	1	1	3	3	3	3	1	1	1	1	1	1	1
scaffold305244	2541	1.065	1.065	52	1	0	0	1	3	1	1	1	1	3	3	3	1	3	3	3	3	1	1	3	1	3	1	3	3	1	1	1	1	3	1	3	1	1	3	3	3	3	1	1	1	1	1	1	1
scaffold78753	23047	1.065	1.065	5	1	0	0	1	3	1	1	0	1	3	3	3	1	3	3	3	3	1	1	3	1	3	1	3	3	1	1	1	1	3	1	3	1	1	3	3	3	3	1	1	1	1	1	1	1
scaffold299250	4165	1.065	1.069	14	1	1	4	1	3	1	1	1	1	3	3	3	1	3	3	3	3	1	1	3	1	3	1	3	3	1	1	1	1	3	1	3	2	1	3	3	3	3	1	1	1	1	1	1	1
scaffold76559	5029	1.069	1.069	27	1	1	0	1	3	1	1	1	1	3	3	3	1	3	3	3	3	1	1	3	1	3	1	3	3	1	1	1	1	3	1	3	2	1	3	3	3	3	1	1	1	1	1	1	1
scaffold109994	1277	1.072	1.072	8	1	0	0	1	3	1	1	1	1	3	0	1	1	0	0	0	3	1	1	3	1	3	1	3	3	1	1	1	1	0	1	3	3	1	3	3	0	3	1	1	1	1	1	1	1
C18834092	500	1.073	1.073	8	1	0	0	1	3	1	1	1	1	0	0	1	1	3	3	3	3	1	1	3	1	3	1	3	3	1	1	1	1	3	1	3	1	1	3	3	3	3	1	1	1	1	1	1	1
C19118387	946	1.072	1.073	8	1	0	0	1	3	1	1	1	1	3	3	1	1	3	3	3	3	1	1	3	1	3	1	3	3	1	1	1	1	3	1	3	0	1	3	3	3	3	1	1	1	1	1	1	1
scaffold177643	4255	1.072	1.073	18	1	0	0	1	3	1	1	1	1	3	3	1	1	3	3	3	3	1	1	3	1	3	1	3	3	1	1	1	1	3	1	3	4	1	3	3	3	3	1	1	1	1	1	1	1
scaffold218199	2039	1.073	1.073	31	1	0	0	1	3	1	1	1	1	3	3	1	1	3	3	3	3	1	1	3	1	3	1	3	3	1	1	1	1	3	1	3	2	1	3	3	3	3	1	1	1	1	1	1	1
scaffold266194	8063	1.073	1.073	86	1	0	0	1	3	1	1	1	1	3	3	1	1	3	3	3	3	1	1	3	1	3	1	3	3	1	1	1	1	3	1	3	2	1	3	3	3	3	1	1	1	1	1	1	1
scaffold26935	4203	1.073	1.073	58	1	0	0	1	3	1	1	1	1	3	3	1	1	3	3	3	3	1	1	3	1	3	1	3	3	1	1	1	1	3	1	3	2	1	3	3	3	3	1	1	1	1	1	1	1
scaffold291365	939	1.072	1.073	10	1	0	0	1	3	1	1	1	1	3	3	1	1	3	3	0	3	1	1	3	1	3	1	3	3	1	1	1	1	3	1	3	0	1	3	3	3	3	1	1	1	1	0	1	1
scaffold297072	1254	1.072	1.073	12	1	0	0	1	3	1	1	1	1	3	3	1	1	3	3	3	3	1	1	3	1	3	1	3	3	1	1	1	1	3	1	3	0	1	3	3	3	3	1	1	1	1	1	1	1
scaffold302731	3635	1.073	1.073	30	1	0	0	1	3	1	1	1	1	3	3	1	1	3	3	3	3	1	1	3	1	3	1	3	3	1	1	1	1	3	1	3	2	1	3	3	3	3	1	1	1	1	1	1	1
scaffold5770	6451	1.072	1.073	8	1	0	0	1	3	1	1	1	1	3	3	1	1	3	3	3	3	1	1	3	1	3	1	3	3	1	1	1	1	3	1	3	0	1	3	3	3	3	1	1	1	1	1	1	1
scaffold70341	2027	1.073	1.073	20	1	0	0	1	3	1	1	1	1	3	3	1	1	3	3	3	3	1	1	3	1	3	1	3	3	1	1	1	1	3	1	3	2	1	3	3	3	3	1	1	1	1	1	1	1
scaffold15549	6911	1.075	1.075	73	1	0	0	1	3	1	1	1	1	3	3	1	1	3	3	3	3	1	1	3	1	3	1	3	3	1	1	1	1	3	1	3	2	1	3	3	3	3	1	1	1	3	1	1	1
scaffold176299	19685	1.075	1.075	265	1	0	0	1	3	1	1	1	1	3	3	1	1	3	3	3	3	1	1	3	1	3	1	3	3	1	1	1	1	3	1	3	2	1	3	3	3	3	1	1	1	3	1	1	1
scaffold223244	10113	1.075	1.075	97	1	0	0	1	3	1	1	1	1	3	3	1	1	3	3	3	3	1	1	3	1	3	1	3	3	1	1	1	1	3	1	3	2	1	3	3	3	3	1	1	1	3	1	1	1
scaffold227485	5702	1.075	1.075	78	1	0	0	1	3	1	1	1	1	3	3	1	1	3	3	3	3	1	1	3	1	3	1	3	3	1	1	1	1	3	1	3	2	1	3	3	3	3	1	1	1	3	1	1	1
scaffold240007	12702	1.075	1.075	43	1	0	0	1	3	1	1	1	1	3	3	1	1	3	3	3	3	1	1	3	1	3	1	3	3	1	1	1	1	3	1	3	2	1	3	3	3	3	1	1	1	3	1	1	1
scaffold259719	11683	1.075	1.075	152	1	0	0	1	3	1	1	1	1	3	3	1	1	3	3	3	3	1	1	3	1	3	1	3	3	1	1	1	1	3	1	3	2	1	3	3	3	3	1	1	1	3	1	1	1
scaffold264913	16126	1.075	1.075	263	1	0	0	1	3	1	1	1	1	3	3	1	1	3	3	3	3	1	1	3	1	3	1	3	3	1	1	1	1	3	1	3	2	1	3	3	3	3	1	1	1	3	1	1	1
scaffold267750	1923	1.075	1.075	16	1	0	0	1	3	1	1	1	1	3	3	1	1	3	3	3	3	1	1	3	1	3	1	3	3	1	1	1	1	3	1	3	2	1	3	3	3	3	1	1	1	3	1	1	1
scaffold275907	1619	1.075	1.075	19	1	0	0	1	3	1	1	1	1	3	3	1	1	3	3	3	3	1	1	3	1	3	1	3	3	1	1	1	1	3	1	3	2	1	3	3	3	3	1	1	1	3	1	1	1
scaffold277428	1125	1.065	1.075	8	1	1	10	1	0	0	0	1	0	3	1	0	0	3	3	3	3	0	1	3	1	0	1	3	0	0	1	0	0	0	1	0	1	1	3	3	0	0	1	0	1	0	1	1	1
scaffold288140	7618	1.075	1.075	163	1	0	0	1	3	1	1	1	1	3	3	1	1	3	3	3	3	1	1	3	1	3	1	3	3	1	1	1	1	3	1	3	2	1	3	3	3	3	1	1	1	3	1	1	1
scaffold297819	4427	1.075	1.075	65	1	0	0	1	3	1	1	1	1	3	3	1	1	3	3	3	3	1	1	3	1	3	1	3	3	1	1	1	1	3	1	3	2	1	3	3	3	3	1	1	1	3	1	1	1
scaffold302617	2176	1.075	1.075	24	1	0	0	1	3	1	1	1	1	3	3	1	1	3	3	3	3	1	1	3	1	3	1	3	3	1	1	1	1	3	1	3	2	1	3	3	3	3	1	1	1	3	1	1	1
scaffold32037	9425	1.075	1.075	94	1	0	0	1	3	1	1	1	1	3	3	1	1	3	3	3	3	1	1	3	1	3	1	3	3	1	1	1	1	3	1	3	2	1	3	3	3	3	1	1	1	3	1	1	1
scaffold42780	9275	1.075	1.075	127	1	0	0	1	3	1	1	1	1	3	3	1	1	3	3	3	3	1	1	3	1	3	1	3	3	1	1	1	1	3	1	3	2	1	3	3	3	3	1	1	1	3	1	1	1
scaffold9732	2718	1.075	1.075	44	1	0	0	1	3	1	1	1	1	3	3	1	1	3	3	3	3	1	1	3	1	3	1	3	3	1	1	1	1	3	1	3	2	1	3	3	3	3	1	1	1	3	1	1	1
C18477570	322	1.076	1.076	5	1	0	0	1	3	0	1	1	1	0	3	1	1	3	3	3	3	1	1	3	1	3	1	3	3	0	1	1	1	3	1	3	3	1	3	3	3	3	1	1	0	3	0	0	1
C18757778	444	1.076	1.076	6	1	0	0	1	3	1	1	1	1	3	3	1	1	3	0	3	3	1	1	3	1	3	1	3	3	1	1	1	1	3	1	3	3	1	0	3	3	3	1	0	1	3	1	1	1
C18854872	518	1.076	1.076	10	1	0	0	1	3	1	1	1	1	3	3	1	1	3	3	3	3	1	1	3	1	3	1	3	3	1	1	1	1	3	1	3	3	1	3	3	3	3	1	1	1	3	1	1	1
C18919073	586	1.075	1.076	7	1	0	1	1	3	1	1	1	1	3	0	1	1	3	0	3	0	0	1	3	1	0	0	3	0	0	1	1	1	3	1	0	0	1	0	0	0	0	1	0	1	3	0	1	1
C18942800	615	1.076	1.076	5	1	0	0	1	3	1	1	1	1	3	3	1	1	3	3	3	3	1	1	3	1	3	1	3	3	1	1	1	1	3	1	3	3	1	3	3	3	3	1	1	1	3	1	0	1
C19113177	932	1.076	1.076	12	1	0	0	1	3	1	1	1	1	3	3	1	1	3	3	3	3	1	1	3	1	3	1	3	3	1	1	1	1	3	1	3	3	1	3	3	3	3	1	1	1	3	1	1	1
C19152153	1047	1.076	1.076	24	1	0	0	1	3	1	1	1	1	3	3	1	1	3	3	3	3	1	1	3	1	3	1	3	3	1	1	1	1	3	1	3	3	1	3	3	3	3	1	1	1	3	1	1	1
C19154723	1056	1.076	1.076	16	1	0	0	1	3	1	1	1	1	3	3	1	1	3	3	3	3	1	1	3	1	3	1	3	3	1	1	1	1	3	1	3	3	1	3	3	0	3	1	1	1	3	1	1	1
C19178602	1142	1.076	1.076	10	1	0	0	1	3	1	1	1	1	3	3	1	0	3	3	3	3	1	1	3	1	3	1	3	3	1	1	1	1	3	1	3	3	1	3	3	3	3	1	1	0	3	0	1	1
C19180418	1148	1.076	1.076	27	1	0	0	1	3	1	1	1	1	3	3	1	1	3	3	3	3	1	1	3	1	3	1	3	3	1	1	1	1	3	1	3	3	1	3	3	3	3	1	1	1	3	1	1	1
C19181338	1152	1.075	1.076	19	1	0	1	1	3	1	1	1	1	3	3	1	1	3	0	3	3	1	1	3	1	3	1	3	3	1	1	1	1	3	1	3	0	1	3	3	3	3	1	1	1	3	1	1	1
C19183630	1161	1.076	1.076	35	1	0	0	1	3	1	1	1	1	3	3	1	1	3	3	3	3	1	1	3	1	3	1	3	3	1	1	1	1	3	1	3	3	1	3	3	3	3	1	1	1	3	1	1	1
C19204880	1250	1.076	1.076	20	1	0	0	1	3	1	1	1	1	3	3	1	1	3	3	3	3	1	1	3	1	3	1	3	3	1	1	1	1	3	1	3	3	1	3	3	3	3	1	1	1	3	1	1	1
C19206104	1256	1.076	1.076	12	1	0	0	1	3	1	1	1	1	3	3	1	1	3	3	3	3	1	1	3	1	3	1	3	3	1	1	1	1	3	1	3	3	1	3	3	3	3	1	1	1	3	1	1	1
C19208544	1267	1.076	1.076	23	1	0	0	1	3	1	1	1	1	3	3	1	1	3	3	3	3	1	1	3	1	3	1	3	3	1	1	1	1	3	1	3	3	1	3	3	3	3	1	1	1	3	1	1	1
C19250515	1490	1.076	1.076	32	1	0	0	1	3	1	1	1	1	3	3	1	1	3	3	3	3	1	1	3	1	3	1	3	3	1	1	1	1	3	1	3	3	1	3	3	3	3	1	1	1	3	1	1	1
C19256177	1527	1.076	1.076	24	1	0	0	1	3	1	1	1	1	3	3	1	1	3	3	3	3	1	1	3	1	3	1	3	3	1	1	1	1	3	1	3	3	1	3	3	3	3	1	1	1	3	1	1	1
C19263501	1577	1.076	1.076	41	1	0	0	1	3	1	1	1	1	3	3	1	1	3	3	3	3	1	1	3	1	3	1	3	3	1	1	1	1	3	1	3	3	1	3	3	3	3	1	1	1	3	1	1	1
C19264363	1583	1.076	1.076	31	1	0	0	1	3	1	1	1	1	3	3	1	1	3	3	3	3	1	1	3	1	3	1	3	3	1	1	1	1	3	1	3	3	1	3	3	3	3	1	1	1	3	1	1	1
C19266045	1595	1.076	1.076	36	1	0	0	1	3	1	1	1	1	3	3	1	1	3	3	3	3	1	1	3	1	3	1	3	3	1	1	1	1	3	1	3	3	1	3	3	3	3	1	1	1	3	1	1	1
C19288950	1771	1.076	1.076	48	1	0	0	1	3	1	1	1	1	3	3	1	1	3	3	3	3	1	1	3	1	3	1	3	3	1	1	1	1	3	1	3	3	1	3	3	3	3	1	1	1	3	1	1	1
C19298210	1854	1.076	1.076	24	1	0	0	1	3	1	1	1	1	3	3	1	1	3	3	3	3	1	1	3	1	3	1	3	3	1	1	1	1	3	1	3	3	1	3	3	3	3	1	1	1	3	1	1	1
C19311824	1993	1.076	1.076	29	1	0	0	1	3	1	1	1	1	3	3	1	1	3	3	3	3	1	1	3	1	3	1	3	3	1	1	1	1	3	1	3	3	1	3	3	3	3	1	1	1	3	1	1	1
C19315464	2033	1.076	1.076	22	1	0	0	1	3	1	1	1	1	3	3	1	1	3	3	3	3	1	1	3	1	3	1	3	3	1	1	1	1	3	1	3	3	1	3	3	3	3	1	1	1	3	1	1	1
C19317716	2058	1.076	1.076	28	1	0	0	1	3	1	1	1	1	3	3	1	1	3	3	3	3	1	1	3	1	3	1	3	3	1	1	1	1	3	1	3	3	1	3	3	3	3	1	1	1	3	1	1	1
C19330776	2224	1.076	1.076	19	1	0	0	1	3	1	1	0	1	3	3	1	1	3	3	3	0	1	1	3	1	3	1	3	3	1	1	1	1	3	1	3	3	1	3	3	3	3	1	1	1	3	1	1	1
C19331106	2229	1.076	1.076	23	1	0	0	1	3	1	1	1	1	3	3	1	1	3	3	3	3	1	1	3	1	3	1	3	3	1	1	1	1	3	1	3	3	1	3	3	3	0	1	1	1	3	1	1	1
C19335262	2290	1.076	1.076	48	1	0	0	1	3	1	1	1	1	3	3	1	1	3	3	3	3	1	1	3	1	3	1	3	3	1	1	1	1	3	1	3	3	1	3	3	3	3	1	1	1	3	1	1	1
C19341068	2380	1.076	1.076	38	1	0	0	1	3	1	1	1	1	3	3	1	1	3	3	3	3	1	1	3	1	3	1	3	3	1	1	1	1	3	1	3	3	1	3	3	3	3	1	1	1	3	1	1	1
C19343980	2427	1.076	1.076	29	1	0	0	1	3	1	1	1	1	3	3	1	1	3	3	3	3	1	1	3	1	3	1	3	3	1	1	1	1	3	1	3	3	1	3	3	3	3	1	1	1	3	1	1	1
C19351279	2560	1.076	1.076	19	1	2	0	0	3	1	1	1	1	3	3	0	1	3	3	3	3	1	1	3	0	3	0	3	3	1	1	1	1	3	1	3	3	1	3	3	3	3	1	1	0	3	0	1	1
C19357153	2682	1.076	1.076	61	1	0	0	1	3	1	1	1	1	3	3	1	1	3	3	3	3	1	1	3	1	3	1	3	3	1	1	1	1	3	1	3	3	1	3	3	3	3	1	1	1	3	1	1	1
C19360741	2760	1.076	1.076	75	1	0	0	1	3	1	1	1	1	3	3	1	1	3	3	3	3	1	1	3	1	3	1	3	3	1	1	1	1	3	1	3	3	1	3	3	3	3	1	1	1	3	1	1	1
C19362677	2807	1.076	1.076	51	1	0	0	1	3	1	1	1	1	3	3	1	1	3	3	3	3	1	1	3	1	3	1	3	3	1	1	1	1	3	1	3	3	1	3	3	3	3	1	1	1	3	1	1	1
C19375586	3178	1.076	1.076	54	1	0	0	1	3	1	1	1	1	3	3	1	1	3	3	3	3	1	1	3	1	3	1	3	3	1	1	1	1	3	1	3	3	1	3	3	3	3	1	1	1	3	1	1	1
C19403638	4883	1.076	1.076	41	1	0	0	1	3	1	1	1	1	3	3	1	1	3	3	3	3	1	1	3	1	3	1	3	3	1	1	1	1	3	1	3	3	1	3	3	3	3	1	1	1	3	1	1	1
C19414557	7917	1.076	1.076	99	1	0	0	1	3	1	1	1	1	3	3	1	1	3	3	3	3	1	1	3	1	3	1	3	3	1	1	1	1	3	1	3	3	1	3	3	3	3	1	1	1	3	1	1	1
scaffold100142	8934	1.076	1.076	146	1	0	0	1	3	1	1	1	1	3	3	1	1	3	3	3	3	1	1	3	1	3	1	3	3	1	1	1	1	3	1	3	3	1	3	3	3	3	1	1	1	3	1	1	1
scaffold101294	4845	1.076	1.076	80	1	0	0	1	3	1	1	1	1	3	3	1	1	3	3	3	3	1	1	3	1	3	1	3	3	1	1	1	1	3	1	3	3	1	3	3	3	3	1	1	1	3	1	1	1
scaffold102741	7813	1.076	1.076	69	1	0	0	1	3	1	1	1	1	3	3	1	1	3	3	3	3	1	1	3	1	3	1	3	3	1	1	1	1	3	1	3	3	1	3	3	3	3	1	1	1	3	1	1	1
scaffold104015	2952	1.076	1.076	33	1	0	0	1	3	1	1	1	1	3	3	1	1	3	3	3	3	1	1	3	1	0	1	3	3	1	1	1	1	3	1	3	3	1	3	3	3	3	1	1	1	3	1	1	1
scaffold104518	5272	1.076	1.076	94	1	0	0	1	3	1	1	1	1	3	3	1	1	3	3	3	3	1	1	3	1	3	1	3	3	1	1	1	1	3	1	3	3	1	3	3	3	3	1	1	1	3	1	1	1
scaffold10463	1458	1.076	1.076	12	1	0	0	1	3	1	1	1	1	3	3	1	1	3	3	3	3	1	1	3	1	3	1	3	3	1	1	1	1	3	1	3	3	1	3	3	3	3	1	1	1	3	1	1	1
scaffold104924	6168	1.076	1.076	83	1	0	0	1	3	1	1	1	1	3	3	1	1	3	3	3	3	1	1	3	1	3	1	3	3	1	1	1	1	3	1	3	3	1	3	3	3	3	1	1	1	3	1	1	1
scaffold105533	7254	1.076	1.076	123	1	0	0	1	3	1	1	1	1	3	3	1	1	3	3	3	3	1	1	4	1	3	1	3	3	1	1	1	1	3	1	3	3	1	3	3	3	4	1	1	1	3	1	1	1
scaffold10671	6248	1.076	1.076	53	1	0	0	1	3	1	1	1	1	3	3	1	1	3	3	3	3	1	1	3	1	3	1	3	3	1	1	1	1	3	1	3	3	1	3	3	3	3	1	1	1	3	1	1	1
scaffold106984	4796	1.076	1.076	49	1	0	0	1	3	1	1	1	1	3	3	1	1	3	3	3	3	1	1	3	1	3	1	3	3	1	1	1	1	3	1	3	3	1	3	3	3	3	1	1	1	3	1	1	1
scaffold108599	2414	1.076	1.076	20	1	0	0	1	3	1	1	1	1	3	3	1	1	3	3	3	3	1	1	3	1	3	1	3	3	1	1	1	1	3	1	3	3	1	3	3	3	3	1	1	1	3	1	1	1
scaffold109733	2987	1.076	1.076	18	1	0	0	1	3	1	1	1	1	3	3	1	1	3	3	3	3	1	1	3	1	3	1	3	3	1	1	1	1	3	1	3	3	1	3	3	3	3	1	1	1	3	1	1	1
scaffold110853	2079	1.076	1.076	10	1	2	0	1	3	1	1	1	1	3	0	1	1	3	3	3	0	1	1	3	0	3	1	3	0	1	1	1	1	3	1	3	3	1	1	3	3	0	1	1	1	3	1	1	1
scaffold111231	1176	1.076	1.076	18	1	0	0	1	3	1	1	1	1	3	3	1	1	3	3	3	3	1	1	3	1	3	1	3	3	1	1	1	1	3	1	3	3	1	3	3	3	3	1	1	1	3	1	1	1
scaffold111405	6299	1.076	1.076	46	1	0	0	1	3	1	1	1	1	3	3	1	1	3	3	3	3	1	1	3	1	3	1	3	3	1	1	1	1	3	1	3	3	1	3	3	3	3	1	1	1	3	1	1	1
scaffold111463	4286	1.076	1.076	42	1	0	0	1	3	1	1	1	1	3	3	1	1	3	3	3	3	1	1	3	1	3	1	3	3	1	1	1	1	3	1	3	3	1	3	3	3	3	1	1	1	3	1	1	1
scaffold111613	5229	1.076	1.076	48	1	0	0	1	3	1	1	1	1	3	3	1	1	3	3	3	3	1	1	3	1	3	1	3	3	1	1	1	1	3	1	3	3	1	3	3	3	3	1	1	1	3	1	1	1
scaffold112405	9762	1.076	1.076	39	1	0	0	1	3	1	1	1	1	3	3	1	1	3	3	3	3	1	1	3	1	3	1	3	3	1	1	1	1	3	1	3	3	1	3	3	3	3	1	1	1	3	1	1	1
scaffold112447	6527	1.076	1.076	97	1	0	0	1	3	1	1	1	1	3	3	1	1	3	3	3	3	1	1	3	1	3	1	3	3	1	1	1	1	3	1	3	3	1	3	3	3	3	1	1	1	3	1	1	1
scaffold113239	5747	1.076	1.076	25	1	0	0	1	3	1	1	1	1	3	3	1	1	3	3	3	3	1	1	3	1	3	1	3	3	1	1	1	1	3	1	3	3	1	3	3	3	3	1	1	1	3	1	1	1
scaffold11345	3199	1.076	1.076	36	1	0	0	1	3	1	1	1	1	3	3	1	1	3	3	3	3	1	1	3	1	3	1	3	3	1	1	1	1	3	1	3	3	1	3	3	3	3	1	1	1	3	1	1	1
scaffold113756	13730	1.076	1.076	180	1	0	0	1	3	1	1	1	1	3	3	1	1	3	3	3	3	1	1	3	1	3	1	3	3	1	1	1	1	3	1	3	3	1	3	3	3	3	1	1	1	3	1	1	1
scaffold114615	15027	1.076	1.076	74	1	0	0	1	3	1	1	1	1	3	3	1	1	3	3	3	3	1	1	3	1	3	1	3	3	1	1	1	1	3	1	3	3	1	3	3	3	3	1	1	1	3	1	1	1
scaffold116619	3013	1.076	1.076	28	1	0	0	1	3	1	1	1	1	3	3	1	1	3	3	3	3	1	1	3	1	3	1	3	3	1	1	1	1	3	1	3	3	1	3	3	3	3	1	1	1	3	1	1	1
scaffold117323	4188	1.076	1.076	27	1	0	0	1	3	1	1	1	1	3	3	1	1	3	3	3	3	1	1	3	1	3	1	3	3	1	1	1	1	3	1	3	3	1	3	3	3	3	1	1	1	3	1	1	1
scaffold117415	7789	1.076	1.076	162	1	0	0	1	3	1	1	1	1	3	3	1	1	3	3	3	3	1	1	3	1	3	1	3	3	1	1	1	1	3	1	3	3	1	3	3	3	3	1	1	1	3	1	1	1
scaffold119001	1681	1.076	1.076	8	1	0	0	1	3	1	1	1	1	3	3	1	1	3	3	3	3	1	1	3	1	3	1	3	3	1	1	1	1	3	1	3	3	1	3	3	3	3	1	1	1	3	1	1	1
scaffold119208	3190	1.076	1.076	33	1	0	0	1	3	1	1	1	1	3	3	1	1	3	3	3	3	1	1	3	1	3	1	3	3	1	1	1	1	3	1	3	3	1	3	3	3	3	1	1	1	3	1	1	1
scaffold119362	9031	1.076	1.076	85	1	0	0	1	3	1	1	1	1	3	3	1	1	3	3	3	3	1	1	3	1	3	1	3	3	1	1	1	1	3	1	3	3	1	3	3	3	3	1	1	1	3	1	1	1
scaffold120446	1970	1.076	1.076	24	1	0	0	1	3	1	1	1	1	3	3	1	1	3	3	3	3	1	1	3	1	3	1	3	3	1	1	1	1	3	1	3	3	1	3	3	3	3	1	1	1	3	1	1	1
scaffold120645	2899	1.076	1.076	19	1	0	0	1	3	1	1	1	1	3	3	1	1	3	3	3	3	1	0	3	1	3	1	3	3	1	1	1	1	3	1	3	3	1	3	3	3	3	1	1	1	3	1	1	1
scaffold121018	6099	1.076	1.076	81	1	0	0	1	3	1	1	1	1	3	3	1	1	3	3	3	3	1	1	3	1	3	1	3	3	1	1	1	1	3	1	3	3	1	3	3	3	3	1	1	1	3	1	1	1
scaffold121906	6987	1.076	1.076	113	1	0	0	1	3	1	1	1	1	3	3	1	1	3	3	3	3	1	1	3	1	3	1	3	3	1	1	1	1	3	1	3	3	1	3	3	3	3	1	1	1	3	1	1	1
scaffold122108	3298	1.076	1.076	30	1	0	0	1	3	1	1	1	1	3	3	1	1	3	3	3	3	1	1	3	1	3	1	3	3	1	1	1	1	3	1	3	3	1	3	3	3	3	1	1	1	3	1	1	1
scaffold125609	2413	1.076	1.076	25	1	0	0	1	3	1	1	1	1	3	3	1	1	3	3	3	3	1	1	3	1	3	1	3	3	1	1	1	1	3	1	3	3	1	3	3	3	3	1	1	1	3	1	1	1
scaffold126453	19824	1.076	1.076	87	1	0	0	1	3	1	1	1	1	3	3	1	1	3	3	3	3	1	1	3	1	3	1	3	3	1	1	1	1	3	1	3	3	1	3	3	3	3	1	1	1	3	1	1	1
scaffold126768	5347	1.076	1.076	91	1	0	0	1	3	1	1	1	1	3	3	1	1	3	3	3	3	1	1	3	1	3	1	3	3	1	1	1	1	3	1	3	3	1	3	3	3	3	1	1	1	3	1	1	1
scaffold126838	9919	1.076	1.076	47	1	0	0	1	3	1	1	1	1	3	3	1	1	3	3	3	3	1	1	3	1	3	1	3	3	1	1	1	1	3	1	3	3	1	3	3	3	3	1	1	1	3	1	1	1
scaffold126911	1173	1.076	1.076	14	1	0	0	1	3	1	1	1	1	3	3	1	1	3	3	3	3	1	1	3	1	3	1	3	3	1	1	1	1	3	1	3	3	1	3	3	3	3	1	1	1	3	1	1	1
scaffold127019	3096	1.076	1.076	38	1	0	0	1	3	1	1	1	1	3	3	1	1	3	3	3	3	1	1	3	1	3	1	3	3	1	1	1	1	3	1	3	3	1	3	3	3	3	1	1	1	3	1	1	1
scaffold128198	1393	1.076	1.076	14	1	0	0	1	3	1	1	1	1	3	3	1	1	3	3	3	3	1	1	3	1	3	1	3	3	1	1	1	1	3	1	3	3	1	3	3	3	3	1	1	1	3	1	1	1
scaffold129114	4495	1.076	1.076	48	1	0	0	1	3	1	1	1	1	3	3	1	1	3	3	4	3	1	1	3	1	3	1	3	3	1	1	1	1	3	1	3	3	1	3	3	3	3	1	1	1	3	1	1	1
scaffold129450	3357	1.076	1.076	46	1	0	0	1	3	1	1	1	1	3	3	1	1	3	3	3	3	1	1	3	1	3	1	3	3	1	1	1	1	3	1	3	3	1	3	3	3	3	1	1	1	3	1	1	1
scaffold130935	3232	1.076	1.076	12	1	1	0	1	3	1	1	1	1	3	3	1	1	3	1	3	3	1	1	3	1	3	1	3	3	1	1	1	1	3	1	3	3	1	3	3	3	3	1	1	1	3	1	1	1
scaffold131209	4188	1.076	1.076	34	1	0	0	1	3	1	1	1	1	3	3	1	1	3	3	3	3	1	1	3	1	3	1	3	3	1	1	1	1	3	1	3	3	1	3	3	3	3	1	1	1	3	1	1	1
scaffold131241	5428	1.076	1.076	78	1	0	0	1	3	1	1	1	1	3	3	1	1	3	3	3	3	1	1	3	1	3	1	3	3	1	1	1	1	3	1	3	3	1	3	3	3	3	1	1	1	3	1	1	1
scaffold131659	1740	1.076	1.076	15	1	0	0	1	3	1	1	1	1	3	3	1	1	3	3	3	3	1	1	3	1	3	1	3	3	1	1	1	1	3	1	3	3	1	3	3	3	3	1	1	1	3	1	1	1
scaffold131896	6956	1.076	1.076	93	1	0	0	1	3	1	1	1	1	3	3	1	1	3	3	3	3	1	1	3	1	3	1	3	3	1	1	1	1	3	1	3	3	1	3	3	3	3	1	1	1	3	1	1	1
scaffold133480	3613	1.076	1.076	47	1	0	0	1	3	1	1	1	1	3	3	1	1	3	3	3	3	1	1	3	1	3	1	3	3	1	1	1	1	3	1	3	3	1	3	3	3	3	1	1	1	3	1	1	1
scaffold133765	7070	1.076	1.076	141	1	0	0	1	3	1	1	1	1	3	3	1	1	3	3	4	3	1	1	3	1	3	1	3	3	1	1	1	1	3	1	3	3	1	3	3	3	3	1	1	1	3	1	1	1
scaffold135139	1306	1.076	1.076	14	1	0	0	1	3	1	1	1	1	3	3	1	1	3	3	3	3	1	1	3	1	3	1	3	3	1	1	1	1	3	1	3	3	1	3	3	3	3	1	1	1	3	1	1	1
scaffold135763	7919	1.076	1.076	111	1	0	0	1	3	1	1	1	1	3	3	1	1	3	3	3	3	1	1	4	1	3	1	3	4	1	1	1	1	3	1	3	3	1	3	3	3	3	1	1	1	3	1	1	1
scaffold136303	3540	1.076	1.076	47	1	0	0	1	3	1	1	1	1	3	3	1	1	3	3	3	3	1	1	3	1	3	1	3	3	1	1	1	1	3	1	3	3	1	3	3	3	3	1	1	1	3	1	1	1
scaffold138512	3692	1.076	1.076	39	1	0	0	1	3	1	1	1	1	3	3	1	1	3	3	3	3	1	1	3	1	3	1	3	3	1	1	1	1	3	1	3	3	1	3	3	3	3	1	1	1	3	1	1	1
scaffold139260	940	1.076	1.076	13	1	0	0	1	3	1	1	1	1	3	3	1	1	3	3	3	3	1	1	3	1	3	1	3	3	1	1	1	1	3	1	3	3	1	3	3	3	3	1	1	1	3	1	1	1
scaffold139563	1833	1.076	1.076	25	1	0	0	1	3	1	1	1	1	3	3	1	1	3	3	3	3	1	1	3	1	3	1	3	3	1	1	1	1	3	1	3	3	1	3	3	3	3	0	1	1	3	1	1	1
scaffold140805	4364	1.076	1.076	94	1	0	0	1	3	1	1	1	1	3	3	1	1	3	3	3	3	1	1	3	1	3	1	3	3	1	1	1	1	3	1	3	3	1	3	3	3	3	1	1	1	3	1	1	1
scaffold14185	3355	1.076	1.076	45	1	0	0	1	3	1	1	1	1	3	3	1	1	3	3	3	3	1	1	3	1	3	1	3	3	1	1	1	1	3	1	3	3	1	3	3	3	3	1	1	1	3	1	1	1
scaffold14259	1770	1.076	1.076	38	1	0	0	1	3	1	1	1	1	3	3	1	1	3	3	3	3	1	1	3	1	3	1	3	3	1	1	1	1	3	1	3	3	1	3	3	3	3	1	1	1	3	1	1	1
scaffold1438	8181	1.076	1.076	46	1	0	0	1	3	1	1	1	1	3	3	1	1	3	3	3	3	1	1	3	1	3	1	3	3	1	1	1	1	3	1	3	3	1	3	3	3	3	1	1	1	3	1	1	1
scaffold144146	1496	1.076	1.076	20	1	0	0	1	3	1	1	1	1	3	3	1	1	3	3	3	3	1	1	3	1	3	1	3	3	1	1	1	1	3	1	3	3	1	3	3	3	3	1	1	1	3	1	1	1
scaffold145260	6546	1.076	1.076	91	1	0	0	1	3	1	1	1	1	3	3	1	1	3	3	3	3	1	1	3	1	3	1	3	3	1	1	1	1	3	1	3	3	1	3	3	3	3	1	1	1	3	1	1	1
scaffold145737	5951	1.076	1.076	72	1	0	0	1	3	1	1	1	1	3	3	1	1	3	3	3	3	1	1	3	1	3	1	3	3	1	1	1	1	3	1	3	3	1	3	3	3	3	1	1	1	3	1	1	1
scaffold147783	6427	1.076	1.076	115	1	0	0	1	3	1	1	1	1	3	3	1	1	3	3	3	3	1	1	3	1	3	1	3	3	1	1	1	1	3	1	3	3	1	3	3	3	3	1	1	1	3	1	1	1
scaffold147879	2209	1.076	1.076	15	1	0	0	1	3	1	1	1	1	3	3	1	1	3	3	0	3	1	1	3	1	3	1	3	3	1	1	1	1	3	1	3	3	1	3	3	3	3	1	1	1	3	1	1	1
scaffold1487	2125	1.076	1.076	14	1	0	0	1	3	1	1	1	1	3	3	1	1	3	3	3	3	1	1	3	1	3	1	3	3	1	1	1	1	3	1	3	3	1	3	3	3	3	1	1	1	3	1	1	1
scaffold150484	2124	1.076	1.076	23	1	0	0	1	3	1	1	1	1	3	3	1	1	3	3	3	3	1	1	3	1	3	1	3	3	1	1	1	1	3	1	3	3	1	3	3	3	3	1	1	1	3	1	1	1
scaffold154254	6113	1.076	1.076	119	1	0	0	1	3	1	1	1	1	3	3	1	1	3	3	3	3	1	1	3	1	3	1	3	3	1	1	1	1	3	1	3	3	1	3	3	3	3	1	1	1	3	1	1	1
scaffold156542	4965	1.076	1.076	81	1	0	0	1	3	1	1	1	1	3	3	1	1	3	3	3	3	1	1	3	1	3	1	3	3	1	1	1	1	3	1	3	3	1	3	3	3	3	1	1	1	3	1	1	1
scaffold156839	5333	1.076	1.076	48	1	0	0	1	3	1	1	1	1	3	3	1	1	3	3	3	3	1	1	3	1	3	1	3	3	1	1	1	1	3	1	3	3	1	3	3	3	3	1	1	1	3	1	1	1
scaffold157414	4412	1.076	1.076	36	1	0	0	1	3	1	1	1	1	3	3	1	1	3	3	3	3	1	1	3	1	3	1	3	3	1	1	1	1	3	1	3	3	1	3	3	3	3	1	1	1	3	1	1	1
scaffold15866	1232	1.076	1.076	13	1	0	0	1	3	1	1	1	1	3	0	1	1	0	3	3	3	1	1	3	1	3	1	3	3	1	1	1	1	3	1	3	3	1	0	3	3	3	1	1	1	3	1	1	1
scaffold159467	6744	1.076	1.076	96	1	0	0	1	3	1	1	1	1	3	3	1	1	3	3	3	3	1	1	3	1	3	1	3	3	1	1	1	1	3	1	3	3	1	3	3	3	3	1	1	1	3	1	1	1
scaffold160775	1986	1.076	1.076	13	1	1	0	1	3	1	1	1	1	3	3	1	1	3	3	3	3	1	1	3	1	3	1	3	3	1	1	1	1	3	1	3	3	1	3	3	3	3	1	1	1	3	1	1	1
scaffold162558	3838	1.076	1.076	37	1	0	0	1	0	1	1	1	1	3	3	1	1	3	3	3	3	1	1	3	1	3	1	3	3	1	1	1	1	3	1	3	3	1	3	3	3	3	1	1	1	3	1	1	1
scaffold163346	7170	1.076	1.076	164	1	0	0	1	3	1	1	1	1	3	3	1	1	3	3	3	3	1	1	3	1	3	1	3	3	1	1	1	1	3	1	3	3	1	3	3	3	3	1	1	1	3	1	1	1
scaffold163708	14266	1.076	1.076	227	1	0	0	1	3	1	1	1	1	3	3	1	1	3	3	3	3	1	1	3	1	3	1	3	3	1	1	1	1	3	1	3	3	1	3	3	3	3	1	1	1	3	1	1	1
scaffold164201	3098	1.076	1.076	33	1	0	0	1	3	1	0	1	1	3	3	1	1	3	3	3	3	1	1	3	1	3	1	3	3	1	1	1	1	3	1	3	3	1	3	3	3	3	1	1	1	3	1	1	1
scaffold165739	5244	1.076	1.076	75	1	0	0	1	3	1	1	1	1	3	3	1	1	3	3	3	3	1	1	3	1	3	1	3	3	1	1	1	1	3	1	3	3	1	3	3	3	3	1	1	1	3	1	1	1
scaffold166508	2730	1.076	1.076	43	1	0	0	1	3	1	1	1	1	3	3	1	1	3	3	3	3	1	1	3	1	3	1	3	3	1	1	1	1	3	1	3	3	1	3	3	3	3	1	1	1	3	1	1	1
scaffold167191	1864	1.076	1.076	13	1	0	0	1	3	1	1	1	1	3	3	1	1	3	3	3	3	1	1	3	1	3	1	3	3	1	1	1	1	3	1	3	3	1	3	3	3	3	1	1	1	3	1	1	1
scaffold170915	5483	1.076	1.076	104	1	0	0	1	3	1	1	1	1	3	3	1	1	3	3	3	3	1	1	3	1	3	1	3	3	1	1	1	1	3	1	3	3	1	3	3	3	3	1	1	1	3	1	1	1
scaffold171014	4788	1.076	1.076	98	1	0	0	1	3	1	1	1	1	3	3	1	1	3	3	3	3	1	1	3	1	3	1	3	3	1	1	1	1	3	1	3	3	1	3	3	3	3	1	1	1	3	1	1	1
scaffold171158	5077	1.076	1.076	45	1	0	0	1	3	1	1	1	1	3	3	1	1	3	3	3	3	1	1	3	1	3	1	3	3	1	1	1	1	3	1	3	3	1	3	3	3	3	1	1	1	3	1	1	1
scaffold171307	4710	1.076	1.076	35	1	0	0	1	3	1	1	1	1	3	3	1	1	3	3	3	3	1	1	3	1	3	1	3	3	1	1	1	1	3	1	3	3	1	3	3	3	3	1	1	1	3	1	1	1
scaffold171579	1175	1.076	1.076	8	1	0	0	1	3	1	1	1	1	3	3	1	1	3	3	3	3	1	1	3	1	3	1	3	3	1	1	1	1	3	1	3	3	1	3	3	3	3	1	1	1	3	1	1	1
scaffold172728	4494	1.076	1.076	24	1	0	0	1	3	1	1	1	1	3	3	1	1	3	3	3	3	1	1	3	1	3	1	3	3	1	1	1	1	3	1	3	3	1	3	3	3	3	1	1	1	3	1	1	1
scaffold173487	1971	1.076	1.076	17	1	0	0	1	3	1	1	1	1	3	3	1	1	3	3	3	3	1	1	3	1	3	1	3	3	1	1	1	1	3	1	3	3	1	3	3	3	3	1	1	1	3	1	1	1
scaffold173765	5998	1.076	1.076	44	1	0	0	1	3	1	1	1	1	3	3	1	1	3	3	3	3	1	1	3	1	3	1	3	3	1	1	1	1	3	1	3	3	1	3	3	3	3	1	1	1	3	1	1	1
scaffold174451	2778	1.076	1.076	41	1	0	0	1	3	1	1	1	1	3	3	1	1	3	3	3	3	1	1	3	1	3	1	3	3	1	1	1	1	3	1	3	3	1	3	3	3	3	1	1	1	3	1	1	1
scaffold175104	10188	1.076	1.076	92	1	0	0	1	3	1	1	1	1	3	3	1	1	3	3	3	3	1	1	3	1	3	1	3	3	1	1	1	1	3	1	3	3	1	3	3	3	3	1	1	1	3	1	1	1
scaffold175727	1575	1.075	1.076	13	1	1	1	1	3	1	1	1	1	4	0	1	1	3	3	3	0	1	1	2	1	3	1	0	0	1	1	1	1	3	1	3	4	1	0	0	3	0	1	1	1	3	1	1	1
scaffold176263	3676	1.076	1.076	42	1	0	0	1	3	1	1	1	1	3	3	1	1	3	3	3	3	1	1	3	1	3	1	3	3	1	1	1	1	3	1	3	3	1	3	3	3	3	1	1	1	3	1	1	1
scaffold1802	2527	1.076	1.076	22	1	0	0	1	3	1	1	1	1	3	3	1	1	3	3	3	3	1	1	3	1	3	1	3	3	1	1	1	1	3	1	3	3	1	3	3	3	3	1	1	1	3	1	1	1
scaffold180475	8671	1.076	1.076	118	1	0	0	1	3	1	1	1	1	3	3	1	1	3	3	3	3	1	1	3	1	3	1	3	3	1	1	1	1	3	1	3	3	1	3	3	3	3	1	1	1	3	1	1	1
scaffold180677	3801	1.076	1.076	33	1	0	0	1	3	1	1	1	1	3	3	1	1	3	3	3	3	1	1	3	1	3	1	3	3	1	1	1	1	3	1	3	3	1	3	3	3	3	1	1	1	3	1	1	1
scaffold180678	984	1.076	1.076	6	1	0	0	1	3	1	1	1	1	3	3	1	1	3	3	3	3	1	1	3	1	3	1	3	3	1	1	1	1	3	1	3	3	1	3	3	3	3	1	1	1	3	1	1	1
scaffold185660	13463	1.076	1.076	89	1	0	0	1	3	1	1	1	1	3	3	1	1	3	3	3	3	1	1	3	1	3	1	3	3	1	1	1	1	3	1	3	3	1	3	3	3	3	1	1	1	3	1	1	1
scaffold185983	1289	1.076	1.076	17	1	0	0	1	3	1	1	1	1	3	3	1	1	3	3	3	3	1	1	3	1	3	1	3	3	1	1	1	1	3	1	3	3	1	3	3	3	3	1	1	1	3	1	1	1
scaffold186330	1929	1.075	1.076	7	1	0	1	1	3	1	1	1	1	0	0	1	1	3	0	3	0	1	1	3	1	0	0	3	0	1	1	1	1	3	1	0	0	1	0	0	0	0	1	1	1	3	1	1	1
scaffold187057	1515	1.075	1.076	10	1	0	1	1	3	0	0	1	0	3	3	0	1	3	3	3	3	1	0	3	0	3	1	3	3	1	1	1	0	3	1	0	0	1	3	3	3	0	1	1	1	3	1	1	1
scaffold189031	3908	1.076	1.076	31	1	0	0	1	3	1	1	1	1	3	3	1	1	3	3	3	3	1	1	3	1	3	1	3	3	1	1	1	1	3	1	3	3	1	3	3	3	3	1	1	1	3	1	1	1
scaffold189138	3648	1.076	1.076	38	1	0	0	1	3	1	1	1	1	3	3	1	1	3	3	3	3	1	1	3	1	3	1	3	3	1	1	1	1	3	1	3	3	1	3	3	3	3	1	1	1	3	1	1	1
scaffold189222	2149	1.076	1.076	23	1	0	0	1	3	1	1	1	1	3	3	1	1	3	3	3	3	1	1	3	1	3	1	3	3	1	0	1	1	3	1	3	3	1	3	3	3	3	1	1	1	3	1	1	1
scaffold189972	609	1.076	1.076	6	1	0	0	1	3	1	1	1	1	3	3	1	1	3	3	3	3	1	1	3	1	3	1	3	3	1	1	1	1	3	1	3	3	1	3	3	3	3	1	1	1	0	1	1	1
scaffold191161	2303	1.076	1.076	27	1	0	0	1	3	1	1	1	1	3	3	1	1	3	3	3	3	1	1	3	1	3	1	3	3	1	1	1	1	3	1	3	3	1	3	3	3	3	1	1	1	3	1	1	1
scaffold1925	8527	1.076	1.076	100	1	0	0	1	3	1	1	1	1	3	3	1	1	3	3	3	3	1	1	3	1	3	1	3	3	1	1	1	1	3	1	3	3	1	3	3	4	3	1	1	1	3	1	1	1
scaffold193312	4259	1.076	1.076	33	1	0	0	1	3	1	1	1	1	3	3	1	1	3	3	3	3	1	1	3	1	3	1	3	3	1	1	1	1	3	1	3	3	1	3	3	3	3	1	1	1	3	1	1	1
scaffold193466	2970	1.076	1.076	60	1	0	0	1	3	1	1	1	1	3	3	1	1	3	3	3	3	1	1	3	1	3	1	3	3	1	1	1	1	3	1	3	3	1	3	3	3	3	1	1	1	3	4	1	1
scaffold194204	2447	1.076	1.076	43	1	0	0	1	3	1	1	1	1	3	3	1	1	3	3	3	3	1	1	3	1	3	1	3	3	1	1	1	1	3	1	3	3	1	3	3	3	3	1	1	1	3	1	1	1
scaffold194875	9091	1.076	1.076	117	1	0	0	1	3	1	1	1	1	3	3	1	1	3	3	3	3	1	1	3	1	3	1	3	3	1	1	1	1	3	1	3	3	1	3	3	3	3	1	1	1	3	1	1	1
scaffold197624	7409	1.076	1.076	78	1	0	0	1	3	1	1	1	1	3	3	1	1	3	3	3	3	1	1	3	1	3	1	3	3	1	1	1	1	3	1	3	3	1	3	3	3	3	1	1	1	3	1	1	1
scaffold197959	2653	1.076	1.076	58	1	0	0	1	3	1	1	1	1	3	3	1	1	3	3	3	3	1	1	3	1	3	1	3	3	1	1	1	1	3	1	3	3	1	3	3	3	3	1	1	1	3	1	1	1
scaffold20007	9865	1.076	1.076	83	1	0	0	1	3	1	1	1	1	3	3	1	1	3	3	3	3	1	1	3	1	3	1	3	3	1	1	1	1	3	1	3	3	1	3	3	3	3	1	1	1	3	1	1	1
scaffold200392	7104	1.076	1.076	114	1	0	0	1	3	1	1	1	1	3	3	1	1	3	3	3	3	1	1	3	1	3	1	3	3	1	1	1	1	3	1	3	3	1	3	3	3	3	1	1	1	3	1	1	1
scaffold200684	8228	1.076	1.076	119	1	0	0	1	3	1	1	1	1	3	3	1	1	3	3	3	3	1	1	3	1	3	1	3	3	1	1	1	1	3	1	3	3	1	3	3	3	3	1	1	1	3	1	1	1
scaffold202161	2365	1.076	1.076	62	1	0	0	1	3	1	1	1	1	3	3	1	1	3	3	3	3	1	1	3	1	3	1	3	3	1	1	4	1	3	1	3	3	1	3	3	3	3	1	1	1	3	1	1	1
scaffold202234	12563	1.076	1.076	101	1	0	0	1	3	1	1	1	1	3	3	1	1	3	3	3	3	1	1	3	1	3	1	3	3	1	1	1	1	3	1	3	3	1	3	3	3	3	1	1	1	3	1	1	1
scaffold203157	7280	1.076	1.076	125	1	0	0	1	3	1	1	1	1	4	4	1	1	3	3	3	3	1	1	3	1	3	1	3	3	1	1	1	1	3	1	3	3	1	3	3	3	3	1	1	1	3	1	1	1
scaffold204068	9525	1.076	1.076	147	1	0	0	1	3	1	1	1	1	3	3	1	1	3	3	3	3	1	1	3	1	3	1	3	3	1	1	1	1	3	1	3	3	1	3	3	3	3	1	1	1	3	1	1	1
scaffold205779	3049	1.076	1.076	38	1	0	0	1	3	1	1	1	1	3	3	1	1	3	3	3	3	1	1	3	1	3	1	3	3	1	1	1	1	3	1	3	3	1	3	3	3	3	1	1	1	3	1	1	1
scaffold207842	8079	1.076	1.076	82	1	0	0	1	3	1	1	1	1	3	3	1	1	3	3	3	3	1	1	3	1	3	1	3	3	1	1	1	1	3	1	3	3	1	3	3	3	3	1	1	1	3	1	1	1
scaffold20836	4349	1.076	1.076	57	1	0	0	1	3	1	1	1	1	3	3	1	1	3	3	3	3	1	1	3	1	3	1	3	3	1	1	1	1	3	1	3	3	1	3	3	3	3	1	1	1	3	1	1	1
scaffold211160	3930	1.076	1.076	64	1	0	0	1	3	1	1	1	1	3	3	1	1	3	3	3	3	1	1	3	1	3	1	3	3	1	1	1	1	3	1	3	3	1	3	3	3	3	1	1	1	3	1	1	1
scaffold211247	9359	1.076	1.076	112	1	0	0	1	3	1	1	1	1	3	3	1	1	4	3	3	3	1	1	3	1	3	1	3	3	1	1	1	1	3	1	3	3	1	3	3	3	3	1	1	1	3	1	1	1
scaffold211277	2388	1.076	1.076	38	1	0	0	1	3	1	1	1	1	3	3	1	1	3	3	3	3	1	1	3	1	3	1	3	3	1	1	1	1	3	1	3	3	1	3	3	3	3	1	1	1	3	1	1	1
scaffold212154	12823	1.076	1.076	246	1	0	0	1	3	1	1	1	1	3	3	1	1	3	3	3	3	1	1	3	1	3	1	3	3	1	1	1	1	3	1	3	3	1	3	3	3	3	1	1	1	3	1	1	1
scaffold212352	11019	1.076	1.076	77	1	0	0	1	3	1	1	1	1	3	3	1	1	3	3	3	3	1	1	3	1	3	1	3	3	1	1	1	1	3	1	3	3	1	3	3	3	3	1	1	1	3	1	1	1
scaffold213146	6656	1.076	1.076	85	1	0	0	1	3	1	1	1	1	3	3	1	1	3	3	3	3	1	1	3	1	3	1	3	3	1	1	1	1	3	1	3	3	1	3	3	3	3	1	1	1	3	1	1	1
scaffold2138	13970	1.076	1.076	184	1	0	0	1	3	1	1	1	1	3	3	1	1	3	3	3	3	1	1	3	1	3	1	3	3	1	1	1	1	3	1	3	3	1	3	3	3	3	1	1	1	3	1	1	1
scaffold215183	5034	1.076	1.076	37	1	0	0	1	3	1	1	1	1	3	3	1	1	3	3	3	3	1	1	3	1	3	1	3	3	1	1	1	1	3	1	3	3	1	3	3	3	3	1	1	1	3	1	1	1
scaffold215703	6702	1.076	1.076	76	1	0	0	1	3	1	1	1	1	3	3	1	1	3	3	3	3	1	1	3	1	3	1	3	3	1	1	1	1	3	1	3	3	1	3	3	3	3	1	1	1	3	1	1	1
scaffold215704	5192	1.076	1.076	97	1	0	0	1	3	1	1	1	1	3	3	1	1	3	3	3	3	1	1	3	1	3	1	3	3	1	1	1	1	3	1	3	3	1	3	3	3	3	1	1	1	3	1	1	1
scaffold216359	1238	1.076	1.076	10	1	0	0	1	3	1	1	1	1	3	3	1	1	3	3	3	3	1	1	3	1	3	1	3	3	1	1	1	1	3	1	3	3	1	3	3	3	3	1	1	1	3	1	1	0
scaffold220871	5073	1.076	1.076	54	1	0	0	1	3	1	1	1	1	3	3	1	1	3	3	3	3	1	1	3	1	3	1	3	3	1	1	1	1	3	1	3	3	1	3	3	3	3	1	1	1	3	1	1	1
scaffold222131	4992	1.076	1.076	70	1	0	0	1	3	1	1	1	1	3	3	1	1	3	3	3	3	1	1	3	1	3	1	3	3	1	1	1	1	3	1	3	3	1	3	3	3	3	1	1	1	3	1	1	1
scaffold223052	2130	1.076	1.076	29	1	0	0	1	3	1	1	1	1	3	3	1	1	3	3	3	3	1	1	3	1	3	1	3	3	1	1	1	1	3	1	3	3	1	3	3	3	3	1	1	1	3	1	1	1
scaffold224490	3556	1.075	1.076	5	1	0	1	1	0	1	1	0	1	0	3	1	1	3	3	3	3	1	1	3	1	3	1	0	3	1	0	0	1	3	1	0	0	0	0	0	3	3	1	1	1	3	1	0	1
scaffold224571	3512	1.076	1.076	29	1	0	0	1	3	1	1	1	1	3	3	1	1	3	3	3	3	1	1	3	1	3	1	3	3	1	1	1	1	3	1	3	3	1	3	3	3	3	1	1	1	3	1	1	1
scaffold224628	2410	1.076	1.076	5	1	0	0	1	3	1	0	1	1	3	3	1	1	3	3	3	3	1	1	3	1	3	1	3	3	1	1	1	1	3	1	3	3	1	3	3	3	3	1	1	1	3	1	1	1
scaffold22500	10309	1.076	1.076	162	1	0	0	1	3	1	1	1	1	3	3	1	1	3	4	3	3	1	1	3	1	3	1	3	3	1	1	1	1	3	1	3	3	1	3	3	3	3	1	1	1	3	1	1	1
scaffold225005	6404	1.076	1.076	108	1	0	0	1	3	1	1	1	1	3	3	1	1	3	3	3	3	1	1	3	1	3	1	3	3	1	1	1	1	3	1	3	3	1	3	3	3	3	1	1	1	3	1	1	1
scaffold22525	12597	1.076	1.076	94	1	0	0	1	3	1	1	1	1	3	3	1	1	3	3	3	3	1	1	3	1	3	1	3	3	1	1	1	1	3	1	3	3	1	3	3	3	3	1	1	1	3	1	1	1
scaffold226152	3400	1.076	1.076	40	1	0	0	1	3	1	1	1	1	3	3	1	1	3	3	3	3	1	1	3	1	3	1	3	3	1	1	1	1	3	1	3	3	1	3	3	3	3	1	1	1	3	1	1	1
scaffold226746	2348	1.076	1.076	44	1	0	0	1	3	1	1	1	1	3	3	1	1	3	3	3	3	1	1	3	1	3	1	3	3	1	1	1	1	3	1	3	3	1	3	3	3	3	1	1	1	3	1	1	1
scaffold22718	10738	1.076	1.076	135	1	0	0	1	3	1	1	1	1	3	3	1	1	3	3	3	3	1	1	3	1	3	1	3	3	1	1	1	1	3	1	3	3	1	3	3	3	3	1	1	1	3	1	1	1
scaffold228606	1555	1.076	1.076	5	1	0	0	1	3	1	1	1	1	3	3	1	1	3	0	3	3	1	0	3	1	3	1	3	3	1	1	1	1	3	1	3	3	1	3	3	3	3	1	1	1	3	1	1	1
scaffold229646	3713	1.076	1.076	54	1	0	0	1	3	1	1	1	1	3	3	1	1	3	3	3	3	1	1	3	1	3	1	3	3	1	1	1	1	3	1	3	3	1	3	3	3	3	1	1	1	3	1	1	1
scaffold230214	4083	1.076	1.076	84	1	0	0	1	3	1	1	1	1	3	3	1	1	3	3	3	3	1	1	3	1	3	1	3	3	1	1	1	1	3	1	3	3	1	3	3	3	3	1	1	1	3	1	1	1
scaffold231001	2469	1.076	1.076	31	1	0	0	1	3	1	1	1	1	3	3	1	1	3	3	3	3	1	1	0	1	3	1	3	3	1	1	1	1	3	1	3	3	1	4	0	3	3	1	1	1	3	1	1	1
scaffold231661	3516	1.076	1.076	52	1	0	0	1	3	1	1	1	1	3	3	1	1	3	3	3	3	1	1	3	1	3	1	3	3	1	1	1	1	3	1	3	3	1	3	3	3	3	1	1	1	3	1	1	1
scaffold2319	6589	1.076	1.076	81	1	0	0	1	3	1	1	1	1	3	3	1	1	3	3	3	3	1	1	3	1	3	1	3	3	1	1	1	1	3	1	3	3	1	3	3	3	3	1	1	1	3	1	1	1
scaffold234098	463	1.075	1.076	8	1	0	1	1	3	1	1	1	1	3	3	1	1	3	3	3	3	1	1	3	1	3	1	3	3	1	1	0	1	3	1	3	0	1	3	3	3	0	1	1	1	3	1	1	1
scaffold238388	1030	1.076	1.076	8	1	0	0	1	3	1	1	1	1	3	3	1	1	0	3	3	3	1	0	3	1	3	1	3	3	1	1	0	1	3	1	3	3	1	3	3	0	3	1	1	1	3	1	1	1
scaffold240747	2785	1.076	1.076	43	1	0	0	1	3	1	1	1	1	3	3	1	1	3	3	3	3	1	1	3	1	3	1	3	3	1	1	1	1	3	1	3	3	1	3	3	3	3	1	1	1	3	1	1	1
scaffold240768	6755	1.076	1.076	96	1	0	0	1	3	1	1	1	1	3	3	1	1	3	3	3	3	1	1	3	1	3	1	3	3	1	1	1	1	3	1	3	3	1	3	3	3	3	1	1	1	3	1	1	1
scaffold242506	3743	1.076	1.076	21	1	0	0	1	3	1	1	1	1	3	3	1	1	3	3	3	3	1	1	3	1	3	1	3	3	1	1	1	1	3	1	3	3	1	3	3	3	3	1	1	1	3	1	1	1
scaffold242604	1544	1.076	1.076	5	1	0	0	1	3	1	0	1	1	3	3	1	1	3	3	3	0	1	1	3	1	3	1	3	3	1	1	1	1	3	1	3	3	1	3	3	3	3	1	1	1	3	1	1	1
scaffold242937	4693	1.075	1.076	84	1	0	1	1	3	1	1	1	1	3	3	1	1	3	3	3	3	1	1	3	1	3	1	3	3	1	1	1	1	3	1	3	4	1	3	3	3	3	1	1	1	3	1	1	1
scaffold243252	9553	1.076	1.076	135	1	0	0	1	3	1	1	1	1	3	3	1	1	3	3	3	3	1	1	4	1	3	1	3	3	1	1	1	1	3	1	3	3	1	3	3	3	3	1	1	1	3	1	1	1
scaffold243547	5625	1.076	1.076	53	1	0	0	1	3	1	1	1	1	3	3	1	1	3	3	3	3	1	1	3	1	3	1	3	3	1	1	1	1	3	1	3	3	1	3	3	3	3	1	1	1	3	1	1	1
scaffold243912	5449	1.076	1.076	20	1	0	0	1	3	1	1	1	1	3	3	1	1	3	3	3	3	1	1	3	1	3	1	3	3	1	1	1	1	3	1	3	3	1	3	3	3	3	1	1	1	3	1	1	1
scaffold244221	3168	1.076	1.076	35	1	0	0	1	3	1	1	1	1	3	3	1	1	3	3	3	3	1	1	3	1	3	1	3	3	1	1	1	1	3	1	3	3	1	3	3	3	3	1	1	1	3	1	1	1
scaffold244319	10573	1.076	1.076	148	1	0	0	1	3	1	1	1	1	3	3	1	1	3	3	3	3	1	1	3	1	3	1	3	3	1	1	1	1	3	1	3	3	1	3	3	3	3	1	1	1	3	1	1	1
scaffold244408	7825	1.076	1.076	57	1	0	0	1	3	1	1	1	1	3	3	1	1	3	3	3	3	1	1	3	1	3	1	3	3	1	1	1	1	3	1	3	3	1	3	3	3	3	1	1	1	3	1	1	1
scaffold245569	4873	1.076	1.076	113	1	0	0	1	3	1	1	1	1	3	3	1	1	3	3	3	3	1	1	3	1	3	1	3	3	1	1	1	1	3	1	3	3	1	3	3	3	3	1	1	1	3	1	1	1
scaffold246096	3412	1.076	1.076	54	1	0	0	1	3	1	1	1	1	3	3	1	1	3	3	3	3	1	1	3	1	3	1	3	3	1	1	1	1	3	1	3	3	1	3	3	3	3	1	1	1	3	1	1	1
scaffold24665	1930	1.076	1.076	19	1	0	0	1	3	1	1	1	1	3	3	1	1	3	3	3	3	1	1	3	1	3	1	3	3	1	1	1	1	3	1	3	3	1	3	3	3	3	1	1	1	3	1	1	1
scaffold246896	8209	1.076	1.076	126	1	0	0	1	3	1	1	1	1	3	3	1	1	3	3	3	3	1	1	3	1	3	1	3	3	1	1	1	1	3	1	3	3	1	3	3	3	3	1	1	1	3	1	1	1
scaffold247020	2288	1.076	1.076	33	1	0	0	1	3	1	1	1	1	3	3	1	0	3	3	3	3	1	1	3	1	3	1	3	3	1	1	1	1	3	1	3	3	1	3	3	3	3	1	1	1	3	1	1	1
scaffold247849	1803	1.076	1.076	15	1	0	0	1	3	1	1	1	1	3	3	1	1	3	3	3	3	1	1	3	1	3	1	3	3	1	1	1	1	3	1	3	3	1	3	3	3	3	1	1	1	3	1	1	1
scaffold250272	14760	1.076	1.076	178	1	0	0	1	3	1	1	1	1	3	3	1	1	3	3	3	3	1	1	3	1	3	1	3	3	1	1	1	1	3	1	3	3	1	3	3	3	3	1	1	1	3	1	1	1
scaffold250766	5369	1.076	1.076	106	1	0	0	1	3	1	1	1	1	3	3	1	1	3	3	3	3	1	1	3	1	3	1	3	3	1	1	1	1	3	1	3	3	1	3	3	3	3	1	1	1	3	1	1	1
scaffold253072	1737	1.076	1.076	22	1	0	0	1	3	1	1	1	1	3	3	1	1	3	3	3	3	1	1	3	1	3	1	3	3	1	1	1	1	3	1	3	3	1	3	3	3	3	1	1	1	3	1	1	1
scaffold253638	1910	1.076	1.076	18	1	0	0	1	3	1	1	1	1	3	3	1	1	3	3	3	3	1	1	3	1	3	1	3	3	1	1	1	1	3	1	3	3	1	3	3	3	3	1	1	1	3	1	1	1
scaffold25483	3057	1.076	1.076	58	1	0	0	1	3	1	1	1	1	3	3	1	1	3	3	3	3	1	1	3	1	3	1	3	3	1	1	1	1	3	1	3	3	1	3	3	3	3	1	1	1	3	1	1	1
scaffold255877	3797	1.076	1.076	14	1	0	0	1	3	1	1	1	1	3	3	1	1	3	3	3	3	1	1	3	1	3	1	3	3	1	1	1	1	3	1	3	3	1	3	3	3	3	1	1	1	3	1	1	1
scaffold255886	2867	1.076	1.076	32	1	0	0	1	3	1	1	1	1	3	3	1	1	3	3	3	3	1	1	3	1	3	1	3	3	1	1	1	1	3	1	3	3	1	3	3	3	3	1	1	1	3	1	1	1
scaffold256855	1329	1.076	1.076	17	1	0	0	1	3	1	1	1	1	3	3	1	1	3	3	3	3	1	1	3	1	3	1	3	3	1	1	1	1	3	1	3	3	1	3	3	3	3	1	1	1	3	1	1	1
scaffold257130	1538	1.076	1.076	39	1	0	0	1	3	1	1	1	1	3	3	1	1	3	3	3	3	1	1	3	1	3	1	3	3	1	1	1	1	3	1	3	3	1	3	3	3	3	1	1	1	3	1	1	1
scaffold257310	2255	1.076	1.076	30	1	0	0	1	3	1	1	1	1	3	3	1	1	3	3	3	3	1	1	3	1	3	1	3	3	1	1	1	1	3	1	3	3	1	3	3	3	3	1	1	1	3	1	1	1
scaffold257542	5891	1.076	1.076	64	1	0	0	1	3	1	1	1	1	3	3	1	1	3	3	3	3	1	1	3	1	3	1	3	3	1	1	1	1	3	1	3	3	1	3	3	3	3	1	1	1	3	1	1	1
scaffold257797	2807	1.076	1.076	9	1	0	0	1	3	1	1	1	1	0	3	1	1	3	0	3	3	1	0	3	1	3	1	0	3	1	1	1	1	3	1	3	3	1	3	3	3	3	1	1	1	3	1	0	1
scaffold259385	8211	1.076	1.076	147	1	0	0	1	3	1	1	1	1	3	3	1	1	3	3	3	3	1	1	3	1	3	1	3	3	1	1	1	1	3	1	3	3	1	3	3	3	3	1	1	1	3	1	1	1
scaffold259457	4489	1.076	1.076	81	1	0	0	1	3	1	1	1	1	3	3	1	1	3	3	3	3	1	1	3	1	3	1	3	3	1	1	1	1	3	1	3	3	1	3	3	3	3	1	1	1	3	1	1	1
scaffold261920	1442	1.076	1.076	21	1	0	0	1	3	1	1	1	1	3	3	1	1	3	3	3	3	1	1	3	1	3	1	3	3	1	1	1	1	3	1	3	3	1	3	3	3	3	1	1	1	3	1	1	1
scaffold26294	10941	1.076	1.076	32	1	0	0	1	3	1	1	1	1	3	3	1	1	3	3	3	3	1	1	3	1	3	1	3	3	1	1	1	1	3	1	3	3	1	3	3	3	3	1	1	1	3	1	1	1
scaffold263028	6612	1.076	1.076	61	1	0	0	1	3	1	1	1	1	3	3	1	1	3	3	3	3	1	1	3	1	3	1	3	3	1	1	1	1	3	1	3	3	1	3	3	3	3	1	1	1	3	1	1	1
scaffold263450	1945	1.076	1.076	17	1	0	0	1	3	1	1	1	1	3	3	1	1	3	3	3	3	1	1	3	1	3	1	3	3	1	1	1	1	3	1	3	3	1	3	3	3	3	1	1	1	3	1	1	1
scaffold264225	2909	1.076	1.076	8	1	0	0	1	3	1	1	1	1	3	3	1	1	3	3	3	3	1	1	3	1	3	1	3	3	1	1	1	1	3	1	3	3	1	3	3	3	3	1	1	1	3	1	1	1
scaffold264309	648	1.076	1.076	14	1	0	0	1	3	1	1	1	1	3	3	1	1	3	0	3	3	1	1	3	1	3	1	3	3	1	1	1	1	3	1	3	3	1	3	3	3	3	1	1	1	0	1	1	1
scaffold264670	983	1.075	1.076	16	1	0	1	1	3	1	1	1	1	0	0	1	1	3	3	3	3	1	1	3	1	3	1	3	0	1	1	1	1	3	1	3	0	1	3	3	3	3	1	1	1	3	1	1	1
scaffold265543	1213	1.076	1.076	8	1	0	0	1	0	1	1	1	1	3	3	1	1	3	3	0	3	1	1	3	1	0	1	0	3	1	1	1	1	3	1	3	3	1	0	3	3	3	1	1	1	3	1	1	1
scaffold266170	704	1.076	1.076	6	1	1	0	1	3	1	1	1	1	3	3	1	1	3	3	3	3	1	1	3	1	3	1	3	3	1	1	1	1	3	1	3	3	1	3	3	3	3	1	1	1	3	1	1	1
scaffold266931	1774	1.076	1.076	21	1	0	0	1	3	1	1	1	1	3	3	1	1	3	3	3	3	1	1	3	1	3	1	3	3	1	1	1	1	3	1	3	3	1	3	3	3	3	1	1	1	3	1	1	1
scaffold268941	3853	1.076	1.076	70	1	0	0	1	3	1	1	1	1	3	3	1	1	3	3	3	3	1	1	3	1	3	1	3	3	1	1	1	1	3	1	3	3	1	3	3	3	3	1	1	1	3	1	1	1
scaffold269507	6743	1.076	1.076	168	1	0	0	1	3	1	1	1	1	3	3	1	1	3	3	3	3	1	1	3	1	3	1	3	3	1	1	1	1	3	1	3	3	1	3	3	3	3	1	1	1	3	1	1	1
scaffold269590	12203	1.076	1.076	156	1	0	0	1	3	1	1	1	1	3	3	1	1	3	3	3	3	1	1	3	1	3	1	3	3	1	1	1	1	3	1	3	3	1	3	3	3	3	1	1	1	3	1	1	1
scaffold269832	2525	1.076	1.076	39	1	0	0	1	3	1	1	1	1	3	3	1	1	3	3	3	3	1	1	3	1	3	1	3	3	1	1	1	1	3	1	3	3	1	3	3	3	3	1	1	1	3	1	1	1
scaffold270273	1632	1.076	1.076	16	1	0	0	1	0	1	1	1	1	3	3	1	1	3	3	3	3	1	1	3	1	3	1	3	3	1	1	1	1	3	1	3	3	1	3	3	3	3	0	1	1	3	1	1	1
scaffold270533	2151	1.076	1.076	39	1	0	0	1	3	1	1	1	1	3	3	1	1	3	3	3	3	1	1	3	1	3	1	3	3	1	1	1	1	3	1	3	3	1	3	3	3	3	1	1	1	3	1	1	1
scaffold271837	1439	1.076	1.076	20	1	0	0	1	3	1	1	1	1	3	3	1	1	3	3	3	3	1	1	3	1	3	1	3	3	1	1	1	1	3	1	3	3	1	3	3	3	3	1	1	1	3	1	1	1
scaffold272046	4067	1.076	1.076	92	1	0	0	1	3	1	1	1	1	3	3	1	1	3	3	3	3	1	1	3	1	3	1	3	3	1	1	1	1	3	1	3	3	1	3	3	3	3	1	1	1	3	1	1	1
scaffold272107	9399	1.076	1.076	177	1	0	0	1	3	1	1	1	1	3	3	1	1	3	3	3	3	1	1	3	1	3	1	3	3	1	1	1	1	3	1	3	3	1	3	3	3	3	1	1	1	3	1	1	1
scaffold273118	3431	1.076	1.076	36	1	0	0	1	3	1	1	1	1	3	3	1	1	3	3	3	3	1	1	3	1	3	1	3	3	1	1	1	1	3	1	3	3	1	3	3	3	3	1	1	1	3	1	1	1
scaffold273268	2180	1.076	1.076	26	1	0	0	1	3	1	1	1	1	3	3	1	1	3	3	3	3	1	1	3	1	3	1	3	3	1	1	1	1	3	1	3	3	1	3	3	3	3	1	1	1	3	1	1	1
scaffold27402	5343	1.076	1.076	23	1	1	0	1	3	1	0	1	1	4	3	1	1	3	3	3	3	0	1	0	1	0	1	3	0	0	1	0	1	3	1	3	3	1	3	3	3	4	1	1	0	3	1	1	1
scaffold274075	3736	1.076	1.076	53	1	0	0	1	3	1	1	1	1	3	3	1	1	3	3	3	3	1	1	3	1	3	1	3	3	1	1	1	1	3	1	3	3	1	3	3	3	3	1	1	1	3	1	1	1
scaffold275737	1167	1.076	1.076	19	1	0	0	1	3	1	1	1	1	3	3	1	1	3	3	3	3	1	1	3	1	3	1	3	3	1	1	1	1	3	1	3	3	1	3	3	3	3	1	1	1	3	1	1	1
scaffold276620	5701	1.076	1.076	96	1	0	0	1	3	1	1	1	1	3	3	1	1	3	3	3	3	1	1	3	1	3	1	3	3	1	1	1	1	3	1	3	3	1	3	3	3	3	1	1	1	3	1	1	1
scaffold277573	2098	1.076	1.076	35	1	0	0	1	3	1	1	1	1	3	3	1	1	3	3	3	3	1	1	3	1	3	1	3	3	1	1	1	1	3	1	3	3	1	3	3	3	3	1	1	1	3	1	1	1
scaffold277999	1985	1.075	1.076	25	1	0	1	1	3	1	1	1	1	3	3	1	1	3	3	3	3	1	1	3	1	3	1	3	3	1	1	1	1	3	1	3	4	1	3	3	3	3	1	1	1	3	1	1	1
scaffold278081	6842	1.076	1.076	125	1	0	0	1	3	1	1	1	1	3	3	1	1	3	3	3	3	1	1	3	1	3	1	3	3	1	1	1	1	3	1	3	3	1	3	3	3	3	1	1	1	3	1	1	1
scaffold278370	1349	1.076	1.076	21	1	0	0	1	3	1	1	1	1	3	3	1	1	3	3	3	3	1	1	3	1	3	1	3	3	1	1	1	1	3	1	3	3	1	3	3	3	3	1	1	1	3	1	1	1
scaffold280042	2230	1.076	1.076	69	1	0	0	1	3	1	1	1	1	3	3	1	1	3	3	3	3	1	1	3	1	3	1	3	3	1	1	1	1	3	1	3	3	1	3	3	3	3	1	1	1	3	1	1	1
scaffold280180	3549	1.076	1.076	29	1	0	0	1	3	1	1	1	1	3	3	1	1	3	3	3	3	1	1	3	1	3	1	3	3	1	1	1	1	3	1	3	3	1	3	3	3	3	1	1	1	3	1	1	1
scaffold281112	4071	1.075	1.076	46	1	0	1	1	3	1	1	1	1	3	3	1	1	3	3	3	3	1	1	3	1	3	1	3	3	1	1	1	1	3	1	3	0	1	3	3	3	3	1	1	1	3	1	1	1
scaffold28175	2200	1.076	1.076	17	1	0	0	1	3	1	1	1	1	3	3	1	1	3	3	3	3	1	1	0	1	3	1	3	3	1	1	1	1	3	1	3	3	1	3	3	3	3	1	1	1	3	1	1	1
scaffold28239	12276	1.076	1.076	5	1	1	0	1	3	0	0	1	0	3	3	0	0	3	3	3	0	1	1	3	1	3	1	3	0	0	1	1	0	3	1	3	3	1	3	3	0	0	1	1	1	3	1	1	1
scaffold282548	1804	1.076	1.076	31	1	0	0	1	3	1	1	1	1	3	3	1	1	3	3	3	3	1	1	3	1	3	1	3	3	1	1	1	1	3	1	3	3	1	3	3	3	3	1	1	1	3	1	1	1
scaffold282735	1410	1.076	1.076	14	1	0	0	1	3	1	1	1	1	3	3	1	1	3	3	3	3	1	1	3	1	3	1	3	3	1	1	1	1	3	1	3	3	1	0	3	3	3	1	1	1	3	1	1	1
scaffold282958	3778	1.076	1.076	62	1	0	0	1	3	1	1	1	1	3	3	1	1	3	3	3	3	1	1	3	1	3	1	3	3	1	1	1	1	3	1	3	3	1	3	3	3	3	1	1	1	3	1	1	1
scaffold283118	2417	1.076	1.076	28	1	0	0	1	3	1	1	1	1	3	3	1	1	3	3	3	3	1	1	3	1	3	1	3	3	1	1	1	1	3	1	3	3	1	3	3	3	3	1	1	1	3	1	1	1
scaffold284095	4320	1.076	1.076	54	1	0	0	1	3	1	1	1	1	3	3	1	1	3	3	3	3	1	1	3	1	3	1	3	3	1	1	1	1	3	1	3	3	1	3	3	3	3	1	1	1	3	1	1	1
scaffold284410	948	1.076	1.076	9	1	0	0	1	3	1	1	1	1	3	3	1	1	3	0	3	3	1	1	3	1	3	1	3	3	1	1	1	1	3	0	3	3	1	3	3	3	3	1	1	1	3	1	1	1
scaffold285484	2166	1.076	1.076	20	1	0	0	1	3	1	1	1	1	3	3	1	1	3	3	3	3	1	1	3	1	3	1	3	3	1	1	1	1	3	1	3	3	1	3	3	3	3	1	1	1	3	1	1	1
scaffold285543	1348	1.076	1.076	5	1	0	0	1	3	1	0	1	1	3	3	1	1	3	3	3	3	1	1	3	1	3	1	3	3	1	1	1	1	3	1	3	3	1	3	3	3	3	1	1	1	3	1	0	1
scaffold285929	1208	1.076	1.076	12	1	0	0	1	3	1	1	1	1	3	3	1	1	3	3	3	3	1	1	3	1	3	1	3	3	1	1	1	1	3	1	3	3	1	3	3	3	3	1	1	1	3	1	1	1
scaffold285935	4239	1.076	1.076	30	1	0	0	1	3	1	1	1	1	3	3	1	1	3	3	3	3	1	1	3	1	3	1	3	3	1	1	1	1	3	1	3	3	1	3	3	3	3	1	1	1	3	1	1	1
scaffold286207	2998	1.076	1.076	60	1	0	0	1	3	1	1	1	1	3	3	1	1	3	3	3	3	1	1	3	1	3	1	3	3	1	1	1	1	3	1	3	3	1	3	3	3	3	1	1	1	3	1	1	1
scaffold286698	9297	1.076	1.076	163	1	0	0	1	3	1	1	1	1	3	3	1	1	3	3	3	3	1	1	3	1	3	1	3	3	1	1	1	1	3	1	3	3	1	3	3	3	3	1	1	1	3	1	1	1
scaffold287603	2893	1.076	1.076	56	1	0	0	1	3	1	1	1	1	3	3	1	1	3	3	3	3	1	1	3	1	3	1	3	3	1	1	1	1	3	1	3	3	1	3	3	3	3	1	1	1	3	1	1	1
scaffold288127	5617	1.076	1.076	14	1	0	0	1	3	1	1	1	1	3	3	1	1	3	3	3	3	1	1	3	1	3	1	3	3	1	1	1	1	3	1	3	3	1	3	3	3	3	1	1	1	3	1	1	1
scaffold288398	3493	1.076	1.076	45	1	0	0	1	3	1	1	1	1	3	3	1	1	3	3	3	3	1	1	3	1	3	1	3	3	1	1	1	1	3	1	3	3	1	3	3	3	3	1	1	1	3	1	1	1
scaffold28898	4375	1.076	1.076	29	1	0	0	1	3	1	1	1	1	3	3	1	1	3	3	3	3	1	1	3	1	3	1	3	3	1	1	1	1	3	1	3	3	1	3	3	3	3	1	1	1	3	1	1	1
scaffold289266	5094	1.076	1.076	80	1	0	0	1	3	1	1	1	1	3	3	1	1	3	3	3	3	1	1	3	1	3	1	3	3	1	1	1	1	3	1	3	3	1	3	3	3	3	1	1	1	3	1	1	1
scaffold289528	921	1.076	1.076	28	1	0	0	1	3	1	1	1	1	3	3	1	1	3	3	3	3	1	1	3	1	3	1	3	3	1	1	1	1	3	1	3	3	1	3	3	3	3	1	1	1	3	1	1	1
scaffold290829	930	1.076	1.076	14	1	0	0	1	3	1	1	1	1	3	3	1	1	3	3	3	0	1	1	3	1	3	1	3	3	1	1	1	1	3	1	3	3	1	3	3	3	3	1	1	1	3	1	1	1
scaffold291105	4257	1.076	1.076	58	1	0	0	1	3	1	1	1	1	3	3	1	1	3	3	3	3	1	1	3	1	3	1	3	3	1	1	1	1	3	1	3	3	1	3	3	3	3	1	1	1	3	1	1	1
scaffold291218	2144	1.076	1.076	45	1	0	0	1	3	1	1	1	1	3	3	1	1	3	3	3	3	1	1	3	1	3	1	3	3	1	1	1	1	3	1	3	3	1	3	3	3	3	1	1	1	3	1	1	1
scaffold291476	3593	1.076	1.076	59	1	0	0	1	3	1	1	1	1	3	3	1	1	3	3	3	3	1	1	3	1	3	1	3	3	1	1	1	1	3	1	3	3	1	3	3	3	3	1	1	1	3	1	1	1
scaffold291494	3358	1.076	1.076	44	1	0	0	1	3	1	1	1	1	3	3	1	1	3	3	3	3	1	1	3	1	3	1	3	3	1	1	1	1	3	1	3	3	1	3	3	3	3	1	1	1	3	1	1	1
scaffold292542	2280	1.076	1.076	26	1	0	0	1	3	1	1	1	1	3	3	1	1	3	3	3	3	1	1	3	1	3	1	3	3	1	1	1	1	3	1	3	3	1	3	3	3	3	1	1	1	3	1	1	1
scaffold292677	3107	1.076	1.076	43	1	0	0	1	3	1	1	1	1	3	3	1	1	3	3	3	3	1	1	3	1	3	1	3	3	1	1	1	1	3	1	3	3	1	3	3	3	3	1	1	1	3	1	1	1
scaffold293231	1867	1.076	1.076	41	1	0	0	1	3	1	1	1	1	3	3	1	1	3	3	3	3	1	1	3	1	3	1	3	3	1	1	1	1	3	1	3	3	1	3	3	3	3	1	1	1	3	1	1	1
scaffold293873	3311	1.076	1.076	36	1	0	0	1	3	1	1	1	1	3	3	1	1	3	3	3	3	1	1	3	1	3	1	3	3	1	1	1	1	3	1	3	3	1	3	3	3	3	1	1	1	3	1	1	1
scaffold293901	7773	1.076	1.076	26	1	0	0	1	3	1	1	1	1	3	3	1	1	3	3	3	3	1	1	3	1	3	1	3	3	1	1	1	1	3	1	3	3	1	3	3	3	3	1	1	1	3	1	1	1
scaffold293968	2656	1.076	1.076	45	1	0	0	1	3	1	1	1	1	3	3	1	1	3	3	3	3	1	1	3	1	3	1	3	3	1	1	1	1	3	1	3	3	1	3	3	3	3	1	1	1	3	1	1	1
scaffold294309	8315	1.076	1.076	209	1	0	0	1	3	1	1	1	1	3	3	1	1	3	3	3	3	4	1	3	1	3	1	3	3	1	1	1	1	3	1	3	3	1	3	3	3	3	1	1	1	3	1	1	1
scaffold294624	8900	1.076	1.076	126	1	0	0	1	3	1	1	1	1	3	3	1	1	3	3	3	3	1	1	3	1	3	1	3	3	1	1	1	1	3	1	3	3	1	3	3	3	3	1	1	1	3	1	1	1
scaffold294677	1254	1.076	1.076	25	1	1	0	1	3	1	1	1	1	3	3	1	1	3	3	3	3	1	1	3	1	3	1	3	3	1	1	1	1	3	1	3	3	1	2	3	3	3	1	1	1	3	1	1	1
scaffold294714	1638	1.076	1.076	36	1	0	0	1	3	1	1	1	1	3	3	1	1	3	3	3	3	1	1	3	1	3	1	3	3	1	1	1	1	3	1	3	3	1	3	3	3	3	1	1	1	3	1	1	1
scaffold295069	5248	1.076	1.076	88	1	0	0	1	3	1	1	1	1	3	3	1	1	3	3	3	3	1	1	3	1	3	1	3	3	1	1	1	1	3	1	3	3	1	3	3	3	3	1	1	1	3	1	1	1
scaffold295379	2292	1.076	1.076	35	1	0	0	1	3	1	1	1	1	3	3	1	1	3	3	3	3	1	1	3	1	3	1	3	3	1	1	1	1	3	1	3	3	1	3	3	3	3	1	1	1	3	1	1	1
scaffold295995	3513	1.076	1.076	83	1	0	0	1	3	1	1	1	1	3	3	1	1	3	3	3	3	1	1	3	1	3	1	3	3	1	1	1	1	3	1	3	3	1	3	3	3	3	1	1	1	3	1	1	1
scaffold296053	1700	1.076	1.076	32	1	0	0	1	3	1	1	1	1	3	3	1	1	3	3	3	3	1	1	3	1	3	1	3	3	1	1	1	1	3	1	3	3	1	3	3	3	3	1	1	1	3	1	1	1
scaffold296443	1355	1.076	1.076	22	1	0	0	1	3	1	1	1	1	3	3	1	1	3	3	3	3	1	1	3	1	3	1	3	3	1	1	1	1	3	1	3	3	1	3	3	3	3	1	1	1	3	1	1	1
scaffold296661	2574	1.076	1.076	43	1	0	0	1	3	1	1	1	1	3	3	1	1	3	3	3	3	1	1	3	1	3	1	3	3	1	1	1	1	3	1	3	3	1	3	3	3	3	1	1	1	3	1	1	1
scaffold29683	7074	1.076	1.076	62	1	0	0	1	3	1	1	1	1	3	3	1	1	3	3	3	3	1	1	3	1	3	1	3	3	1	1	1	1	3	1	3	3	1	3	3	3	3	1	1	1	3	1	1	1
scaffold297023	10316	1.076	1.076	5	1	0	0	1	3	1	1	1	1	0	0	1	1	3	0	3	0	0	1	3	1	0	1	3	3	0	1	1	1	3	1	0	3	1	0	3	0	0	1	1	1	3	1	1	1
scaffold297226	1023	1.076	1.076	8	1	0	0	1	3	1	1	1	1	3	3	1	1	3	3	3	3	1	1	3	1	3	1	3	3	1	1	1	1	3	1	3	3	1	3	3	3	3	1	1	1	3	1	1	1
scaffold297623	3310	1.076	1.076	51	1	0	0	1	3	1	1	1	1	3	3	1	1	3	3	3	3	1	1	3	1	3	1	3	3	1	1	1	1	3	1	3	3	1	3	3	3	3	1	1	1	3	1	1	1
scaffold297764	2642	1.076	1.076	42	1	0	0	1	3	1	1	1	1	3	3	1	1	3	3	3	3	1	1	3	1	3	1	3	3	1	1	1	1	3	1	3	3	1	3	3	3	3	1	1	1	3	1	1	1
scaffold297913	2432	1.076	1.076	58	1	0	0	1	3	1	1	1	1	3	3	1	1	3	3	3	3	1	1	3	1	3	1	3	3	1	1	1	1	3	1	3	3	1	3	3	3	3	1	1	1	3	1	1	1
scaffold29802	5493	1.076	1.076	83	1	0	0	1	3	1	1	1	1	3	3	1	1	3	3	3	3	1	1	3	1	3	1	3	3	1	1	1	1	3	1	3	3	1	3	3	3	3	1	1	1	3	1	1	1
scaffold298919	6549	1.076	1.076	140	1	0	0	1	3	1	1	1	1	3	3	1	1	3	3	3	3	1	1	3	1	3	1	3	3	1	1	1	1	3	1	3	3	1	3	3	3	3	1	1	1	3	1	1	1
scaffold299069	2264	1.076	1.076	21	1	0	0	1	3	1	1	1	1	3	3	1	1	3	3	3	3	1	1	3	1	3	1	3	3	1	1	1	1	3	1	3	3	1	3	3	3	3	1	1	1	3	1	1	1
scaffold299107	5690	1.076	1.076	98	1	0	0	1	3	1	1	1	1	3	3	1	1	3	3	3	3	1	1	3	1	3	1	3	3	1	1	1	1	3	1	3	3	1	3	3	3	3	1	1	1	3	1	1	1
scaffold299653	3019	1.076	1.076	76	1	0	0	1	3	1	1	1	1	3	3	1	1	3	3	3	3	1	1	3	1	3	1	3	3	1	1	1	1	3	1	3	3	1	3	3	3	3	1	1	1	3	1	1	1
scaffold300215	1842	1.076	1.076	14	1	0	0	1	3	1	1	1	1	3	3	1	1	3	3	3	3	1	1	3	1	3	1	3	3	1	1	1	1	3	1	3	3	1	3	3	3	3	1	1	1	3	1	1	1
scaffold300242	2363	1.076	1.076	34	1	0	0	1	3	1	1	1	1	3	3	1	1	3	3	3	3	1	1	3	1	3	1	3	3	1	1	1	1	3	1	3	3	1	3	3	3	3	1	1	1	3	1	1	1
scaffold300882	2402	1.076	1.076	34	1	0	0	1	3	1	1	1	1	3	3	1	1	3	3	3	3	1	1	3	1	3	1	3	3	1	1	1	1	3	1	3	3	1	3	3	3	3	1	1	1	3	1	1	1
scaffold301021	5829	1.076	1.076	69	1	0	0	1	3	1	1	1	1	3	3	1	1	3	3	3	3	1	1	3	1	3	1	3	3	1	1	1	1	3	1	3	3	1	3	3	3	3	1	1	1	3	1	1	1
scaffold301156	2109	1.076	1.076	21	1	0	0	1	3	1	1	1	1	3	3	1	1	3	3	3	3	1	1	3	1	3	1	3	3	1	1	1	1	3	1	3	3	1	3	3	3	3	1	1	1	3	1	1	1
scaffold301330	2097	1.076	1.076	35	1	0	0	1	3	1	1	1	1	3	3	1	1	3	3	3	3	1	1	3	1	3	1	3	3	1	1	1	1	3	1	3	3	1	3	3	3	3	1	1	1	3	1	1	1
scaffold301737	2031	1.076	1.076	29	1	0	0	1	3	1	1	1	1	3	3	1	1	3	3	3	3	1	1	3	1	3	1	3	3	1	1	1	1	3	1	3	3	1	3	3	3	3	1	1	1	3	1	1	1
scaffold303236	4053	1.076	1.076	64	1	0	0	1	3	1	1	1	1	3	3	1	1	3	3	3	3	1	1	3	1	3	1	3	3	1	1	1	1	3	1	3	3	1	3	3	3	3	1	1	1	3	1	1	1
scaffold303483	4219	1.076	1.076	25	1	0	0	1	3	1	1	1	1	0	3	1	1	3	3	3	3	1	1	3	1	3	1	3	3	1	1	1	1	3	1	3	3	1	3	0	3	3	1	1	1	3	1	1	1
scaffold303935	4172	1.076	1.076	70	1	0	0	1	3	1	1	1	1	3	3	1	1	3	3	3	3	1	1	3	1	3	1	3	3	1	1	1	1	3	1	3	3	1	3	3	3	3	1	1	1	3	1	1	1
scaffold304269	2170	1.076	1.076	49	1	0	0	1	3	1	1	1	1	3	3	1	1	3	3	3	3	1	1	3	1	3	1	3	3	1	1	1	1	3	1	3	3	1	3	3	3	3	1	1	1	3	1	1	1
scaffold304504	2052	1.076	1.076	33	1	0	0	1	3	1	1	1	1	3	3	1	1	3	3	3	3	1	1	3	1	3	1	3	3	1	1	1	1	3	1	3	3	1	3	3	3	3	1	1	1	3	1	1	1
scaffold305038	2673	1.076	1.076	50	1	0	0	1	3	1	1	1	1	3	3	1	1	3	3	3	3	1	1	3	1	3	1	3	3	1	1	1	1	3	1	3	3	1	3	3	3	3	1	1	1	3	1	1	1
scaffold305399	3923	1.076	1.076	63	1	0	0	1	3	1	1	1	1	3	3	1	1	3	3	3	3	1	1	3	1	3	1	3	3	1	1	1	1	3	1	3	3	1	3	3	3	3	1	1	1	3	1	1	1
scaffold306199	4127	1.076	1.076	74	1	0	0	1	3	1	1	1	1	3	3	1	1	3	3	3	3	1	1	3	1	3	1	3	3	1	1	1	1	3	1	3	3	1	3	3	3	3	1	1	1	3	1	1	1
scaffold3216	4381	1.076	1.076	58	1	0	0	1	3	1	1	1	1	3	3	1	1	3	3	3	3	1	1	3	1	3	1	3	3	1	1	1	1	3	1	3	3	1	3	3	3	3	1	1	1	3	1	1	1
scaffold33772	18075	1.076	1.076	163	1	0	0	1	3	1	1	1	1	3	3	1	1	3	3	3	3	1	1	3	1	3	1	3	3	1	1	1	1	3	1	3	3	1	3	3	3	3	1	1	1	3	1	1	1
scaffold350	17781	1.076	1.076	290	1	0	0	1	3	1	1	1	1	3	3	1	1	3	3	3	3	1	1	3	1	3	1	3	3	1	1	1	1	3	1	3	3	1	3	3	3	3	1	1	1	3	1	1	1
scaffold37178	2002	1.076	1.076	19	1	0	0	1	3	1	1	1	1	3	3	1	1	3	3	3	3	1	1	3	1	3	1	3	3	1	1	1	1	3	1	3	3	1	3	3	3	3	1	1	1	3	1	1	1
scaffold3839	4721	1.076	1.076	27	1	0	0	1	3	1	1	1	1	3	3	1	1	3	3	3	3	1	1	3	1	3	1	3	3	1	1	1	1	3	1	3	3	1	3	3	3	3	1	1	1	3	1	1	1
scaffold38995	11395	1.076	1.076	74	1	0	0	1	3	1	1	1	1	3	3	1	1	3	3	3	3	1	1	3	1	3	1	3	3	1	1	1	1	3	1	3	3	1	3	3	3	3	1	1	1	3	1	1	1
scaffold39263	2539	1.076	1.076	17	1	0	0	1	3	1	1	1	1	3	3	1	1	3	3	3	3	1	1	3	1	3	1	3	3	1	1	1	1	3	1	3	3	1	3	3	3	3	1	1	1	3	1	1	1
scaffold39387	13498	1.076	1.076	100	1	0	0	1	3	1	1	1	1	4	3	1	1	3	3	3	3	1	1	3	1	3	1	3	3	1	1	1	1	3	1	3	3	1	3	3	3	3	1	1	1	4	1	1	1
scaffold39440	4126	1.076	1.076	32	1	0	0	1	3	1	1	1	1	3	3	1	1	3	3	3	3	1	1	3	1	3	1	3	3	1	1	1	1	3	1	3	3	1	3	3	3	3	1	1	1	3	1	1	1
scaffold41141	4396	1.076	1.076	85	1	0	0	1	3	1	1	1	1	3	3	1	1	3	3	3	3	1	1	3	1	3	1	3	3	1	1	1	1	3	1	3	3	1	3	3	3	3	1	1	1	3	1	1	1
scaffold41785	7606	1.076	1.076	102	1	0	0	1	3	1	1	1	1	3	3	1	1	3	3	3	3	1	1	3	1	3	1	3	3	1	1	1	1	3	1	3	3	1	3	3	3	3	1	1	1	3	1	1	1
scaffold43441	7691	1.076	1.076	80	1	0	0	1	3	1	1	1	1	3	3	1	1	3	3	3	3	1	1	3	1	3	1	3	3	1	1	1	1	3	1	3	3	1	3	3	3	3	1	1	1	3	1	1	1
scaffold43636	7258	1.076	1.076	114	1	0	0	1	3	1	1	1	1	3	3	1	1	3	3	3	3	1	1	3	1	3	1	3	3	1	1	1	1	3	1	3	3	1	3	3	3	3	1	1	1	3	1	1	1
scaffold43785	4402	1.076	1.076	54	1	0	0	1	3	1	1	1	1	3	3	1	1	3	3	3	3	1	1	3	1	3	1	3	3	1	1	1	1	3	1	3	3	1	3	3	3	3	1	1	1	3	1	1	1
scaffold43803	5019	1.076	1.076	53	1	0	0	1	3	1	1	1	1	3	3	1	1	3	3	3	3	1	1	3	1	3	1	3	3	1	1	1	1	3	1	3	3	1	3	3	3	3	1	1	1	3	1	1	1
scaffold44681	4681	1.076	1.076	42	1	0	0	1	3	1	1	1	1	3	3	1	1	3	3	3	3	1	1	3	1	3	1	3	3	1	1	1	1	3	1	3	3	1	3	3	3	3	1	1	1	3	1	1	1
scaffold4585	2336	1.076	1.076	54	1	0	0	1	3	1	1	1	1	3	3	1	1	3	3	3	3	1	1	3	1	3	1	3	3	1	1	1	1	3	1	3	3	1	3	3	3	3	1	1	1	3	1	1	1
scaffold4590	4295	1.076	1.076	41	1	0	0	1	3	1	1	1	1	3	3	1	1	3	3	3	3	1	1	3	1	3	1	3	3	1	1	1	1	3	1	3	3	1	3	3	3	3	1	1	1	3	1	1	1
scaffold48511	5525	1.076	1.076	67	1	0	0	1	3	1	1	1	1	3	3	1	1	3	3	3	3	1	1	3	1	3	1	3	3	1	1	1	1	3	1	3	3	1	3	3	3	3	1	1	1	3	1	1	1
scaffold50019	2550	1.076	1.076	22	1	0	0	1	3	1	1	1	1	3	3	1	1	3	3	3	3	1	1	3	1	3	1	3	3	1	1	1	1	0	1	3	3	1	3	3	3	3	1	1	1	3	1	1	1
scaffold50652	3357	1.076	1.076	25	1	0	0	1	3	1	1	1	1	3	3	1	1	3	3	3	3	1	1	3	1	3	1	3	3	1	1	1	1	3	1	3	3	1	3	3	3	3	1	1	1	3	1	1	1
scaffold53248	3147	1.076	1.076	26	1	0	0	1	3	1	1	1	1	3	3	1	1	3	3	3	3	1	1	3	1	3	1	3	3	1	1	1	1	3	1	3	3	1	3	3	3	3	1	1	1	3	1	1	1
scaffold55086	6134	1.076	1.076	38	1	0	0	1	3	1	1	1	1	3	3	1	1	3	3	3	3	1	1	3	1	3	1	3	3	1	1	1	1	3	1	3	3	1	3	3	3	3	1	1	1	3	1	1	1
scaffold58509	3041	1.076	1.076	59	1	0	0	1	3	1	1	1	1	3	3	1	1	3	3	3	3	1	1	3	1	3	1	3	3	1	1	1	1	3	1	3	3	1	3	3	3	3	1	1	1	3	1	1	1
scaffold58967	5174	1.076	1.076	24	1	0	0	1	3	1	1	1	1	3	3	1	1	3	3	3	3	1	1	3	1	3	1	3	3	1	1	1	1	3	1	3	3	1	3	3	3	3	1	1	1	3	1	1	1
scaffold58999	3716	1.076	1.076	46	1	0	0	1	3	1	1	1	1	3	3	1	1	3	3	3	3	1	1	3	1	3	1	3	3	1	1	1	1	3	1	3	3	1	3	3	3	3	1	1	1	3	1	1	1
scaffold60241	4215	1.076	1.076	77	1	0	0	1	3	1	1	1	1	3	3	1	1	3	3	3	3	1	1	3	1	3	1	3	3	1	1	1	1	3	1	3	3	1	3	3	3	3	1	1	1	3	1	1	1
scaffold60623	2695	1.076	1.076	31	1	0	0	1	3	1	1	1	1	3	3	1	1	3	3	3	3	1	1	3	1	3	1	3	3	1	1	1	1	3	1	3	3	1	3	3	3	3	1	1	1	3	1	1	1
scaffold61248	2851	1.076	1.076	20	1	0	0	1	3	1	1	1	1	3	3	1	1	3	3	3	3	1	0	3	1	3	1	3	3	1	1	1	1	3	0	3	3	1	3	3	3	3	1	1	1	3	1	1	1
scaffold61558	2344	1.076	1.076	25	1	1	0	1	3	1	1	1	1	4	3	1	1	3	3	3	0	1	1	0	1	3	1	2	0	1	1	1	1	3	1	3	3	1	3	3	3	3	1	1	1	3	1	1	1
scaffold61563	4007	1.075	1.076	60	1	0	1	1	3	1	1	1	1	3	3	1	1	3	3	3	3	1	1	3	1	3	1	3	3	1	1	1	1	3	1	3	4	1	3	3	3	3	1	1	1	3	1	1	1
scaffold63529	1407	1.076	1.076	12	1	0	0	1	3	1	1	1	1	3	3	1	1	3	3	3	3	1	1	3	1	3	1	3	3	1	1	1	1	3	1	3	3	1	3	3	3	3	1	1	1	3	1	1	1
scaffold68868	4102	1.076	1.076	56	1	0	0	1	3	1	1	1	1	3	3	1	1	3	3	3	3	1	1	3	1	3	1	3	3	1	1	1	1	3	1	3	3	1	3	3	3	3	1	1	1	3	1	1	1
scaffold69523	3576	1.076	1.076	17	1	0	0	1	3	1	1	1	1	3	3	1	1	3	3	3	3	1	1	3	1	3	1	3	3	1	1	1	1	3	1	3	3	1	3	3	3	3	1	1	1	3	1	1	1
scaffold69629	3039	1.076	1.076	39	1	0	0	1	3	1	1	1	1	3	3	1	1	3	3	3	3	1	1	3	1	3	1	3	3	1	1	1	1	3	1	3	3	1	3	3	3	3	1	1	1	3	1	1	1
scaffold69717	6019	1.076	1.076	99	1	0	0	1	3	1	1	1	1	3	3	1	1	3	3	3	3	1	1	3	1	3	1	3	3	1	1	1	1	3	1	3	3	1	3	3	3	3	1	1	1	3	1	1	1
scaffold69992	1522	1.076	1.076	21	1	0	0	1	3	1	1	1	1	3	3	1	1	3	3	3	3	1	1	3	1	3	1	3	3	1	1	1	1	3	1	3	3	1	3	3	3	3	1	1	1	3	1	1	1
scaffold70994	4013	1.076	1.076	18	1	0	0	1	3	1	1	1	1	3	3	1	1	3	3	3	3	1	1	3	1	3	1	3	3	1	1	1	1	3	1	3	3	1	3	3	3	3	1	1	1	3	1	1	1
scaffold73448	10968	1.076	1.076	153	1	0	0	1	3	1	1	1	1	3	3	1	1	3	3	3	3	1	1	3	1	3	1	3	3	1	1	1	1	3	1	3	3	1	3	3	3	3	1	1	1	3	1	1	1
scaffold77082	31712	1.076	1.076	80	1	0	0	1	3	1	1	1	1	3	3	1	1	3	3	3	3	1	1	3	1	3	1	3	3	1	1	1	1	3	1	3	3	1	3	3	3	3	1	1	1	3	1	1	1
scaffold77860	4222	1.076	1.076	31	1	0	0	1	3	1	1	1	1	3	3	1	1	3	3	3	3	1	1	3	1	3	1	3	3	1	1	1	1	3	1	3	3	1	3	3	3	3	1	1	1	3	1	1	1
scaffold79429	10297	1.076	1.076	124	1	0	0	1	3	1	1	1	1	3	3	1	1	3	3	3	3	1	1	3	1	3	1	3	3	1	1	1	1	3	1	3	3	1	3	3	3	3	1	1	1	3	1	1	1
scaffold80398	624	1.076	1.076	5	1	0	0	1	3	1	1	1	1	3	3	1	1	3	3	0	3	1	1	0	1	3	1	3	3	1	1	1	1	3	1	3	3	1	3	3	0	3	1	1	0	0	1	1	0
scaffold81306	1354	1.076	1.076	9	1	0	0	1	3	1	1	1	1	3	3	1	1	3	3	3	3	1	1	3	1	3	1	3	3	1	1	1	1	3	1	3	3	1	3	3	3	3	0	1	1	3	1	1	1
scaffold84829	2639	1.075	1.076	30	1	0	1	1	3	1	1	1	1	3	3	1	1	3	3	3	3	1	1	3	1	3	1	3	3	1	1	1	1	3	1	3	0	1	3	3	3	3	1	1	1	0	1	1	1
scaffold84879	2698	1.076	1.076	25	1	0	0	1	3	1	1	1	1	3	3	1	1	3	3	3	3	1	1	3	1	3	1	3	3	1	1	1	1	3	1	3	3	1	3	3	3	3	1	1	1	3	1	1	1
scaffold85464	1799	1.076	1.076	28	1	0	0	1	3	1	1	1	1	3	3	1	1	3	3	3	3	1	1	3	1	3	1	3	3	1	1	1	1	3	1	3	3	1	3	3	3	3	1	1	1	3	1	1	1
scaffold87753	4195	1.076	1.076	64	1	0	0	1	3	1	1	1	1	3	3	1	1	3	3	3	3	1	1	3	1	3	1	3	3	1	1	1	1	3	1	3	3	1	3	3	3	3	1	1	1	3	1	1	1
scaffold89100	1490	1.076	1.076	17	1	0	0	1	3	1	1	1	1	3	3	1	1	3	3	3	3	1	1	3	1	3	1	3	3	1	1	1	1	3	1	3	3	1	3	3	3	3	1	1	1	3	1	1	1
scaffold89390	1370	1.076	1.076	17	1	0	0	1	3	1	1	1	1	3	3	1	1	3	3	3	3	1	1	3	1	3	1	3	3	1	1	1	1	3	1	3	3	1	3	3	3	3	1	1	1	3	1	1	1
scaffold90376	3574	1.076	1.076	29	1	0	0	1	3	1	1	1	1	3	3	1	1	3	3	3	3	1	1	3	1	3	1	3	3	1	1	1	1	3	1	3	3	1	3	3	3	3	1	1	1	3	1	1	1
scaffold9419	2356	1.076	1.076	25	1	0	0	1	3	1	1	1	1	3	3	1	1	3	3	3	3	1	1	3	1	3	1	3	3	1	1	1	1	3	1	3	3	1	3	3	0	3	1	1	1	3	1	1	1
scaffold94625	9853	1.076	1.076	168	1	0	0	1	3	1	1	1	1	3	3	1	1	3	3	3	3	1	1	3	1	3	1	3	3	1	1	1	1	3	1	3	3	1	3	3	3	3	1	1	1	3	1	1	1
scaffold94990	5534	1.076	1.076	125	1	0	0	1	3	1	1	1	1	3	3	1	1	3	3	3	3	1	1	3	1	3	1	3	3	1	1	1	1	3	1	3	3	1	3	3	3	3	1	1	1	3	1	1	1
scaffold95416	2500	1.076	1.076	22	1	0	0	1	3	1	1	1	1	3	3	1	1	3	3	3	3	1	1	3	1	3	1	3	3	1	1	1	1	3	1	3	3	1	3	3	3	3	1	1	1	3	1	1	1
scaffold97046	2627	1.076	1.076	35	1	0	0	1	3	1	1	1	1	3	3	1	1	3	3	3	3	4	1	3	1	3	1	3	3	1	1	1	1	3	1	3	3	1	3	3	3	3	1	1	1	3	1	1	1
scaffold97510	3408	1.075	1.076	62	1	0	1	1	3	1	1	1	1	3	3	1	1	3	3	3	3	1	1	3	1	3	1	3	3	1	1	1	1	3	1	3	4	1	3	3	3	3	1	1	1	3	1	1	1
scaffold98253	2122	1.076	1.076	37	1	0	0	1	3	1	1	1	1	3	3	1	1	3	3	3	3	1	1	3	1	3	1	3	3	1	1	1	1	3	1	3	3	1	3	3	3	3	1	1	1	3	1	1	1
scaffold98254	4048	1.076	1.076	55	1	0	0	1	3	1	1	1	1	3	3	1	1	3	3	3	3	1	1	3	1	3	1	3	3	1	1	1	1	3	1	3	3	1	3	3	3	3	1	1	1	3	1	1	1
C17466221	197	1.077	1.077	5	1	0	0	1	3	1	1	1	1	3	3	1	1	3	3	3	3	1	1	0	1	0	1	3	3	1	1	1	1	3	1	3	0	1	3	0	3	3	1	1	1	3	1	1	1
C18224978	268	1.077	1.077	5	1	0	0	1	3	1	1	1	1	3	3	1	1	3	3	3	3	1	1	3	1	3	1	3	3	1	1	1	1	3	1	3	0	1	3	3	0	3	1	1	1	3	1	1	1
C18460710	318	1.075	1.077	5	1	0	2	1	3	1	1	1	1	3	3	1	1	3	3	3	0	1	1	3	1	3	1	3	3	1	1	1	1	3	0	0	0	0	3	3	3	3	1	1	1	0	1	1	1
C18511490	332	1.076	1.077	8	1	0	0	1	3	1	1	1	1	3	3	0	1	3	3	0	0	1	0	3	1	0	1	3	3	1	1	1	1	0	1	3	3	1	3	3	3	3	0	1	1	3	1	0	1
C18649213	385	1.077	1.077	6	1	0	0	1	3	1	1	1	1	3	3	1	1	3	3	3	3	1	1	3	1	3	1	3	3	1	1	1	1	3	1	3	3	1	3	3	3	3	1	1	1	0	1	1	1
C18649637	385	1.077	1.077	5	1	0	0	1	3	1	1	1	1	3	3	1	1	3	3	3	3	1	1	3	1	3	1	3	3	1	1	1	1	3	1	3	3	1	3	3	3	3	1	0	0	3	1	1	1
C18660561	390	1.075	1.077	10	1	0	2	1	3	1	1	1	1	3	3	1	1	3	3	3	3	1	1	3	1	3	1	3	3	1	1	1	1	3	1	3	0	1	3	3	3	3	1	1	1	3	1	1	1
C18688789	404	1.076	1.077	5	1	0	0	1	3	1	0	1	1	3	3	1	1	3	0	3	3	1	1	3	1	0	1	3	3	1	1	1	1	3	1	3	3	1	3	3	3	3	1	0	1	3	1	1	1
C18703877	412	1.077	1.077	5	1	1	0	1	3	1	1	1	1	3	3	1	1	3	3	3	3	1	1	3	1	3	1	3	3	1	1	1	1	3	1	3	3	1	0	3	3	0	1	0	1	3	1	1	1
C18723875	423	1.076	1.077	8	1	0	0	1	3	1	1	1	1	3	3	1	1	3	3	3	3	1	1	3	1	3	1	3	3	1	1	0	1	3	1	3	3	1	3	3	3	3	1	1	1	3	1	1	1
C18743919	435	1.076	1.077	11	1	0	0	1	3	1	0	1	1	3	3	1	1	0	3	4	3	1	1	0	1	3	1	0	3	1	1	1	1	0	1	3	3	1	3	3	3	3	1	1	1	0	1	1	1
C18755898	443	1.077	1.077	6	1	0	0	1	3	1	1	1	1	3	3	1	1	3	3	3	3	1	1	3	1	3	1	3	0	1	1	1	1	3	1	3	3	1	3	3	3	3	1	1	1	3	1	1	1
C18790290	466	1.076	1.077	5	1	0	0	1	3	1	1	1	1	3	3	1	1	3	3	3	3	1	1	3	1	3	1	3	3	0	1	0	1	3	1	3	3	1	3	3	3	3	1	1	1	3	1	1	1
C18823130	491	1.077	1.077	5	1	0	0	1	3	1	1	1	1	3	3	1	1	3	3	3	3	1	1	3	1	3	1	3	3	1	1	1	1	3	1	3	3	1	3	3	3	3	1	1	0	3	1	1	1
C18834118	500	1.077	1.077	6	1	0	0	1	3	1	1	1	1	3	3	1	1	3	0	3	3	1	0	3	1	3	1	3	3	1	1	1	1	3	1	3	3	1	3	3	3	3	1	1	1	0	1	1	1
C18842580	508	1.077	1.077	9	1	0	0	1	3	1	1	1	1	3	3	0	1	3	3	3	3	1	1	3	1	3	1	3	3	1	1	1	1	3	1	0	3	1	3	3	3	3	1	1	1	3	1	1	1
C18843832	509	1.076	1.077	6	1	0	0	1	3	1	1	1	1	3	3	1	1	3	3	3	3	1	1	3	1	3	1	3	3	1	1	1	1	3	1	3	3	1	0	3	0	3	1	1	1	3	1	1	1
C18860910	524	1.076	1.077	8	1	0	0	1	3	1	1	1	1	3	3	1	1	3	3	3	3	1	1	3	1	3	1	3	3	1	1	1	1	3	1	3	3	1	3	3	3	3	1	1	1	3	1	1	1
C18863204	526	1.076	1.077	6	1	0	0	1	3	1	1	1	1	3	3	1	1	3	3	3	3	1	1	0	1	3	1	3	3	1	1	1	1	3	1	3	3	1	3	3	3	3	1	1	1	3	1	1	1
C18864814	528	1.077	1.077	5	1	0	0	1	3	1	1	1	1	3	3	1	1	3	3	3	3	1	1	3	1	3	1	3	3	1	1	1	1	3	1	3	0	1	3	3	3	3	1	1	1	0	1	1	1
C18865510	529	1.077	1.077	8	1	0	0	1	3	1	1	1	1	3	3	1	1	3	3	3	3	1	1	3	1	3	1	3	3	1	1	1	1	3	1	3	3	1	3	3	3	3	1	1	1	3	1	1	1
C18882726	546	1.077	1.077	12	1	0	0	1	3	1	1	1	1	3	3	1	1	3	3	3	3	1	1	3	1	3	1	3	3	1	1	1	1	3	1	3	3	1	3	3	3	3	1	1	1	3	1	1	1
C18905663	570	1.077	1.077	8	1	0	0	1	3	1	1	1	1	3	3	1	1	3	3	3	3	1	1	3	1	3	1	3	3	1	1	1	1	3	1	3	3	1	3	3	3	3	1	1	1	3	1	1	1
C18923596	591	1.076	1.077	5	1	0	0	1	3	1	1	1	1	3	3	1	1	0	3	3	3	1	1	3	1	3	1	3	3	1	1	1	1	3	1	3	3	1	3	3	3	3	1	1	1	3	1	1	0
C18933292	603	1.076	1.077	11	1	0	0	1	3	1	1	1	1	3	3	1	1	3	3	3	3	1	1	3	1	3	1	3	3	1	1	1	1	3	1	3	3	1	3	3	3	3	1	1	1	3	1	1	1
C18955654	631	1.077	1.077	16	1	0	0	1	3	1	1	1	1	3	3	1	1	3	3	3	3	1	1	3	1	3	1	3	3	1	1	1	1	3	1	3	3	1	3	3	3	3	1	1	1	3	1	1	1
C18968792	650	1.076	1.077	13	1	0	0	1	3	1	1	1	1	3	3	1	1	3	3	3	3	1	1	3	1	3	1	3	3	1	1	1	1	3	1	3	3	1	3	3	3	3	1	1	1	3	1	1	1
C18972152	654	1.075	1.077	5	1	0	2	1	3	1	1	1	1	3	3	1	1	3	3	3	3	1	1	3	1	3	1	3	0	1	1	1	1	3	1	3	0	1	3	3	3	3	1	1	1	3	1	1	1
C18973887	657	1.077	1.077	12	1	0	0	1	3	1	1	1	1	3	3	1	1	3	3	3	3	1	0	3	1	3	1	3	3	1	1	1	1	3	1	3	3	1	3	3	3	0	1	1	1	3	1	1	1
C18977797	663	1.077	1.077	15	1	0	0	1	3	1	1	1	1	3	3	1	1	3	3	3	3	1	1	3	1	3	1	3	3	1	1	1	1	3	1	3	3	1	3	3	3	3	1	1	1	3	1	1	1
C18986861	677	1.077	1.077	12	1	0	0	1	3	1	1	1	1	3	3	1	1	3	3	3	3	1	1	3	1	3	1	3	3	1	1	1	1	3	1	3	3	1	3	3	3	3	1	1	1	3	1	1	1
C18989737	681	1.076	1.077	7	1	0	0	1	3	1	1	1	1	3	3	1	1	3	3	3	3	1	1	3	1	3	1	3	3	1	1	1	1	3	1	0	3	1	3	3	3	3	1	1	1	3	1	1	1
C18994047	688	1.076	1.077	5	1	0	0	1	3	1	1	1	1	3	3	1	1	3	3	3	3	1	1	3	1	3	1	3	3	1	1	1	1	3	1	3	3	1	3	3	3	3	1	0	1	3	1	1	1
C19016159	724	1.076	1.077	6	1	0	0	1	3	1	1	1	1	3	3	1	1	3	3	3	3	1	1	0	1	3	1	3	3	1	1	1	1	3	1	3	3	1	3	3	3	3	1	1	1	3	1	1	1
C19017389	726	1.076	1.077	6	1	0	0	1	3	1	1	1	1	3	3	1	1	3	3	3	3	1	1	3	1	3	1	3	3	1	1	1	1	3	1	0	3	1	3	3	3	3	1	1	1	3	1	1	1
C19020187	731	1.076	1.077	5	1	0	0	1	3	1	1	1	1	3	3	1	1	3	3	3	3	1	1	3	1	3	1	3	3	1	1	1	1	3	1	3	3	1	3	3	3	0	1	1	1	3	1	1	1
C19031303	750	1.075	1.077	8	1	0	2	1	3	1	1	1	1	3	3	1	1	0	3	3	3	1	1	3	1	3	1	0	3	1	1	1	1	3	1	3	0	1	3	3	3	3	1	1	1	3	1	1	1
C19043056	772	1.076	1.077	14	1	0	0	1	3	1	1	1	1	3	3	1	1	3	3	3	3	1	1	3	1	3	1	3	3	1	1	1	1	3	1	3	3	1	3	3	3	3	1	1	1	3	1	1	1
C19046980	779	1.076	1.077	9	1	0	0	1	3	1	1	1	1	3	3	1	1	0	3	3	0	1	1	3	1	3	1	3	3	1	1	1	1	3	1	3	3	1	0	3	3	3	1	1	1	3	1	1	1
C19062848	812	1.076	1.077	8	1	0	0	1	3	1	1	1	1	3	3	1	1	3	3	3	3	1	1	3	1	3	1	3	3	1	1	1	1	3	1	3	3	1	3	3	3	0	1	1	1	3	1	1	1
C19068848	825	1.076	1.077	9	1	0	0	1	3	1	1	1	1	3	3	1	1	3	3	3	3	1	1	3	1	3	1	3	3	1	1	1	1	3	1	3	3	1	3	3	3	3	1	1	1	3	1	1	1
C19070530	829	1.077	1.077	7	1	0	0	1	3	1	1	1	1	3	3	1	1	3	3	3	3	1	1	3	1	3	1	3	3	1	0	1	1	3	1	3	3	1	3	3	3	3	1	1	1	3	1	1	1
C19096920	890	1.077	1.077	7	1	0	0	1	3	1	1	1	1	3	3	1	0	3	3	3	3	1	1	3	1	3	1	3	3	1	1	1	1	3	1	3	3	1	3	3	3	3	1	1	1	3	1	1	1
C19097128	891	1.076	1.077	12	1	0	0	1	3	1	1	1	1	3	3	1	1	3	3	3	3	1	1	3	1	3	1	3	3	1	1	1	1	3	1	3	3	1	3	3	3	3	1	1	1	3	1	1	1
C19099104	895	1.076	1.077	7	1	0	0	1	3	1	1	1	1	3	3	1	1	3	3	3	3	1	1	3	1	3	1	3	3	1	1	1	1	3	1	3	3	1	3	3	3	0	1	1	1	3	1	1	1
C19099530	897	1.076	1.077	7	1	0	0	1	3	1	1	1	1	3	3	1	1	3	3	3	3	1	1	3	1	3	1	3	3	1	1	1	1	3	1	3	3	1	3	3	3	3	1	1	1	3	1	1	1
C19102778	905	1.077	1.077	16	1	0	0	1	3	1	1	1	1	3	3	1	1	3	3	3	3	1	1	3	1	3	1	3	3	1	1	1	1	3	1	3	3	1	3	3	3	3	1	1	1	3	1	1	1
C19110637	925	1.076	1.077	5	1	0	0	1	3	1	1	1	1	3	3	1	1	3	3	3	3	1	1	3	1	3	1	3	3	1	1	1	1	3	1	3	3	1	3	3	3	3	1	1	1	3	1	1	1
C19122589	958	1.076	1.077	18	1	1	0	1	3	1	1	1	1	3	3	1	1	3	3	3	3	1	1	3	1	3	1	3	3	1	1	1	1	3	1	3	3	1	3	3	3	3	1	3	1	3	1	1	1
C19139297	1007	1.076	1.077	18	1	0	0	1	3	1	1	1	1	3	3	1	1	3	3	3	3	1	1	3	1	3	1	3	3	1	1	1	1	3	1	3	3	1	3	3	3	3	1	1	1	3	1	1	1
C19150179	1041	1.076	1.077	18	1	0	0	1	3	1	1	1	1	3	3	1	1	3	3	3	3	1	1	3	1	3	1	3	3	1	1	1	1	0	1	3	3	1	3	3	3	3	1	1	1	3	1	1	1
C19163343	1086	1.076	1.077	15	1	0	0	1	3	1	1	1	1	3	3	1	1	3	3	3	3	1	1	3	1	3	1	3	3	1	1	1	1	3	1	3	3	1	3	3	3	3	1	1	1	3	1	1	1
C19166419	1097	1.075	1.077	11	1	0	2	1	3	1	1	1	1	3	3	1	1	3	3	3	3	1	1	0	1	3	1	3	3	1	1	1	1	3	1	3	0	1	3	3	3	3	1	1	1	3	1	1	1
C19168724	1105	1.076	1.077	16	1	0	0	1	3	1	1	1	1	3	3	1	1	3	3	3	3	1	1	3	1	3	1	3	3	1	1	1	1	3	1	3	3	1	3	3	3	3	1	1	1	3	1	1	1
C19177916	1139	1.076	1.077	24	1	0	0	1	3	1	1	1	1	3	3	1	1	3	3	3	3	1	1	3	1	3	1	3	3	1	1	1	1	3	1	3	3	1	3	3	3	3	1	1	1	3	1	1	1
C19181334	1152	1.076	1.077	5	1	0	0	1	3	1	1	1	1	3	3	1	1	3	3	3	3	1	1	3	1	3	1	3	3	1	1	1	1	3	1	3	3	1	3	3	3	3	1	1	1	3	1	1	1
C19181748	1153	1.076	1.077	17	1	0	0	1	3	1	1	1	1	3	3	1	1	3	3	3	3	1	1	3	1	3	1	3	3	1	1	1	1	3	1	3	3	1	3	3	3	3	1	1	1	3	1	1	1
C19182580	1157	1.075	1.077	9	1	0	2	1	3	1	0	1	1	3	3	1	1	3	3	3	3	1	1	3	1	3	1	3	3	1	1	1	1	3	1	3	0	1	3	3	3	3	1	1	1	3	1	1	1
C19183432	1160	1.076	1.077	15	1	0	0	1	3	1	1	1	1	3	3	0	1	3	3	3	3	1	1	3	1	3	1	0	3	1	1	1	1	3	1	0	3	1	3	3	3	3	1	1	1	3	1	1	1
C19203592	1245	1.076	1.077	9	1	0	0	1	3	1	1	1	1	3	3	1	1	3	3	3	3	1	1	3	1	3	1	3	3	1	1	1	1	3	1	3	3	1	3	3	3	3	1	1	1	3	1	1	1
C19213838	1292	1.076	1.077	23	1	0	0	1	3	1	1	1	1	3	3	1	1	3	3	3	3	1	1	3	1	3	1	3	3	1	1	1	1	3	1	3	3	1	3	3	3	3	1	1	1	3	1	1	1
C19223406	1339	1.076	1.077	13	1	0	0	1	3	1	1	1	1	3	3	1	1	3	3	3	3	1	1	3	1	3	1	3	3	1	1	1	1	3	1	3	3	1	3	3	3	3	1	1	1	3	1	1	1
C19235544	1404	1.076	1.077	29	1	0	0	1	3	1	1	1	1	3	3	1	1	3	3	3	3	1	1	3	1	3	1	3	3	1	1	1	1	3	1	3	3	1	3	3	3	3	1	1	1	3	1	1	1
C19241484	1437	1.076	1.077	11	1	0	0	1	3	1	1	1	1	3	3	1	1	3	3	3	3	1	1	3	1	3	1	3	3	1	1	1	1	3	1	3	3	1	3	3	3	3	1	1	1	3	1	1	1
C19251179	1495	1.076	1.077	38	1	0	0	1	3	1	1	1	1	3	3	1	1	3	3	3	3	1	1	3	1	3	1	3	3	1	1	1	1	3	1	3	3	1	3	3	3	3	1	1	1	3	1	1	1
C19256603	1530	1.076	1.077	33	1	0	0	1	3	1	1	1	1	3	3	1	1	3	3	3	3	1	1	3	1	3	1	3	3	1	1	1	1	3	1	3	3	1	3	3	3	3	1	1	1	3	0	1	1
C19259677	1550	1.076	1.077	15	1	0	0	1	3	1	1	1	1	3	3	1	1	3	3	3	3	1	1	3	1	3	1	3	3	1	1	1	1	3	1	3	3	1	3	3	3	3	1	1	1	3	1	1	1
C19259979	1552	1.076	1.077	21	1	0	0	1	3	1	1	1	1	3	3	1	1	3	3	3	3	1	1	3	1	3	1	3	3	1	1	1	1	3	1	3	3	1	3	3	3	3	1	1	1	3	1	1	1
C19266235	1596	1.076	1.077	13	1	0	0	1	3	1	0	1	1	3	3	1	1	3	0	3	3	1	1	3	1	3	1	3	3	1	1	1	1	3	1	3	3	1	3	3	3	3	1	1	1	3	1	1	1
C19266347	1596	1.076	1.077	14	1	0	0	1	3	1	1	1	1	3	3	1	1	3	3	3	3	1	1	3	1	3	1	3	3	1	1	1	1	3	1	3	3	1	3	3	3	3	1	1	1	3	1	1	1
C19269077	1615	1.077	1.077	11	1	0	0	1	3	1	1	1	1	3	3	1	1	3	3	3	3	1	1	3	1	3	1	3	3	1	1	1	1	3	1	3	3	1	3	3	3	3	1	1	1	3	1	1	1
C19269295	1617	1.076	1.077	18	1	0	0	1	3	1	1	1	1	3	3	1	1	3	3	3	3	1	1	3	1	3	1	3	3	1	1	1	1	3	1	3	3	1	3	3	3	3	1	1	1	3	1	1	1
C19295598	1831	1.076	1.077	19	1	0	0	1	3	1	1	1	1	3	3	1	1	3	3	3	3	1	1	3	1	3	1	3	3	1	1	1	1	3	1	3	3	1	3	3	3	3	1	1	1	3	1	1	1
C19354081	2618	1.077	1.077	36	1	0	0	1	3	1	1	1	1	3	3	1	1	3	3	3	3	1	1	3	1	3	1	3	3	1	1	1	1	3	1	3	3	1	3	3	3	3	1	1	1	3	1	1	1
C19384344	3518	1.077	1.077	81	1	0	0	1	3	1	1	1	1	3	3	1	1	3	3	3	3	1	1	3	1	3	1	3	3	1	1	1	1	3	1	3	3	1	3	3	3	3	1	1	1	3	1	1	1
scaffold100173	1295	1.076	1.077	14	1	0	0	1	3	1	1	1	1	3	3	1	1	3	3	3	3	1	1	3	1	3	1	3	3	1	1	1	1	3	1	3	3	1	3	3	3	3	1	1	1	3	1	1	1
scaffold100524	5819	1.077	1.077	120	1	0	0	1	3	1	1	1	1	3	3	1	1	3	3	3	3	1	1	3	1	3	1	3	3	1	1	1	1	3	1	3	3	1	3	3	3	3	1	1	1	3	1	1	1
scaffold100530	2050	1.076	1.077	13	1	0	0	1	3	1	1	1	1	3	3	1	1	3	3	3	3	1	1	3	1	3	1	3	3	1	1	1	1	3	1	3	3	1	3	3	3	3	1	1	1	3	1	1	1
scaffold101469	4398	1.077	1.077	61	1	0	0	1	3	1	1	1	1	3	3	1	1	3	3	3	3	1	1	3	1	3	1	3	3	1	1	1	1	3	1	3	3	1	3	3	3	3	1	1	1	3	1	1	1
scaffold101852	2491	1.076	1.077	26	1	0	0	1	3	1	1	1	1	3	3	1	1	3	3	3	3	1	1	3	1	3	1	3	3	1	1	1	1	3	1	3	3	1	3	3	3	3	1	1	1	3	1	1	1
scaffold103551	1042	1.076	1.077	7	1	0	0	1	3	1	1	1	1	3	3	1	1	3	3	3	3	1	1	3	1	3	1	3	0	1	1	1	1	3	1	3	3	1	3	3	3	3	1	1	1	0	1	1	1
scaffold105008	9809	1.076	1.077	28	1	0	0	1	3	1	1	1	1	3	3	1	1	3	3	3	3	1	1	3	1	3	1	3	3	1	1	1	1	3	1	3	3	1	3	3	3	3	1	1	1	3	1	1	1
scaffold105808	1068	1.077	1.077	8	1	0	0	1	0	1	1	1	1	3	3	1	1	3	3	3	0	1	1	3	1	3	1	3	3	1	1	1	1	3	1	0	3	1	3	3	3	3	1	1	1	0	1	1	1
scaffold105837	2541	1.076	1.077	23	1	0	0	1	3	1	1	1	1	3	3	1	1	3	0	3	3	1	1	3	1	3	1	3	3	1	1	1	1	3	1	3	3	1	3	3	3	3	1	1	1	3	1	1	1
scaffold106141	1390	1.076	1.077	25	1	0	0	1	3	1	1	1	1	3	3	1	1	3	3	3	3	1	1	3	1	3	1	3	3	1	1	1	1	3	1	3	3	1	3	3	3	3	1	1	1	3	1	1	1
scaffold10672	1025	1.076	1.077	8	1	0	0	1	3	1	1	1	1	3	3	1	1	3	3	3	3	1	1	3	1	3	1	3	3	1	1	1	1	3	1	3	3	1	3	3	3	3	1	1	1	3	1	1	1
scaffold10752	5042	1.077	1.077	53	1	0	0	1	3	1	1	1	1	3	3	1	1	3	3	3	3	1	1	3	1	3	1	3	3	1	1	1	1	3	1	3	3	1	3	3	3	3	1	1	1	3	1	1	1
scaffold108095	737	1.077	1.077	7	1	0	0	1	3	1	1	1	1	3	3	1	1	3	3	3	3	1	1	3	1	3	1	3	3	1	1	1	1	3	1	3	3	1	3	3	0	3	1	1	1	3	1	1	1
scaffold108318	1921	1.077	1.077	23	1	0	0	1	3	1	1	1	1	3	3	1	1	3	3	3	3	1	1	3	1	3	1	3	3	1	1	1	1	3	1	3	3	1	3	3	3	3	1	1	1	3	1	1	1
scaffold10961	1978	1.077	1.077	10	1	0	0	1	3	1	1	1	1	3	3	1	1	3	3	3	3	1	1	3	1	3	1	3	3	1	1	1	1	3	1	3	3	1	3	3	3	3	1	1	1	3	1	1	1
scaffold109867	1944	1.076	1.077	36	1	0	0	1	3	1	1	1	1	3	3	1	1	3	3	3	3	1	1	3	1	3	1	3	3	1	1	1	1	3	1	3	3	1	3	3	3	3	1	1	1	3	1	1	1
scaffold109926	2994	1.076	1.077	29	1	0	0	1	3	1	1	1	1	3	3	1	1	3	3	3	3	1	1	3	1	3	1	3	3	1	1	1	1	3	1	3	3	1	3	3	3	3	1	1	1	0	1	1	1
scaffold109929	2531	1.076	1.077	16	1	0	0	1	3	1	1	1	1	3	3	1	1	3	3	3	3	1	1	3	1	3	1	3	3	1	1	1	1	3	1	3	3	1	3	3	3	3	1	1	1	3	1	1	1
scaffold112702	1055	1.077	1.077	6	1	2	0	1	3	1	1	1	1	0	3	1	1	3	3	3	3	1	1	3	1	3	1	3	1	1	1	1	1	3	1	3	3	1	3	3	3	1	1	1	1	3	1	1	0
scaffold114222	4950	1.077	1.077	65	1	0	0	1	3	1	1	1	1	3	3	1	1	3	3	3	3	1	1	3	1	3	1	3	3	1	1	1	1	3	1	3	3	1	3	3	3	3	1	1	1	3	1	1	1
scaffold11427	2606	1.076	1.077	11	1	0	0	1	3	1	1	1	1	3	3	1	1	3	3	3	3	1	1	3	1	3	1	3	3	1	1	1	1	3	1	3	3	1	3	3	3	3	1	1	1	3	1	1	1
scaffold115621	2169	1.076	1.077	12	1	0	0	1	3	1	1	1	1	3	3	1	1	3	3	3	3	1	1	3	1	3	1	3	3	1	1	1	1	3	1	3	3	1	0	3	3	3	1	1	1	3	1	1	1
scaffold118731	918	1.077	1.077	10	1	0	0	0	3	1	1	1	1	3	3	1	1	3	3	3	3	1	1	3	1	3	1	3	3	1	1	1	1	3	1	3	3	1	3	0	3	3	1	1	1	3	1	1	1
scaffold11891	2746	1.076	1.077	13	1	0	0	1	3	1	1	1	1	3	3	1	1	3	3	3	3	1	1	3	1	3	1	3	3	1	1	1	1	3	1	3	3	1	3	3	3	3	1	1	1	3	1	1	1
scaffold119935	2915	1.077	1.077	15	1	0	0	1	3	1	1	1	1	3	3	1	1	3	3	3	3	1	1	3	1	3	1	3	3	1	1	1	1	3	1	3	3	1	3	3	3	3	1	1	1	3	1	1	1
scaffold121462	1157	1.076	1.077	7	1	0	0	1	3	1	1	1	1	3	3	1	1	3	3	3	3	1	1	3	1	3	1	3	3	1	1	1	1	3	1	3	3	1	3	3	3	3	1	1	1	3	1	1	1
scaffold121918	3922	1.077	1.077	44	1	0	0	1	3	1	1	1	1	3	3	1	1	3	3	3	3	1	1	3	1	3	1	3	3	1	1	1	1	3	1	3	3	1	3	3	3	3	1	1	1	3	1	1	1
scaffold122536	4047	1.076	1.077	24	1	1	0	1	3	1	1	1	1	3	3	1	1	3	3	3	3	1	1	3	1	3	1	3	3	1	1	1	1	3	1	3	3	1	3	3	3	3	1	1	1	3	1	1	1
scaffold122760	2651	1.076	1.077	11	1	0	0	1	3	1	1	1	1	3	3	1	1	3	3	0	3	1	0	3	1	3	0	3	3	1	1	1	0	3	1	3	3	1	3	3	3	3	1	0	1	3	0	1	1
scaffold123758	2154	1.077	1.077	28	1	0	0	1	3	1	1	1	1	3	3	1	0	3	3	3	3	1	1	3	1	3	1	3	3	1	1	1	1	3	1	3	3	1	3	3	3	3	1	1	1	3	1	1	1
scaffold123915	2304	1.077	1.077	12	1	0	0	1	3	1	1	1	1	3	3	1	1	3	3	3	3	1	1	3	1	3	1	3	3	1	1	1	1	3	1	3	3	1	3	3	3	3	1	1	1	3	1	1	1
scaffold124755	6392	1.076	1.077	5	1	0	0	1	3	1	1	1	1	3	3	1	1	3	3	3	3	1	1	3	1	3	1	3	3	1	1	1	1	3	1	3	3	1	3	3	3	3	1	1	1	3	1	1	1
scaffold125446	1052	1.076	1.077	6	1	0	0	1	3	1	1	1	1	3	3	1	1	3	3	3	3	1	1	3	1	3	1	3	3	1	1	0	1	3	1	3	3	1	3	3	3	0	1	1	1	3	1	1	1
scaffold128022	516	1.076	1.077	7	1	1	0	1	3	1	1	1	1	3	3	1	1	3	3	3	3	1	1	3	1	3	1	0	3	1	1	1	1	3	1	3	3	1	3	3	3	3	1	1	1	3	1	1	1
scaffold131211	1589	1.076	1.077	10	1	0	0	1	3	1	1	1	1	3	3	1	1	3	3	3	3	1	1	3	1	3	1	3	3	1	1	1	1	3	1	3	3	1	3	3	3	3	1	1	1	3	1	1	1
scaffold131617	879	1.076	1.077	8	1	0	0	1	3	1	1	1	1	3	3	1	1	3	3	3	3	1	1	3	1	3	1	3	3	1	1	1	1	3	0	3	3	1	3	3	3	3	1	1	1	3	1	1	1
scaffold133174	4985	1.077	1.077	62	1	0	0	1	3	1	1	1	1	3	3	1	1	3	3	3	3	1	1	3	1	3	1	3	3	1	1	1	1	3	1	3	3	1	3	3	3	3	1	1	1	3	1	1	1
scaffold133984	1449	1.076	1.077	9	1	0	0	1	3	1	1	1	1	3	3	1	1	3	3	3	3	1	1	3	1	3	1	3	3	1	1	1	1	3	1	3	3	1	3	3	3	3	1	1	1	3	1	1	1
scaffold134777	1429	1.076	1.077	17	1	0	0	1	3	1	1	1	1	3	3	1	1	3	0	3	3	1	1	3	1	3	1	3	3	1	1	1	1	3	1	3	3	1	3	3	3	3	1	1	1	3	1	1	1
scaffold137051	1290	1.076	1.077	8	1	0	0	1	3	1	1	1	1	3	3	1	1	3	3	3	3	1	1	3	1	3	1	3	3	1	1	1	1	3	1	3	3	1	3	3	3	3	1	1	0	3	1	1	1
scaffold140544	2359	1.077	1.077	21	1	0	0	1	3	1	1	1	1	3	3	1	1	3	3	3	3	1	1	3	1	3	1	3	3	1	1	1	1	3	1	3	3	1	3	3	3	3	1	1	1	3	1	1	1
scaffold141505	1947	1.076	1.077	13	1	0	0	1	3	1	1	1	1	3	3	1	1	3	3	3	3	1	1	3	1	3	1	3	3	1	1	1	1	3	1	3	3	1	3	3	3	3	1	1	1	0	1	1	1
scaffold14540	4213	1.076	1.077	66	1	0	0	1	3	1	1	1	1	0	3	1	1	3	3	3	3	1	1	0	1	3	1	3	3	1	1	1	1	3	1	3	3	1	3	3	3	0	1	1	1	3	1	1	1
scaffold146306	658	1.076	1.077	10	1	1	0	1	3	1	1	1	1	3	3	1	1	3	3	3	3	1	1	3	1	3	1	3	3	1	1	1	1	3	1	3	3	1	3	3	3	3	1	1	1	0	1	1	1
scaffold146576	401	1.076	1.077	5	1	0	0	1	3	1	1	1	1	3	3	1	1	3	0	3	3	1	1	3	1	0	1	3	0	1	1	1	1	3	1	3	3	1	3	3	3	0	1	1	0	3	1	1	1
scaffold149888	1360	1.077	1.077	14	1	0	0	1	3	1	1	1	1	0	3	1	1	3	3	3	3	1	1	3	1	0	1	3	0	1	1	1	1	3	1	3	3	1	3	3	3	3	1	1	1	3	1	1	1
scaffold151384	1080	1.076	1.077	9	1	0	0	1	3	1	1	1	1	3	3	1	1	3	3	3	3	1	1	3	1	3	1	3	3	1	1	1	1	3	1	3	3	1	3	3	3	3	1	0	1	3	1	1	1
scaffold151839	1625	1.077	1.077	5	1	0	0	1	3	1	1	1	1	0	3	1	1	3	3	3	3	1	1	3	1	0	1	3	3	1	1	1	1	3	1	0	3	1	3	3	3	3	1	1	1	3	1	1	1
scaffold155259	7303	1.076	1.077	101	1	0	0	1	3	1	1	1	1	3	3	1	1	3	3	3	3	1	1	3	1	3	1	3	3	1	1	1	1	3	1	3	3	1	3	3	3	3	1	1	1	3	1	1	1
scaffold156190	1473	1.076	1.077	8	1	0	0	1	3	1	0	1	1	3	3	1	1	3	3	3	3	1	1	3	1	3	1	3	3	1	1	1	1	3	1	3	3	1	3	3	3	3	1	1	1	3	1	1	1
scaffold159204	3229	1.077	1.077	11	1	0	0	1	3	1	1	1	1	3	3	1	1	3	3	3	3	1	1	3	1	3	1	3	3	1	1	1	1	3	1	3	3	1	3	3	3	3	1	1	1	3	1	1	1
scaffold159249	1427	1.077	1.077	14	1	0	0	1	3	1	1	1	1	3	3	1	1	0	3	3	3	1	1	3	1	3	1	0	3	1	1	1	1	3	1	3	3	1	3	3	3	0	1	1	1	3	1	1	0
scaffold159609	1271	1.077	1.077	13	1	0	0	1	3	1	1	1	1	3	3	1	1	3	3	3	3	1	1	3	1	3	1	3	3	1	1	1	1	3	1	3	3	1	3	3	3	3	1	1	1	3	1	1	1
scaffold163630	2430	1.076	1.077	21	1	0	0	1	3	1	1	1	1	3	3	1	1	3	3	3	3	1	1	3	1	3	1	3	3	1	1	1	1	3	1	3	3	1	3	3	3	3	1	1	1	3	1	1	1
scaffold165285	400	1.076	1.077	6	1	0	0	1	3	1	1	1	1	3	3	1	1	3	3	3	3	1	1	3	1	3	1	3	3	1	1	1	1	3	1	3	3	1	3	3	3	3	1	0	0	3	1	1	1
scaffold166404	1374	1.076	1.077	14	1	0	0	1	3	1	1	1	1	3	3	1	1	3	3	3	3	1	1	3	1	3	1	3	3	1	1	1	1	0	1	3	3	1	3	3	0	3	1	1	1	3	1	1	1
scaffold166483	937	1.077	1.077	6	1	0	0	1	3	1	1	1	1	3	3	1	1	3	3	3	3	1	1	3	1	3	1	3	3	1	1	1	1	3	1	3	3	1	3	3	3	3	1	1	1	3	1	1	1
scaffold167283	21521	1.077	1.077	213	1	0	0	1	3	1	1	1	1	3	3	1	1	3	3	3	3	1	1	3	1	3	1	3	3	1	1	1	1	3	1	3	3	1	3	3	3	3	1	1	1	3	1	1	1
scaffold167419	5394	1.077	1.077	113	1	0	0	1	3	1	1	1	1	3	3	1	1	3	3	3	3	1	1	3	1	3	1	3	3	1	1	1	1	3	1	3	3	1	3	3	3	3	1	1	1	3	1	1	1
scaffold168292	4137	1.077	1.077	80	1	0	0	1	3	1	1	1	1	3	3	1	1	3	3	3	3	1	1	3	1	3	1	3	3	1	1	1	1	3	1	3	3	1	3	3	3	3	1	1	1	3	1	1	1
scaffold169094	1251	1.076	1.077	14	1	0	0	1	0	1	1	1	1	3	3	1	1	3	3	3	3	1	1	3	1	3	1	3	0	1	1	1	1	3	1	3	3	1	3	3	3	3	1	1	1	3	1	1	1
scaffold170186	7505	1.077	1.077	98	1	0	0	1	3	1	1	1	1	3	3	1	1	3	3	3	3	1	1	3	1	3	1	3	3	1	1	1	1	3	1	3	3	1	3	3	3	3	1	1	1	3	1	1	1
scaffold170609	1861	1.076	1.077	18	1	0	0	1	3	1	1	1	1	3	3	1	1	3	3	3	3	1	1	3	1	3	1	3	3	1	1	1	1	3	1	3	3	1	3	3	3	3	1	1	1	3	1	1	1
scaffold171427	3592	1.076	1.077	30	1	0	0	1	3	1	1	1	1	3	3	1	1	3	3	3	3	1	1	3	1	3	1	3	3	1	1	1	1	3	1	3	3	1	3	3	3	3	1	1	1	3	1	1	1
scaffold173413	1109	1.076	1.077	24	1	1	0	1	3	1	1	1	1	3	3	1	1	3	3	3	3	1	1	3	1	3	1	3	3	1	1	1	1	3	1	3	3	1	3	3	3	3	1	1	1	3	1	1	1
scaffold174071	5498	1.077	1.077	75	1	0	0	1	3	1	1	1	1	3	3	1	1	3	3	3	3	1	1	3	1	3	1	3	3	1	1	1	1	3	1	3	3	1	3	3	3	3	1	1	1	3	1	1	1
scaffold176276	3520	1.076	1.077	14	1	0	0	1	3	1	1	1	1	3	3	1	1	3	3	3	3	1	1	3	1	3	1	3	3	1	1	1	1	3	1	3	3	1	3	3	3	3	1	1	1	3	1	1	1
scaffold176483	1271	1.076	1.077	6	1	0	0	1	3	1	1	1	1	3	3	0	1	3	3	3	3	1	1	3	1	3	1	3	3	1	1	1	1	3	1	3	3	1	3	3	3	3	1	1	1	3	1	1	0
scaffold176998	1136	1.077	1.077	11	1	0	0	1	3	1	1	1	1	3	3	1	1	3	3	3	3	1	1	3	1	3	1	3	3	1	1	1	1	3	1	3	3	1	3	3	3	3	1	1	1	3	1	1	1
scaffold177841		1.076	1.077	27	1	0	0	1	3	1	1	1	1	3	3	1	1	3	3	3	3	1	1	3	1	3	1	3	3	1	1	1	1	3	1	3	3	1	3	3	3	3	1	1	1	3	1	1	1
scaffold177987	2076	1.076	1.077	11	1	0	0	1	3	1	0	1	1	0	3	1	1	3	3	3	3	1	1	3	1	3	1	3	3	1	1	1	1	3	1	3	3	1	3	3	3	3	1	1	1	3	1	1	1
scaffold178531	1206	1.076	1.077	9	1	0	0	1	3	1	1	1	1	3	3	1	1	3	3	3	3	1	1	3	1	3	1	3	3	1	1	1	1	3	1	3	3	1	3	3	3	3	1	1	1	3	1	1	1
scaffold179036	4659	1.076	1.077	19	1	0	0	1	3	1	1	1	1	3	3	1	1	3	3	3	3	1	1	3	1	3	1	3	3	1	1	1	1	0	1	3	3	1	3	3	3	3	1	1	1	3	1	1	1
scaffold179217	2385	1.076	1.077	11	1	0	0	1	3	1	1	1	1	3	3	1	1	3	3	3	3	1	1	3	1	3	1	3	3	1	1	1	1	3	1	3	3	1	3	3	3	3	1	1	1	3	1	1	1
scaffold17931	1854	1.076	1.077	10	1	0	0	1	3	1	1	1	1	3	3	1	1	0	3	3	3	1	1	3	1	3	1	3	3	1	1	1	1	3	1	3	3	1	3	3	3	3	1	1	1	3	1	1	1
scaffold179568	7010	1.077	1.077	80	1	0	0	1	3	1	1	1	1	3	3	1	1	3	3	3	3	1	1	3	1	3	1	3	3	1	1	1	1	3	1	3	3	1	3	3	3	3	1	1	1	3	1	1	1
scaffold180812	1207	1.075	1.077	10	1	0	2	1	3	1	1	1	1	3	3	1	1	3	3	3	3	1	1	3	1	3	1	3	3	1	1	1	1	3	1	3	0	1	3	3	3	3	1	1	1	3	1	1	1
scaffold181152	1300	1.076	1.077	11	1	0	0	1	3	1	1	1	1	3	3	1	1	3	3	3	3	1	1	3	1	3	1	3	3	1	1	1	1	3	1	3	3	1	3	3	3	3	1	1	1	3	1	1	1
scaffold181419	628	1.076	1.077	9	1	0	0	1	3	1	1	1	1	3	3	1	1	0	3	3	3	1	1	3	1	3	1	3	3	1	1	1	1	3	1	3	3	1	3	3	3	3	1	1	1	3	1	1	1
scaffold182632	2286	1.076	1.077	40	1	0	0	1	3	1	1	1	1	3	3	1	1	3	3	3	3	1	1	3	1	3	1	3	3	1	1	1	1	3	1	3	3	1	3	3	3	3	1	1	1	3	1	1	1
scaffold183317	3522	1.076	1.077	19	1	0	0	1	3	1	1	1	1	3	3	1	1	0	3	3	3	1	1	3	1	3	1	3	3	1	1	1	1	3	1	3	3	1	3	3	3	3	1	1	1	0	1	1	1
scaffold183786	4637	1.076	1.077	10	1	0	0	1	3	1	1	1	1	3	3	1	1	3	3	3	3	1	1	3	1	3	1	3	3	1	1	1	1	3	1	3	3	1	3	3	3	3	1	1	1	3	1	1	1
scaffold184794	2146	1.076	1.077	46	1	0	0	1	3	1	1	1	1	3	3	1	1	3	3	3	3	1	1	3	1	3	1	3	3	1	1	1	1	3	1	3	3	1	3	3	3	3	1	1	1	3	1	1	1
scaffold184864	2456	1.077	1.077	64	1	0	0	1	3	1	1	1	1	3	3	1	1	3	3	3	3	1	1	3	1	3	1	3	3	1	1	1	1	3	1	3	3	1	3	3	3	3	1	1	1	3	1	1	1
scaffold185370	963	1.076	1.077	7	1	0	0	1	3	1	1	1	1	3	3	1	1	3	3	3	3	1	1	3	1	3	1	3	3	1	1	1	1	3	1	3	3	1	3	3	3	3	1	1	1	3	1	1	1
scaffold186857	1192	1.076	1.077	7	1	0	0	1	3	1	1	1	1	3	3	1	1	3	3	3	3	1	1	3	1	3	1	3	3	1	1	1	1	3	1	3	3	1	3	0	3	3	1	1	1	3	1	1	1
scaffold187330	2299	1.076	1.077	21	1	0	0	1	3	1	1	1	1	3	3	1	1	3	3	3	3	1	1	3	1	3	1	3	3	1	1	1	1	3	1	3	3	1	3	3	3	3	1	1	1	3	1	1	1
scaffold188438	2004	1.076	1.077	20	1	0	0	1	3	1	1	1	1	3	3	1	1	3	3	3	3	1	1	3	1	3	1	3	3	1	1	1	1	3	1	3	3	1	3	3	3	3	1	1	1	3	1	1	1
scaffold188478	1862	1.076	1.077	24	1	0	0	1	3	1	1	1	1	3	3	1	1	3	3	3	3	1	1	3	1	3	1	3	3	1	1	1	1	3	1	3	3	1	3	3	3	3	1	1	1	3	1	1	1
scaffold188867	2675	1.076	1.077	24	1	0	0	1	3	1	1	1	1	3	3	1	1	3	3	3	3	1	1	3	1	3	1	3	3	1	1	1	1	3	1	3	3	1	3	3	3	3	1	1	1	3	1	1	1
scaffold193295	1545	1.077	1.077	8	1	0	0	1	3	1	1	1	1	3	3	1	1	3	3	3	3	1	1	3	1	3	1	3	3	1	1	1	1	3	1	3	3	1	3	3	3	3	1	1	1	3	1	1	1
scaffold195196	804	1.076	1.077	6	1	0	0	1	0	1	1	1	1	3	3	1	1	3	3	0	3	1	1	0	1	3	1	0	0	1	1	1	1	0	1	3	3	1	3	3	3	3	1	1	1	3	1	1	1
scaffold195388	805	1.076	1.077	8	1	0	0	1	3	1	1	1	1	3	3	1	1	3	3	3	3	1	1	3	1	3	1	3	3	1	1	1	1	3	1	3	3	1	3	3	3	3	1	1	1	3	1	1	1
scaffold196129	1349	1.076	1.077	16	1	0	0	1	3	1	1	1	1	3	3	1	1	3	3	3	3	1	1	0	1	3	1	3	3	1	1	1	1	3	1	3	3	1	3	3	3	3	1	1	1	3	1	1	1
scaffold197383	3297	1.076	1.077	29	1	0	0	1	3	1	1	1	1	3	3	1	1	3	3	3	3	1	1	3	1	3	1	3	3	1	1	1	1	3	1	3	3	1	3	3	3	3	1	1	1	3	1	1	1
scaffold198419	888	1.076	1.077	8	1	0	0	1	3	1	1	1	1	3	3	1	1	3	3	3	3	1	1	3	1	3	1	3	3	1	1	1	1	3	1	3	3	1	3	3	3	3	0	1	1	3	1	1	1
scaffold198472	3681	1.077	1.077	54	1	0	0	1	3	1	1	1	1	3	3	1	1	3	3	3	3	1	1	4	1	3	1	3	3	1	1	1	1	3	1	3	3	1	3	3	3	3	1	1	1	3	1	1	1
scaffold199590	2485	1.076	1.077	61	1	0	0	1	3	1	1	1	1	3	3	1	1	3	3	3	3	1	1	3	1	3	1	3	3	1	1	1	1	3	1	3	3	1	3	3	3	3	1	1	1	3	1	1	1
scaffold200435	2211	1.076	1.077	12	1	0	0	1	3	1	1	1	1	3	3	1	1	3	3	3	3	1	1	3	1	3	1	3	3	1	1	1	1	3	1	3	3	1	3	3	3	3	0	1	1	3	1	1	1
scaffold201926	3734	1.077	1.077	55	1	0	0	1	3	1	1	1	1	3	3	1	1	3	3	3	3	1	1	3	1	3	1	3	3	1	1	1	1	3	1	3	3	1	3	3	3	3	1	1	1	3	1	1	1
scaffold202670	1299	1.076	1.077	13	1	0	0	1	3	1	1	1	1	3	3	1	1	3	3	3	3	1	1	3	1	3	1	3	3	1	1	1	1	3	1	0	3	1	3	3	3	3	1	1	1	0	1	1	1
scaffold205364	2563	1.076	1.077	22	1	0	0	1	3	1	1	1	1	3	3	1	1	3	3	3	3	1	1	3	1	3	1	3	3	1	1	1	1	3	1	3	3	1	3	3	3	3	1	1	1	3	1	1	1
scaffold205557	6009	1.077	1.077	104	1	0	0	1	3	1	1	1	1	3	3	1	1	3	3	3	3	1	1	3	1	3	1	3	3	1	1	1	1	3	1	4	3	1	3	3	3	3	1	1	1	3	1	1	1
scaffold206315	1435	1.077	1.077	7	1	0	0	1	3	1	1	1	1	3	3	0	1	3	3	3	3	1	1	3	1	0	1	3	3	1	1	1	1	0	0	3	0	1	0	0	3	0	1	1	1	3	1	1	1
scaffold208187	3257	1.077	1.077	14	1	0	0	1	3	1	1	1	1	0	3	1	1	3	3	3	3	1	1	3	1	3	1	3	3	1	1	1	1	3	0	3	3	1	3	3	3	0	1	1	1	3	1	0	0
scaffold208205	455	1.077	1.077	6	1	0	0	1	3	1	1	1	1	3	0	1	1	3	3	3	3	1	1	3	1	3	1	3	3	0	1	1	1	3	1	3	0	1	3	3	3	3	1	1	0	3	1	1	0
scaffold21002	2940	1.076	1.077	20	1	0	0	1	3	1	1	1	1	3	3	1	1	3	3	3	3	1	1	3	1	3	1	3	3	1	1	1	1	3	1	3	3	1	3	3	3	3	1	1	1	3	1	1	1
scaffold210043	3373	1.077	1.077	22	1	0	0	1	3	1	1	1	1	3	3	1	1	3	3	3	3	1	1	3	1	3	1	3	3	1	1	1	1	3	1	3	3	1	3	3	3	3	1	1	1	3	1	1	1
scaffold210123	2803	1.076	1.077	15	1	0	0	1	3	1	1	1	1	3	3	1	1	3	3	3	3	1	1	3	1	3	1	3	3	1	1	1	1	3	1	3	3	1	3	3	3	3	1	1	1	0	1	1	1
scaffold210138	1461	1.077	1.077	17	1	0	0	1	3	1	1	1	1	3	3	1	1	3	3	3	3	1	1	3	1	3	1	3	3	1	1	1	1	3	1	3	3	1	3	3	3	3	1	1	1	3	1	1	1
scaffold210233	2320	1.076	1.077	33	1	0	0	1	3	1	1	1	1	3	3	1	1	3	3	3	3	1	1	3	1	3	1	3	3	1	1	1	1	3	1	3	3	1	3	3	3	3	1	1	1	3	1	1	1
scaffold210718	2483	1.077	1.077	27	1	0	0	1	3	1	1	1	1	3	3	1	1	3	3	3	3	1	1	3	1	3	1	3	3	1	1	1	1	3	1	3	3	1	3	3	3	3	1	1	1	3	1	1	1
scaffold210850	852	1.076	1.077	11	1	1	0	1	3	1	1	1	1	3	3	1	1	3	3	3	3	1	1	3	1	3	1	3	3	1	1	1	1	3	1	3	3	1	3	3	3	3	1	1	1	3	1	0	1
scaffold211163	1552	1.076	1.077	20	1	0	0	1	3	1	1	1	1	3	3	1	1	3	3	3	3	1	1	3	1	3	1	3	3	1	1	1	1	3	1	3	3	1	3	3	3	3	1	1	1	3	1	1	1
scaffold212713	579	1.077	1.077	12	1	0	0	1	3	1	1	1	1	3	3	1	1	3	3	3	3	1	1	3	1	3	1	3	3	1	1	1	1	0	1	3	3	1	3	3	3	3	1	1	1	0	1	1	1
scaffold215902	8968	1.077	1.077	156	1	0	0	1	3	1	1	1	1	3	3	1	1	4	3	3	3	1	1	3	1	3	1	3	3	1	1	1	1	3	1	3	3	1	3	3	3	3	1	1	1	3	1	1	1
scaffold216650	3480	1.077	1.077	26	1	0	0	1	3	1	1	1	1	3	3	1	1	3	3	3	3	1	1	3	1	3	1	3	3	1	1	1	1	3	1	3	3	1	3	3	3	3	1	1	1	3	1	1	1
scaffold219252	2451	1.076	1.077	24	1	0	0	1	3	1	1	1	1	3	3	1	1	3	3	3	3	1	1	3	1	3	1	3	3	1	1	1	1	3	1	3	3	1	3	3	3	3	1	1	1	3	1	1	1
scaffold220900	4080	1.077	1.077	57	1	0	0	1	3	1	1	1	1	3	3	1	1	3	4	3	3	1	1	3	1	3	1	3	3	1	1	1	1	3	1	3	3	1	3	3	3	3	1	1	1	3	1	1	1
scaffold222603	1378	1.076	1.077	9	1	1	0	1	3	1	1	1	1	3	3	1	1	3	3	3	3	1	1	3	1	3	1	3	3	1	1	1	1	3	1	3	3	1	3	3	3	3	1	1	1	3	1	1	1
scaffold224141	2987	1.076	1.077	46	1	0	0	1	3	1	1	1	1	3	3	1	1	3	3	3	3	1	1	3	1	3	1	3	3	1	1	1	1	3	1	3	3	1	3	3	3	3	1	1	1	3	1	1	1
scaffold224193	1130	1.075	1.077	7	1	0	2	1	3	1	1	1	1	3	3	1	1	3	3	3	3	1	1	3	1	0	1	3	3	1	1	1	1	3	1	3	0	1	3	3	3	3	1	1	1	3	1	1	1
scaffold224377	1219	1.077	1.077	20	1	0	0	1	3	1	1	1	1	3	3	1	1	3	3	3	3	1	1	3	1	3	1	3	3	1	1	1	1	3	1	3	3	1	3	3	3	3	1	1	1	3	1	1	1
scaffold225018	6994	1.075	1.077	5	1	0	2	1	3	1	1	1	1	3	3	1	1	3	3	3	3	1	1	3	1	3	1	3	3	1	1	1	1	3	1	3	0	1	3	3	3	3	1	1	1	3	1	1	1
scaffold227193	2803	1.076	1.077	43	1	0	0	1	3	1	1	1	1	3	3	1	1	3	3	3	3	1	1	3	1	3	1	3	3	1	1	1	1	3	1	3	3	1	3	3	3	3	1	1	1	3	1	1	1
scaffold227679	2422	1.077	1.077	14	1	0	0	1	3	1	1	1	1	3	3	1	1	3	3	3	3	1	1	3	1	3	1	3	3	1	1	1	1	3	1	3	3	1	3	3	3	3	1	1	1	3	1	1	1
scaffold231863	2177	1.077	1.077	28	1	0	0	1	3	1	1	1	1	3	3	1	1	3	3	3	3	1	1	3	1	3	1	3	3	1	1	1	1	3	1	3	3	1	3	3	3	3	1	1	1	3	1	1	1
scaffold235326	3096	1.077	1.077	56	1	0	0	1	3	1	1	1	1	3	3	1	1	3	3	3	3	1	1	3	1	3	1	3	3	1	1	1	1	3	1	3	3	1	3	3	3	3	1	1	1	3	1	1	1
scaffold235930	1248	1.077	1.077	5	1	1	0	1	3	1	1	1	1	3	3	1	1	3	3	3	3	1	1	3	1	3	1	0	3	1	1	1	0	3	1	3	3	1	3	3	3	3	1	1	1	3	1	1	1
scaffold235983	851	1.076	1.077	12	1	0	0	1	3	1	1	1	1	3	3	1	1	0	3	3	0	1	1	3	1	3	1	3	0	1	1	1	1	3	1	3	3	1	3	3	3	3	1	1	1	3	1	1	1
scaffold237143	5069	1.077	1.077	29	1	0	0	1	3	1	1	1	1	3	3	1	1	3	3	3	3	1	1	3	1	3	1	3	3	1	1	1	1	3	1	3	3	1	3	3	3	3	1	1	1	3	1	1	1
scaffold237453	2309	1.076	1.077	12	1	0	0	1	3	1	1	1	1	3	3	1	1	0	0	3	3	1	1	3	1	3	1	3	3	1	1	1	1	3	1	3	3	1	3	3	3	3	1	1	1	0	1	1	1
scaffold237514	1260	1.076	1.077	7	1	0	0	1	0	1	1	1	1	3	0	1	1	3	0	3	3	1	1	3	1	3	1	3	3	1	1	1	1	3	1	0	3	1	3	3	3	3	1	1	1	3	1	1	1
scaffold237644	1508	1.077	1.077	6	1	0	0	1	3	1	1	1	1	3	3	1	1	3	3	3	3	1	1	3	1	3	1	3	3	1	1	1	1	3	1	3	3	1	3	3	3	3	1	1	1	3	1	0	1
scaffold23769	1054	1.077	1.077	11	1	0	0	1	3	1	1	1	1	3	3	1	1	3	3	3	3	1	1	3	1	3	1	3	3	1	1	1	1	3	1	3	3	1	3	3	3	3	1	1	1	3	1	1	1
scaffold237860	614	1.076	1.077	9	1	0	0	1	3	1	1	1	1	3	3	1	1	3	3	3	3	1	1	3	1	3	1	3	3	1	1	1	1	3	1	3	3	1	3	3	3	3	1	0	1	3	1	1	1
scaffold238213	1674	1.076	1.077	24	1	0	0	1	3	1	1	1	1	3	3	1	1	3	3	3	3	1	1	3	1	3	1	3	3	1	1	1	1	3	1	3	3	1	3	0	3	3	1	1	1	3	1	1	1
scaffold238238	9721	1.077	1.077	43	1	0	0	1	3	1	1	1	1	3	3	1	1	3	3	3	3	1	1	3	1	3	1	3	3	1	1	1	1	3	1	3	3	1	3	3	3	3	1	1	1	3	1	1	1
scaffold239435	1355	1.076	1.077	6	1	0	0	1	3	1	1	1	1	3	3	1	1	0	3	0	3	1	1	3	1	3	1	3	3	1	1	1	1	0	1	3	3	1	3	3	3	3	1	1	1	3	1	1	1
scaffold24081	1826	1.076	1.077	14	1	0	0	1	3	1	1	1	1	3	3	1	1	3	3	3	3	1	1	3	1	3	1	3	3	1	1	1	1	3	1	3	3	1	3	3	3	3	1	1	0	3	1	1	1
scaffold242178	2514	1.076	1.077	16	1	0	0	1	3	1	1	1	1	3	3	1	1	3	3	3	3	1	1	3	1	3	1	3	3	1	1	1	1	3	1	3	3	1	3	3	3	3	1	1	1	3	1	1	1
scaffold242197	1115	1.077	1.077	7	1	0	0	0	3	1	1	1	1	3	3	1	1	3	3	3	3	1	1	3	1	3	1	3	3	1	0	1	1	3	1	3	3	0	3	3	3	3	1	1	1	3	1	1	1
scaffold243743	1021	1.076	1.077	12	1	0	0	1	3	1	1	1	1	3	0	1	1	3	3	3	3	1	1	3	1	3	1	0	3	1	1	1	1	3	1	0	3	1	3	3	3	3	1	1	1	0	1	1	1
scaffold24606	1485	1.076	1.077	6	1	0	0	1	3	1	1	1	1	3	3	1	1	3	3	3	3	1	1	3	1	3	1	3	3	0	1	1	1	3	1	3	3	1	3	3	3	3	1	1	1	3	1	1	1
scaffold246306	2073	1.077	1.077	11	1	0	0	1	3	1	1	1	1	3	3	1	1	3	3	3	3	1	1	3	1	3	1	3	3	1	1	1	1	3	1	3	3	1	3	3	3	3	1	1	1	3	1	1	1
scaffold247246	927	1.076	1.077	6	1	0	0	1	3	1	1	1	1	3	3	1	1	3	3	3	3	1	1	3	1	3	1	3	3	1	1	1	1	3	1	3	3	1	0	0	3	0	1	1	1	3	1	1	1
scaffold247507	1174	1.076	1.077	9	1	0	0	1	0	1	1	1	1	3	0	1	1	3	0	3	0	1	1	0	1	3	1	3	0	1	1	1	1	3	1	3	3	1	3	3	3	3	1	1	1	0	1	1	1
scaffold248931	2225	1.076	1.077	8	1	0	0	1	3	1	1	1	1	0	3	1	1	3	3	3	3	1	1	3	1	3	1	3	3	1	1	1	1	3	1	3	3	1	3	3	3	3	1	1	1	3	1	1	1
scaffold251200	773	1.077	1.077	9	1	0	0	1	3	1	0	1	1	0	3	1	1	3	3	3	3	1	1	3	1	3	1	3	3	1	1	1	1	3	1	3	3	1	3	3	3	3	1	1	1	3	1	1	1
scaffold252194	1133	1.076	1.077	12	1	0	0	1	3	1	1	1	1	3	3	1	1	3	3	3	3	1	1	3	1	3	1	3	3	1	1	1	1	3	1	3	3	1	3	3	3	3	0	1	1	3	1	1	1
scaffold252276	1560	1.076	1.077	17	1	0	0	1	3	1	1	1	1	3	3	1	1	3	3	3	3	1	1	3	1	3	1	3	3	1	1	1	1	3	1	3	3	1	3	3	3	3	1	1	1	3	1	1	1
scaffold254468	4755	1.076	1.077	5	1	0	0	1	3	1	1	1	1	3	3	1	1	3	3	3	3	1	1	3	1	3	1	3	3	1	1	1	1	3	1	3	3	1	3	3	3	3	1	1	1	3	1	1	1
scaffold255872	918	1.077	1.077	15	1	0	0	1	3	1	1	1	1	3	3	1	1	3	3	3	3	1	1	3	1	3	1	3	3	1	1	1	1	3	1	3	3	1	3	3	3	3	1	1	1	3	1	1	0
scaffold256048	907	1.076	1.077	9	1	0	0	1	3	1	1	1	1	0	3	1	1	3	3	3	3	1	1	3	1	3	1	3	3	1	1	1	1	3	1	3	3	1	3	3	3	3	1	1	1	3	1	1	1
scaffold258062	1265	1.076	1.077	9	1	0	0	1	3	1	1	1	1	3	3	1	1	0	3	3	3	1	1	3	1	3	1	3	3	1	1	1	1	3	1	3	3	1	3	3	3	3	1	1	1	3	1	1	1
scaffold258891	689	1.076	1.077	5	1	0	0	1	3	1	1	0	1	0	3	1	1	3	3	3	3	1	1	0	1	3	1	3	3	1	1	1	1	3	1	3	3	1	3	3	3	3	1	1	0	3	1	0	0
scaffold259531	513	1.077	1.077	5	1	0	0	1	3	1	1	1	1	3	3	1	1	3	3	3	3	1	1	3	1	3	1	3	3	1	1	0	0	3	1	3	3	1	3	3	3	3	1	1	1	3	0	1	1
scaffold259601	1509	1.076	1.077	7	1	0	0	0	3	1	1	1	0	3	3	1	1	3	3	3	3	1	0	3	1	3	1	3	3	1	0	1	1	3	0	3	3	1	3	3	3	3	1	1	0	3	1	1	1
scaffold261580	704	1.076	1.077	10	1	0	0	1	3	1	1	1	1	3	3	1	1	3	3	3	3	1	1	3	1	3	1	3	3	1	1	1	1	3	1	3	3	1	3	3	3	3	1	1	1	3	1	1	1
scaffold261657	2231	1.076	1.077	11	1	0	0	1	3	1	1	1	1	3	3	1	1	3	3	3	3	1	1	3	1	3	1	0	3	1	1	1	1	3	1	3	3	1	3	3	3	3	1	1	1	3	1	1	1
scaffold262702	926	1.076	1.077	11	1	0	0	1	3	1	1	1	1	3	3	1	1	3	3	3	3	1	1	3	1	3	1	3	3	1	1	1	1	3	1	3	3	1	3	3	3	3	1	1	1	3	1	1	1
scaffold262742	3595	1.076	1.077	5	1	1	0	1	0	1	1	1	1	3	0	1	1	3	3	3	3	1	1	3	1	3	1	3	0	1	1	1	1	3	1	3	3	1	3	3	3	3	1	1	0	3	1	1	0
scaffold262767	1024	1.077	1.077	11	1	0	0	1	3	0	0	1	1	0	3	0	1	3	3	3	3	1	1	3	1	3	1	3	3	1	1	1	1	3	0	3	3	1	3	3	0	3	1	1	0	3	1	1	1
scaffold262983	2345	1.076	1.077	32	1	0	0	1	3	1	1	1	1	3	3	1	1	3	3	3	3	1	1	3	1	3	1	3	3	1	1	1	1	3	1	3	3	1	3	3	3	3	1	1	1	3	1	1	1
scaffold263534	2140	1.077	1.077	40	1	0	0	1	3	1	1	1	1	3	3	1	1	3	3	3	3	1	1	3	1	3	1	3	3	1	1	1	1	3	1	3	3	1	3	3	3	3	1	1	1	3	1	1	1
scaffold263573	2291	1.077	1.077	16	1	0	0	1	3	1	1	1	1	3	3	1	1	3	3	3	3	1	1	3	1	3	1	3	3	1	1	1	1	3	1	3	3	1	3	3	3	3	1	1	1	3	1	1	1
scaffold264556	518	1.076	1.077	8	1	0	0	1	3	1	1	1	1	3	3	1	1	3	3	3	3	1	1	3	1	3	1	3	3	1	1	1	1	3	1	3	3	1	3	3	3	3	0	1	1	3	1	1	1
scaffold264627	1509	1.075	1.077	16	1	0	2	1	3	1	1	1	1	3	3	1	1	3	3	3	3	1	1	3	1	3	1	3	3	1	1	1	1	3	1	3	0	1	3	3	3	3	1	1	1	3	1	1	1
scaffold264821	3197	1.077	1.077	23	1	0	0	1	3	1	1	1	1	3	3	1	1	3	3	3	3	1	1	3	1	3	1	3	3	1	1	1	1	3	1	3	3	1	3	3	3	3	1	1	1	3	1	1	1
scaffold265139	930	1.076	1.077	9	1	0	0	1	3	1	1	1	1	3	3	1	1	3	3	3	3	1	1	3	1	3	1	3	3	1	1	1	1	3	1	3	3	1	3	3	3	3	1	1	1	3	1	1	1
scaffold265419	5190	1.076	1.077	5	1	0	0	1	3	1	0	1	1	3	3	1	1	3	3	3	3	1	1	3	0	3	1	3	3	1	1	1	1	3	1	3	3	1	3	3	3	3	1	1	1	3	1	1	1
scaffold266327	1224	1.077	1.077	20	1	0	0	1	3	1	1	1	1	3	3	1	1	3	3	3	3	1	1	3	1	3	1	3	3	1	1	1	1	3	1	3	3	1	3	3	3	3	1	1	1	3	1	1	1
scaffold266696	1711	1.076	1.077	37	1	0	0	1	3	1	1	1	1	3	3	1	1	3	3	3	3	1	1	3	1	3	1	3	3	1	1	1	1	3	1	3	3	1	3	3	3	3	1	1	1	3	1	1	1
scaffold26670	1256	1.076	1.077	8	1	1	0	1	3	1	1	1	1	3	3	1	1	3	3	0	3	1	1	3	1	0	1	3	3	1	1	1	1	3	1	3	3	1	3	3	3	3	1	1	0	3	1	1	1
scaffold266865	651	1.076	1.077	8	1	1	0	1	3	1	1	1	1	3	3	1	1	3	3	3	3	1	1	3	1	3	1	3	3	1	1	1	1	3	1	1	3	1	3	3	3	3	1	1	1	3	1	1	1
scaffold266946	717	1.076	1.077	7	1	0	0	1	3	1	1	1	1	3	3	1	1	3	3	3	3	1	1	3	1	3	1	3	3	1	1	1	1	0	1	3	3	1	3	3	3	3	1	1	1	3	1	1	1
scaffold267075	6159	1.077	1.077	54	1	0	0	1	3	1	1	1	1	3	3	1	1	3	3	3	3	1	1	3	1	3	1	3	3	1	1	1	1	3	1	3	3	1	3	3	3	3	1	1	1	3	1	1	1
scaffold268025	2186	1.076	1.077	6	1	0	0	1	3	1	1	1	1	3	3	1	1	3	3	3	3	1	1	3	1	3	1	3	3	1	1	1	1	3	1	3	3	1	3	3	3	3	0	1	1	3	1	1	1
scaffold268511	625	1.077	1.077	7	1	0	0	1	3	1	1	1	1	3	3	1	1	3	3	3	3	1	1	3	1	3	1	3	3	1	1	1	1	3	1	3	3	1	3	3	3	3	1	1	1	3	1	1	1
scaffold269956	3371	1.077	1.077	56	1	0	0	1	3	1	1	1	1	3	3	1	1	3	3	3	3	1	1	3	1	3	1	3	3	1	1	1	1	3	1	3	3	1	3	3	3	3	1	1	1	3	1	1	1
scaffold270153	3337	1.077	1.077	45	1	0	0	1	3	1	1	1	1	3	3	1	1	3	3	3	3	1	1	3	1	3	1	3	3	1	1	1	1	3	1	3	3	1	3	3	3	3	1	1	1	3	1	1	1
scaffold270844	2146	1.076	1.077	24	1	0	0	1	3	1	1	1	1	3	3	1	1	3	3	3	3	1	1	3	1	3	1	3	3	1	1	1	1	3	1	3	3	1	3	3	3	0	1	1	1	3	1	1	1
scaffold27102	4900	1.076	1.077	34	1	0	0	1	3	1	1	1	1	3	3	1	1	3	3	3	3	1	1	3	1	3	1	3	3	1	1	1	1	3	1	3	3	1	3	3	3	3	1	1	1	3	1	1	1
scaffold271413	3677	1.076	1.077	5	1	1	0	1	3	1	1	1	1	3	3	1	1	0	1	3	0	1	1	3	1	3	1	0	3	1	1	1	1	3	1	3	3	1	3	3	3	3	1	1	1	3	1	1	1
scaffold271554	4548	1.076	1.077	23	1	0	0	1	3	1	1	1	1	3	3	1	1	3	3	3	3	1	1	3	1	3	1	3	3	1	1	1	1	3	1	3	3	1	3	3	3	3	1	1	1	3	1	1	1
scaffold271764	570	1.077	1.077	6	1	0	0	1	3	1	1	1	1	3	3	1	1	3	3	3	3	1	1	3	1	3	0	3	3	1	1	1	1	3	1	3	3	1	3	3	3	3	1	1	1	3	1	1	0
scaffold272461	3255	1.075	1.077	20	1	0	2	1	3	1	1	1	1	3	3	1	1	0	3	3	3	1	1	3	1	3	1	3	3	1	1	1	1	3	1	3	0	1	3	3	3	3	1	1	1	3	1	1	1
scaffold272465	1379	1.077	1.077	22	1	0	0	1	3	1	1	1	1	3	3	1	1	3	3	3	3	1	1	3	1	3	1	3	3	1	1	1	1	3	1	3	3	1	3	3	3	3	1	1	1	3	1	1	1
scaffold273008	1355	1.076	1.077	5	1	0	0	1	3	1	1	1	1	3	3	1	1	3	3	3	3	1	1	3	1	3	1	3	3	1	1	1	1	3	1	3	3	1	3	3	3	3	1	1	1	3	1	1	1
scaffold273270	2422	1.077	1.077	13	1	0	0	1	3	1	1	1	1	3	3	1	1	3	3	3	3	1	1	3	1	3	1	3	3	1	1	1	1	3	1	3	3	1	3	3	3	3	1	1	1	3	1	1	1
scaffold273791	1792	1.076	1.077	17	1	0	0	1	3	1	1	1	1	3	3	1	1	3	3	3	3	1	1	3	1	3	1	3	3	1	1	0	1	3	1	3	3	1	3	3	3	3	1	1	1	3	1	1	1
scaffold274439	3870	1.077	1.077	66	1	0	0	1	3	1	1	1	1	3	3	1	1	3	3	3	3	1	1	3	1	3	1	3	3	1	1	1	1	3	1	3	3	1	3	3	3	3	1	1	1	3	1	1	1
scaffold274941	678	1.069	1.077	5	1	3	8	1	3	1	0	0	1	3	3	0	1	0	3	3	3	1	1	0	1	3	1	0	3	1	1	1	1	3	0	0	3	1	3	3	0	3	1	1	1	0	0	1	0
scaffold275493	940	1.076	1.077	10	1	0	0	1	3	1	1	1	1	3	3	1	1	3	3	3	3	1	1	3	1	3	1	3	3	1	1	1	1	3	1	3	3	1	3	3	3	3	1	1	1	3	1	1	1
scaffold276253	3017	1.077	1.077	31	1	0	0	1	3	1	1	1	1	3	3	1	1	3	3	3	3	1	1	3	1	3	1	3	3	1	1	1	1	3	1	3	3	1	3	3	3	3	1	1	1	3	1	1	1
scaffold276348	856	1.076	1.077	11	1	0	0	1	3	1	1	1	1	3	3	1	1	3	3	3	3	1	1	3	1	3	1	3	3	1	1	1	1	3	1	3	3	1	3	3	3	3	1	1	1	3	1	1	1
scaffold276492	498	1.077	1.077	8	1	0	0	1	3	1	1	1	1	3	3	1	1	3	0	3	3	1	1	3	1	3	1	3	3	1	1	1	1	3	1	3	3	1	3	3	0	3	1	1	1	3	1	1	0
scaffold276533	12187	1.077	1.077	63	1	0	0	1	3	1	1	1	1	3	3	1	1	3	3	3	3	1	1	3	1	3	1	3	3	1	1	1	1	3	1	3	3	1	3	3	3	3	1	1	1	3	1	1	1
scaffold278063	779	1.072	1.077	7	1	1	4	1	3	1	1	1	1	3	3	1	1	3	3	3	3	1	1	3	1	3	1	3	3	1	1	1	1	3	0	3	3	1	3	3	3	3	1	3	0	0	1	1	0
scaffold278824	2234	1.076	1.077	6	1	1	0	1	3	1	1	1	1	0	3	1	1	0	3	3	3	1	1	3	1	3	1	3	3	1	1	1	1	3	1	3	3	1	0	3	3	3	1	1	1	0	1	1	1
scaffold279915	1258	1.076	1.077	12	1	0	0	1	3	1	1	1	1	3	3	1	1	3	3	3	3	1	1	3	1	0	1	3	3	1	1	1	1	3	1	3	3	1	3	3	3	3	1	1	1	0	1	1	1
scaffold280139	3331	1.077	1.077	55	1	0	0	1	3	1	1	1	1	3	3	1	1	3	3	3	3	1	1	3	1	3	1	3	3	1	1	1	1	3	1	3	3	1	3	3	3	3	1	1	1	3	1	1	1
scaffold281886	1939	1.076	1.077	21	1	0	0	1	3	1	1	1	1	3	3	1	1	3	3	3	3	1	1	3	1	3	1	3	3	1	1	1	1	3	1	3	3	1	3	3	3	3	1	1	1	3	1	1	1
scaffold282637	733	1.076	1.077	6	1	0	0	1	0	1	1	1	1	3	3	0	1	3	3	3	3	1	1	3	1	3	1	3	3	1	1	1	1	3	1	3	3	1	3	3	0	3	1	1	1	3	1	1	1
scaffold284099	2356	1.076	1.077	28	1	0	0	1	3	1	1	1	1	3	3	1	1	3	3	3	3	1	1	3	1	3	1	3	3	1	1	1	1	3	1	3	3	1	3	3	3	3	1	1	1	3	1	1	1
scaffold284826	615	1.077	1.077	5	1	0	0	1	0	1	1	1	1	3	3	1	1	3	3	3	3	1	1	3	1	3	1	3	3	1	1	1	1	3	1	3	3	1	3	3	3	0	1	1	1	3	1	1	0
scaffold285724	1120	1.076	1.077	12	1	0	0	1	3	1	1	1	1	3	3	1	1	3	3	3	3	1	1	3	1	3	1	3	3	1	1	1	1	3	1	3	3	0	3	3	3	3	1	1	1	3	1	1	1
scaffold285936	880	1.076	1.077	18	1	0	0	1	3	1	1	1	1	3	3	1	1	3	3	3	3	1	1	3	1	3	1	3	3	1	1	1	1	3	1	3	3	1	3	3	3	3	1	1	1	3	1	1	1
scaffold286357	1766	1.076	1.077	9	1	1	0	1	3	1	1	1	1	0	3	1	1	3	3	0	0	1	1	3	1	3	1	0	3	1	1	0	1	3	1	0	3	1	1	3	3	0	1	1	1	3	1	1	1
scaffold286373	1636	1.076	1.077	26	1	0	0	1	3	1	1	1	1	3	3	1	1	3	3	3	3	1	1	3	1	3	1	3	3	1	1	1	1	3	1	3	3	1	3	3	3	3	1	1	1	3	1	1	0
scaffold287344	2846	1.076	1.077	61	1	0	0	1	3	1	1	1	1	3	3	1	1	3	3	3	3	1	1	3	1	3	1	3	3	1	1	1	1	3	1	3	3	1	3	3	3	4	1	1	1	3	1	1	1
scaffold287479	2411	1.076	1.077	5	1	2	0	0	0	0	1	0	0	0	3	1	1	0	0	0	3	1	1	3	0	0	0	3	3	1	0	1	0	0	1	0	3	1	0	3	0	3	0	1	3	0	1	1	0
scaffold287990	967	1.076	1.077	12	1	0	0	1	3	1	1	1	1	3	3	1	1	3	3	0	3	1	1	3	1	3	1	3	3	1	1	1	1	3	1	3	3	1	3	3	3	3	1	1	1	0	1	1	1
scaffold288062	983	1.076	1.077	9	1	0	0	1	3	1	1	1	1	3	3	1	1	0	3	3	3	1	1	3	1	3	1	3	3	1	1	1	1	3	1	3	3	1	3	3	3	3	0	1	1	3	1	1	1
scaffold288815	1327	1.076	1.077	24	1	0	0	1	3	1	1	1	1	3	3	1	1	3	3	3	3	1	1	3	1	3	1	3	3	1	1	1	1	3	1	3	3	1	3	3	3	3	1	1	1	3	1	1	1
scaffold289036	1059	1.076	1.077	6	1	0	0	1	3	1	1	1	1	3	3	1	1	3	3	3	3	1	1	3	1	3	1	3	3	1	1	1	1	3	1	3	3	1	3	3	3	3	1	1	1	3	1	1	1
scaffold289710	2164	1.077	1.077	21	1	0	0	1	3	1	1	1	1	3	3	1	1	3	3	3	3	1	1	3	1	3	1	3	3	1	1	1	1	3	1	3	3	1	3	3	3	3	1	1	1	3	1	1	1
scaffold289798	651	1.077	1.077	7	1	0	0	1	3	1	1	1	1	3	3	1	1	3	3	3	3	1	1	3	1	3	1	3	3	1	1	1	1	3	1	0	3	1	3	0	3	3	1	0	1	3	1	1	0
scaffold290532	927	1.076	1.077	10	1	0	0	1	3	1	1	1	1	3	3	1	1	3	3	3	3	1	1	3	1	3	1	3	3	1	1	1	1	3	1	3	3	1	3	0	0	3	1	1	1	3	1	1	1
scaffold291	5127	1.077	1.077	53	1	0	0	1	3	1	1	1	1	3	3	1	1	3	3	3	3	1	1	3	1	3	1	3	3	1	1	1	1	3	1	3	3	1	3	3	3	3	1	1	1	3	1	1	1
scaffold291376	1370	1.076	1.077	22	1	0	0	1	3	1	1	1	1	3	3	1	1	3	3	3	3	1	1	3	1	3	1	3	3	1	1	1	1	3	1	3	3	1	3	3	3	3	1	1	1	3	1	1	1
scaffold29321	2401	1.072	1.077	10	1	0	4	1	3	1	1	1	1	3	3	1	1	3	3	3	3	1	1	3	1	3	1	3	3	1	1	1	1	3	1	3	3	1	3	3	3	3	1	1	1	0	1	1	1
scaffold293249	1178	1.076	1.077	27	1	0	0	1	3	1	1	1	1	3	3	1	1	3	3	3	3	1	1	3	1	3	1	3	3	1	1	1	1	3	1	3	3	1	3	3	3	3	1	1	1	3	1	1	1
scaffold293259	1492	1.076	1.077	17	1	0	0	1	3	1	1	1	1	3	3	1	1	0	0	3	3	1	1	3	1	3	1	0	3	1	1	1	1	3	1	3	3	1	3	3	3	3	1	1	1	3	1	1	1
scaffold294007	1606	1.076	1.077	13	1	0	0	1	3	1	1	1	1	3	3	1	1	3	3	3	3	1	1	3	1	3	1	3	3	1	1	1	1	3	1	3	3	1	3	3	3	3	1	1	1	3	1	1	1
scaffold294467	2619	1.076	1.077	45	1	0	0	1	3	1	1	1	1	3	3	1	1	3	3	3	3	1	1	3	1	3	1	3	3	1	1	1	1	3	1	3	3	1	3	3	3	3	1	1	1	3	1	1	1
scaffold294571	2842	1.076	1.077	23	1	0	0	1	3	1	1	1	1	3	3	1	1	3	3	3	3	1	1	3	1	3	1	3	3	1	1	1	1	3	1	3	3	1	3	3	3	3	1	1	1	3	1	1	1
scaffold294640	2293	1.076	1.077	43	1	0	0	1	3	1	1	1	1	3	3	1	1	3	3	3	3	1	1	3	1	3	1	3	3	1	1	1	1	3	1	3	3	1	3	3	3	3	1	1	1	3	1	1	1
scaffold295470	986	1.076	1.077	12	1	0	0	1	3	1	1	1	1	3	3	1	1	3	3	3	3	1	1	0	1	3	1	3	3	1	1	1	1	3	1	3	3	1	3	3	3	3	1	1	1	3	1	1	1
scaffold296122	1666	1.076	1.077	9	1	1	0	1	3	1	1	1	1	3	3	1	1	3	3	3	3	1	1	3	1	3	1	3	3	1	1	1	1	3	0	3	3	1	3	3	3	3	1	0	1	3	1	0	1
scaffold296169	3302	1.077	1.077	46	1	0	0	1	3	1	1	1	1	3	3	1	1	3	3	3	3	1	1	3	1	3	1	3	3	1	1	1	1	3	1	3	3	1	3	3	3	3	1	1	1	3	1	1	1
scaffold296172	1970	1.077	1.077	41	1	0	0	1	3	1	1	1	1	3	3	1	1	3	3	3	3	1	1	0	1	3	1	3	3	1	1	1	1	4	1	3	3	1	3	3	3	3	1	1	1	3	1	1	1
scaffold296558	965	1.076	1.077	16	1	0	0	1	3	1	1	1	1	3	3	1	1	3	3	3	3	1	1	3	1	3	1	3	3	1	1	1	1	3	1	3	3	1	3	3	3	3	1	1	1	3	1	1	1
scaffold29676	1442	1.076	1.077	5	1	0	0	1	3	1	1	1	1	3	3	1	1	3	3	3	3	1	1	3	1	3	1	3	3	1	1	1	1	3	1	3	3	1	0	0	3	3	1	1	1	3	1	1	1
scaffold297348	2290	1.076	1.077	38	1	0	0	1	3	1	1	1	1	3	3	1	1	3	3	3	3	1	1	3	1	3	1	3	3	1	1	1	1	3	1	3	3	1	3	3	3	3	1	1	1	3	1	1	1
scaffold297540	1107	1.076	1.077	25	1	0	0	1	3	1	1	1	1	3	3	1	1	3	3	3	3	1	1	3	1	3	1	3	3	1	1	1	1	3	1	3	3	1	3	3	3	3	1	1	1	3	1	1	1
scaffold299327	2602	1.077	1.077	29	1	0	0	1	3	1	1	1	1	3	3	1	1	3	0	3	3	1	1	3	1	3	1	3	3	1	1	1	1	3	1	3	3	1	3	3	3	3	1	1	1	3	1	1	1
scaffold299459	2008	1.077	1.077	37	1	0	0	1	3	1	1	1	1	3	3	1	1	3	3	3	3	1	1	3	1	3	1	3	3	1	1	1	1	3	1	3	3	1	3	3	3	3	1	1	1	3	1	1	1
scaffold300200	3879	1.077	1.077	87	1	0	0	1	3	1	1	1	1	3	3	1	1	3	3	3	3	1	1	3	1	3	1	3	3	1	1	1	1	3	1	3	3	1	3	3	3	3	1	1	1	3	1	1	1
scaffold303314	1995	1.076	1.077	23	1	1	0	1	3	1	1	1	1	3	3	1	1	3	3	3	3	1	1	3	1	3	1	3	3	1	1	1	1	3	1	3	3	1	3	3	3	3	1	1	1	3	1	1	1
scaffold303897	2591	1.076	1.077	7	1	0	0	1	3	1	1	1	1	3	3	1	1	3	3	3	3	1	1	3	1	3	1	3	3	1	1	1	1	3	1	3	3	1	3	3	3	3	1	1	1	3	1	1	1
scaffold30500	864	1.076	1.077	7	1	0	0	1	3	1	1	1	1	3	3	1	1	3	3	3	3	1	1	3	1	3	1	3	3	1	1	1	1	3	1	3	3	1	3	3	3	3	1	1	1	3	1	1	1
scaffold305589	4907	1.076	1.077	5	1	0	0	1	3	1	1	1	1	3	3	1	1	3	3	3	3	1	1	3	1	3	1	3	3	1	1	1	1	3	1	3	3	1	3	3	3	3	1	1	1	3	1	1	1
scaffold31169	4339	1.076	1.077	21	1	0	0	1	3	1	1	1	1	3	3	1	1	3	3	3	3	1	1	3	1	3	1	3	3	1	1	1	1	3	1	3	3	1	3	3	3	3	1	1	1	3	1	1	1
scaffold31243	21023	1.077	1.077	32	1	0	0	1	3	1	1	1	1	3	3	1	1	3	3	3	3	1	1	3	1	3	1	3	3	1	1	1	1	3	1	3	3	1	3	3	3	3	1	1	1	3	1	1	1
scaffold31782	3191	1.076	1.077	16	1	0	0	1	3	1	1	1	1	3	3	1	1	3	3	3	3	1	1	3	1	3	1	3	3	1	1	1	1	3	1	3	3	1	3	3	3	3	1	1	1	3	1	1	1
scaffold32423	659	1.077	1.077	7	1	0	0	1	3	1	1	1	1	3	3	1	1	3	3	3	0	1	1	3	1	3	1	3	3	1	1	1	1	3	1	3	3	1	3	3	3	3	1	1	1	0	1	1	1
scaffold34197	3202	1.076	1.077	35	1	0	0	1	3	1	1	1	1	3	3	1	1	3	3	3	3	1	1	3	1	3	1	3	3	1	1	1	1	3	1	3	3	1	3	3	3	3	1	1	1	3	1	1	1
scaffold35163	1978	1.076	1.077	15	1	0	0	1	3	1	1	1	1	3	3	1	1	3	3	3	3	1	1	3	1	3	1	3	3	1	1	1	1	3	1	3	3	1	3	3	3	3	1	1	1	3	1	1	1
scaffold35182	900	1.076	1.077	5	1	0	0	1	3	1	1	1	1	3	3	1	1	3	3	3	3	1	1	3	1	3	1	3	3	1	1	1	1	3	1	3	3	1	3	3	3	3	1	1	1	0	1	1	1
scaffold37373	6280	1.076	1.077	13	1	0	0	1	3	1	1	1	1	3	3	1	1	3	3	3	3	1	1	3	1	3	1	3	3	1	1	1	1	3	1	3	3	1	3	3	3	3	1	1	1	3	1	1	1
scaffold37779	904	1.076	1.077	5	1	0	0	1	3	1	1	1	1	3	3	1	1	3	3	3	3	1	1	3	1	3	1	3	3	1	1	1	1	3	1	3	3	1	3	3	3	3	1	1	1	3	1	1	1
scaffold39380	1466	1.076	1.077	5	1	0	0	1	3	1	0	1	1	0	0	1	1	3	3	3	3	1	1	3	1	3	1	3	3	1	1	1	1	3	1	3	3	1	3	3	3	3	1	1	1	3	1	1	1
scaffold44611	1792	1.076	1.077	13	1	0	0	1	3	1	1	1	1	3	3	1	1	3	3	3	3	1	1	3	1	3	1	3	3	1	1	1	1	3	1	3	3	1	3	3	3	0	1	1	1	3	1	1	1
scaffold45166	1006	1.076	1.077	8	1	0	0	1	3	1	1	1	1	0	3	1	1	3	3	3	3	1	1	3	1	0	1	3	3	1	1	1	1	3	1	3	3	1	0	3	3	3	1	1	1	3	1	1	1
scaffold46290	2393	1.076	1.077	8	1	0	0	1	3	1	1	1	1	3	3	1	1	3	3	3	0	1	1	3	1	3	1	3	3	1	1	1	1	3	1	3	3	1	3	3	3	3	1	1	1	3	1	1	1
scaffold47602	1543	1.077	1.077	8	1	1	0	1	3	1	1	1	1	3	3	1	1	3	3	3	3	1	1	0	1	3	1	3	3	1	1	1	1	3	1	3	3	1	3	3	3	3	1	1	1	3	1	1	1
scaffold49174	2431	1.077	1.077	6	1	0	0	1	3	1	1	1	1	3	3	1	1	0	3	3	0	1	1	3	1	3	1	3	3	1	1	1	1	3	1	3	3	1	3	3	0	3	1	0	1	3	1	1	1
scaffold49534	839	1.076	1.077	10	1	1	0	1	3	1	1	1	1	3	3	1	1	0	3	3	3	1	1	3	1	3	1	3	3	1	1	1	1	3	1	3	3	1	3	3	3	3	1	1	1	3	1	1	1
scaffold4985	1994	1.077	1.077	23	1	0	0	1	3	1	1	1	1	3	3	1	1	3	3	3	3	1	1	3	1	3	1	3	3	1	1	1	1	3	1	3	3	1	3	3	3	3	1	1	1	3	1	1	1
scaffold50526	2185	1.076	1.077	11	1	1	0	1	3	1	1	1	0	3	3	1	1	3	3	3	3	1	1	3	1	3	1	3	3	1	1	1	0	3	1	3	3	1	3	3	3	3	1	1	0	3	1	1	1
scaffold51195	4510	1.076	1.077	8	1	0	0	1	3	1	1	1	1	3	3	1	1	3	3	3	3	1	1	3	1	3	1	3	3	1	1	1	1	3	1	3	3	1	3	3	3	3	1	1	1	3	1	1	1
scaffold51416	1983	1.076	1.077	15	1	0	0	1	3	1	1	1	1	3	3	1	1	3	3	3	3	1	1	3	1	3	1	3	3	1	1	1	1	3	1	3	3	1	3	3	3	3	1	1	1	3	1	1	1
scaffold53267	2028	1.076	1.077	15	1	0	0	1	3	1	1	1	1	3	3	1	1	3	3	3	3	1	1	3	1	3	1	3	3	1	1	1	1	3	1	3	3	1	3	3	0	3	1	1	1	3	1	1	1
scaffold53597	1635	1.076	1.077	9	1	0	0	1	3	1	1	1	1	3	3	1	1	3	3	3	3	1	1	3	1	3	1	3	3	1	1	1	1	3	1	3	3	1	3	3	3	3	1	1	1	3	1	1	1
scaffold55422	7693	1.077	1.077	71	1	0	0	1	3	1	1	1	1	3	3	1	1	3	3	3	3	1	1	3	1	3	1	3	3	1	1	1	1	3	1	3	3	1	3	3	3	3	1	1	1	3	1	1	1
scaffold56697	4490	1.077	1.077	45	1	0	0	1	3	1	1	1	1	3	3	1	1	3	3	3	3	1	1	3	1	3	1	3	3	1	1	1	1	3	1	3	3	1	3	3	3	3	1	1	1	3	1	1	1
scaffold57647	2442	1.077	1.077	22	1	0	0	1	3	1	1	1	1	3	3	1	1	3	3	3	3	1	1	3	1	3	1	3	3	1	1	1	1	3	1	3	3	1	3	3	3	3	1	1	1	3	1	1	1
scaffold59839	1587	1.077	1.077	8	1	0	0	1	3	1	1	1	1	3	3	1	1	3	3	3	3	1	1	3	1	3	1	3	3	1	1	1	1	3	1	3	3	1	0	0	3	0	1	1	1	3	1	1	1
scaffold61799	1056	1.076	1.077	11	1	0	0	1	3	1	1	1	1	3	3	1	1	3	3	3	3	1	1	3	1	3	1	3	3	1	1	1	1	3	1	3	3	1	3	3	3	3	1	1	1	0	1	1	1
scaffold62704	2414	1.076	1.077	27	1	0	0	1	3	1	1	1	1	0	3	1	1	3	3	3	3	1	1	3	1	3	1	3	3	1	1	1	1	3	1	3	3	1	3	3	3	0	1	1	1	3	1	1	1
scaffold63378	2424	1.076	1.077	32	1	0	0	1	3	1	1	1	1	3	3	1	1	3	3	3	3	1	1	3	1	3	1	3	3	1	1	1	1	3	1	3	3	1	3	3	3	3	1	1	1	3	1	1	1
scaffold64351	774	1.076	1.077	6	1	0	0	1	3	1	1	1	1	3	3	1	1	3	3	3	3	1	1	3	1	3	1	3	3	1	1	1	1	3	1	3	3	1	3	3	3	3	1	1	1	3	1	0	1
scaffold65409	1306	1.076	1.077	5	1	0	0	1	3	0	0	1	1	3	3	1	1	3	3	3	3	1	1	3	1	3	1	3	3	1	1	1	1	3	1	3	3	1	3	3	3	3	1	1	1	3	1	1	1
scaffold65592	2485	1.077	1.077	21	1	0	0	1	3	1	1	1	1	3	3	1	1	3	3	3	3	1	1	3	1	3	1	3	3	1	1	1	1	3	1	3	3	1	3	3	3	3	1	1	1	3	0	1	1
scaffold67160	4466	1.076	1.077	46	1	0	0	1	3	1	1	1	1	3	3	1	1	3	3	3	3	1	1	3	1	3	1	3	3	1	1	1	1	3	1	3	3	1	3	3	3	3	1	1	1	3	1	1	1
scaffold68519	1579	1.076	1.077	11	1	0	0	1	3	1	1	1	1	3	3	1	1	3	3	3	3	1	1	3	1	3	1	3	3	1	1	1	1	3	1	3	3	1	3	3	3	3	1	1	1	3	1	1	1
scaffold68891	1723	1.076	1.077	14	1	0	0	1	3	1	1	1	1	3	3	1	1	3	3	3	3	1	1	3	1	3	1	3	3	1	1	1	1	3	1	3	3	1	3	3	0	3	1	1	1	3	1	1	1
scaffold71216	1990	1.077	1.077	5	1	0	0	1	3	1	1	1	1	3	3	1	1	3	3	3	3	1	1	3	1	3	1	3	3	1	1	1	1	3	1	3	3	1	3	3	3	3	1	1	1	3	1	1	1
scaffold73925	2678	1.077	1.077	23	1	0	0	1	3	1	1	1	1	3	3	1	1	3	3	3	3	1	1	3	1	3	1	3	3	1	1	1	1	3	1	3	3	1	3	3	3	3	1	1	1	3	1	1	1
scaffold74690	10695	1.076	1.077	12	1	0	0	1	3	1	1	1	1	3	3	1	1	3	3	3	3	1	1	3	1	3	1	3	3	1	1	1	1	3	1	3	3	1	3	3	3	3	1	1	1	3	1	1	1
scaffold75976	700	1.076	1.077	7	1	0	0	1	3	1	1	1	1	3	3	1	1	3	3	3	3	1	1	3	1	3	1	3	3	1	1	1	1	3	1	3	3	1	3	3	3	3	1	1	1	3	1	1	1
scaffold77641	1996	1.076	1.077	22	1	0	0	1	3	1	1	1	1	3	3	1	1	3	3	3	3	1	1	3	1	3	1	3	3	1	1	1	1	3	1	3	3	1	3	3	3	3	1	1	1	3	1	1	1
scaffold77903	1611	1.075	1.077	6	1	0	2	1	3	1	1	1	1	3	3	1	1	3	0	3	3	1	1	3	1	0	1	3	3	1	1	1	1	3	1	3	0	1	3	3	3	3	1	0	1	3	1	1	1
scaffold78307	2997	1.077	1.077	35	1	0	0	1	3	1	1	1	1	3	3	1	1	3	3	3	3	1	1	3	1	3	1	3	3	1	1	1	1	3	1	3	3	1	3	3	3	3	1	1	1	3	1	1	1
scaffold78830	3929	1.076	1.077	12	1	0	0	1	3	1	1	1	1	3	3	1	1	3	3	3	3	1	1	3	1	3	1	3	3	1	1	1	1	3	1	3	3	1	3	3	3	3	1	1	1	3	1	1	1
scaffold79383	7702	1.077	1.077	52	1	0	0	1	3	1	1	1	1	3	3	1	1	3	3	3	3	1	1	3	1	3	1	3	3	1	1	1	1	3	1	3	3	1	3	3	3	3	1	1	1	3	1	1	1
scaffold82963	1000	1.076	1.077	9	1	0	0	1	3	1	1	1	1	3	3	1	1	3	3	3	3	1	1	3	1	3	1	3	3	1	1	1	1	3	1	3	3	1	3	3	3	3	1	1	1	3	1	1	1
scaffold83923	3261	1.076	1.077	39	1	0	0	1	3	1	1	1	1	3	3	1	1	3	3	3	3	1	1	3	1	3	1	3	3	1	1	1	1	3	1	3	3	1	3	3	3	3	1	1	1	3	1	1	1
scaffold86551	1168	1.077	1.077	9	1	0	0	1	3	1	1	1	1	3	0	1	1	3	3	3	3	1	1	3	1	3	1	3	3	1	1	1	1	3	1	3	3	1	3	0	3	3	1	1	1	3	1	1	1
scaffold86728	7478	1.077	1.077	57	1	0	0	1	3	1	1	1	1	3	3	1	1	3	3	3	3	1	1	3	1	3	1	3	3	1	1	1	1	3	1	3	3	1	3	3	3	3	1	1	1	3	1	1	1
scaffold86928	1558	1.076	1.077	7	1	0	0	1	3	1	1	1	1	3	3	1	1	3	3	3	3	1	1	3	1	3	1	3	3	1	1	1	1	3	1	3	3	1	3	3	3	3	1	1	1	3	1	1	1
scaffold87208	1160	1.077	1.077	9	1	0	0	1	3	1	1	1	1	3	0	1	1	3	3	3	3	1	1	3	1	3	1	3	3	1	1	1	1	3	1	3	3	1	3	3	3	3	1	1	1	3	1	1	1
scaffold88141	2533	1.076	1.077	9	1	0	0	1	3	1	1	1	1	3	3	1	1	3	3	3	3	1	1	3	1	0	1	3	3	1	1	1	1	3	1	3	3	1	3	3	3	3	1	1	0	3	1	1	1
scaffold8870	1849	1.077	1.077	6	1	0	0	1	3	1	1	1	1	3	3	1	1	3	3	3	3	1	0	3	1	3	1	3	3	1	1	1	1	3	1	3	0	1	3	3	0	3	1	1	0	3	1	1	1
scaffold91229	1842	1.076	1.077	22	1	0	0	1	3	1	1	1	1	3	3	1	1	3	3	3	3	1	1	3	1	3	1	3	3	1	1	1	1	3	1	3	3	1	3	3	3	3	1	1	1	3	1	1	1
scaffold92352	3428	1.076	1.077	21	1	0	0	1	3	1	1	1	1	3	3	1	1	3	3	3	3	1	1	3	1	3	1	3	3	1	1	1	1	3	1	3	3	1	3	3	3	3	1	1	1	3	1	1	1
scaffold92611	2936	1.076	1.077	26	1	0	0	1	3	1	1	1	1	3	3	1	1	3	3	3	3	1	1	3	1	3	1	3	3	1	1	1	1	3	1	3	3	1	3	3	3	3	1	1	1	3	1	1	1
scaffold93739	6483	1.077	1.077	73	1	0	0	1	3	1	1	1	1	3	3	1	1	3	3	3	3	1	1	3	1	3	1	3	3	1	1	1	1	3	1	3	3	1	3	3	3	3	1	1	1	3	1	1	1
scaffold94930	662	1.076	1.077	8	1	0	0	1	3	1	1	1	1	3	3	1	1	3	3	3	3	1	1	3	1	3	1	3	3	1	1	1	1	3	1	3	3	1	3	3	3	3	1	1	1	3	1	1	1
scaffold94932	3348	1.076	1.077	5	1	0	0	1	3	1	1	1	1	3	3	1	1	3	3	3	3	1	1	3	1	3	1	3	3	1	1	1	1	3	1	3	3	1	3	3	3	3	1	1	1	3	0	1	1
scaffold9655	4134	1.077	1.077	55	1	0	0	1	3	1	1	1	1	3	3	1	1	3	3	3	3	1	1	3	1	3	1	3	3	1	1	1	1	3	1	3	3	1	3	3	3	3	1	1	1	3	1	1	1
scaffold97074	2593	1.077	1.077	21	1	0	0	1	3	1	1	1	1	3	3	1	1	3	3	3	3	1	1	3	1	3	1	3	3	1	1	1	1	3	1	3	3	1	3	3	3	3	1	1	1	3	1	1	1
scaffold97665	3751	1.076	1.077	55	1	0	0	1	3	1	1	1	1	3	3	1	1	3	3	3	3	1	1	3	1	3	1	3	3	1	1	1	1	3	1	3	3	1	3	3	3	3	1	1	1	3	1	1	1
scaffold98797	2089	1.076	1.077	26	1	0	0	1	3	1	1	1	1	3	3	1	1	3	3	3	3	1	1	3	1	3	1	3	3	1	1	1	1	3	1	3	3	1	3	3	3	3	1	1	1	3	1	1	1
scaffold104643	1218	1.076	1.079	11	1	0	2	1	3	1	1	1	1	3	3	1	1	3	3	3	3	0	1	3	1	3	1	3	3	1	1	1	1	3	1	3	3	1	3	3	3	3	1	1	1	3	1	1	1
scaffold104811	2045	1.076	1.079	6	1	0	2	1	3	1	1	1	1	3	3	1	1	3	3	3	3	0	0	0	1	3	1	3	3	1	1	1	1	3	1	3	3	1	3	3	3	0	1	0	1	3	1	1	1
scaffold14551	1573	1.077	1.079	5	1	1	2	1	3	0	0	1	0	3	3	1	0	3	3	3	3	0	3	3	1	3	1	0	3	1	0	0	1	0	1	3	3	0	0	3	0	3	0	0	0	3	0	1	0
scaffold14669	1786	1.077	1.079	6	1	2	2	1	1	0	0	1	0	0	0	0	0	3	3	3	3	0	1	3	1	0	1	0	0	1	1	0	0	0	1	0	0	1	3	0	0	0	1	1	1	3	1	1	1
scaffold175526	904	1.077	1.079	6	1	0	2	1	3	1	0	1	1	3	3	1	1	3	3	3	3	0	0	3	1	3	1	3	3	1	0	1	1	3	1	3	3	1	3	3	3	3	1	1	1	3	1	1	1
scaffold179133	604	1.077	1.079	9	1	0	2	1	3	1	1	1	1	3	3	1	1	3	3	3	3	0	1	3	1	3	1	0	3	1	1	1	1	3	1	3	3	1	3	3	3	3	1	1	0	3	1	1	1
scaffold18215	1562	1.077	1.079	7	1	0	2	1	3	1	1	1	1	3	3	1	1	3	3	0	3	0	1	0	1	3	1	3	3	1	1	1	1	0	1	0	3	1	3	3	3	3	1	1	1	3	1	1	1
scaffold217767	2177	1.075	1.079	7	1	0	4	1	0	0	0	1	0	0	0	0	0	3	3	3	3	0	1	3	1	0	1	3	0	0	1	0	1	0	1	0	0	1	3	3	3	0	1	0	0	0	1	1	1
scaffold222656	9786	1.076	1.079	7	1	1	2	0	0	0	0	1	0	3	3	0	1	0	0	0	3	0	1	3	0	0	0	3	3	1	0	1	1	0	0	0	3	1	3	3	0	3	0	1	1	0	1	0	0
scaffold246508		1.077	1.079	6	1	1	2	1	0	1	1	1	0	0	0	0	1	0	3	3	3	0	1	3	1	0	0	3	0	1	1	0	1	0	1	0	0	1	3	3	1	0	1	1	1	0	1	1	1
scaffold249159	780	1.077	1.079	8	1	0	2	1	3	1	1	1	1	3	3	1	1	3	3	0	3	0	1	3	1	3	1	0	3	1	1	1	1	3	1	3	3	1	3	3	3	3	1	1	1	0	1	1	1
scaffold26348	674	1.076	1.079	5	1	1	2	1	3	1	3	1	0	3	3	1	0	3	3	3	0	0	1	3	1	3	0	3	3	1	1	1	1	3	1	3	3	1	3	3	3	3	1	1	1	3	0	0	1
scaffold285099	557	1.077	1.079	6	1	0	2	1	0	1	1	1	1	3	3	1	1	3	3	0	3	0	1	0	1	3	1	0	3	0	1	1	1	3	1	3	3	1	3	3	3	0	1	0	1	0	1	1	1
scaffold296434	2511	1.076	1.079	7	1	1	2	0	3	1	1	1	0	3	0	0	0	3	0	3	0	0	0	3	1	3	0	3	3	0	1	1	0	0	1	3	3	1	0	3	3	3	1	0	1	3	0	0	1
scaffold46629	1741	1.077	1.079	7	1	0	2	0	3	1	1	1	1	3	3	1	1	3	3	3	3	0	1	3	1	3	1	3	3	1	1	1	1	3	1	3	3	1	3	3	3	3	1	1	0	3	1	1	1
scaffold68004	1477	1.072	1.079	5	1	0	6	1	0	1	1	1	1	3	0	1	1	3	0	3	3	0	1	0	1	0	1	0	0	1	1	1	1	3	1	3	3	1	3	3	0	3	1	1	1	0	1	1	1
C17736964	214	1.081	1.081	7	1	4	0	1	3	1	1	1	1	3	3	1	1	3	3	1	3	3	0	3	1	3	1	3	3	1	1	1	1	3	1	0	3	1	3	3	3	3	3	1	1	3	1	1	0
C18566236	351	1.081	1.081	5	1	0	0	1	3	1	1	1	1	3	3	1	1	3	3	3	3	3	1	3	1	3	1	3	3	1	1	1	1	3	1	3	3	1	3	3	3	3	1	1	1	3	1	1	1
C18582716	357	1.081	1.081	7	1	0	0	1	3	1	1	1	1	3	3	1	1	3	3	3	3	3	1	3	1	3	1	3	3	1	1	1	1	3	1	3	3	0	3	3	3	3	1	1	1	3	1	1	1
C18629710	376	1.081	1.081	6	1	1	0	1	3	1	1	1	1	3	0	1	1	3	3	3	3	3	1	0	1	3	1	3	3	1	1	1	1	3	1	3	0	1	3	3	0	3	1	1	1	3	1	1	1
C18643421	382	1.081	1.081	6	1	0	0	0	3	1	1	1	1	3	0	1	1	3	3	3	0	0	1	3	1	0	1	0	0	1	1	1	1	0	1	3	0	1	0	0	0	3	1	0	1	3	1	1	1
C18649413	385	1.079	1.081	5	1	1	2	1	3	0	1	1	1	3	3	1	1	3	3	3	3	3	0	3	1	3	1	0	3	1	1	1	1	3	1	3	3	1	3	3	3	3	0	3	1	3	1	1	1
C18703373	412	1.081	1.081	5	1	0	0	1	3	1	1	1	1	3	3	1	1	3	3	3	3	3	1	3	1	3	1	3	3	1	1	1	1	3	1	3	3	1	3	3	3	3	1	1	1	3	1	1	1
C18791900	467	1.081	1.081	11	1	0	0	1	0	1	1	1	1	3	3	1	1	3	3	3	3	0	1	3	1	3	1	3	3	1	1	1	1	3	1	3	3	1	3	3	3	3	1	1	1	3	1	1	1
C18801278	474	1.081	1.081	6	1	0	0	1	3	1	1	1	1	0	3	1	1	3	3	3	3	3	1	3	1	3	1	3	3	1	1	1	1	3	1	3	3	1	3	3	3	3	1	1	1	3	1	1	1
C18861774	525	1.081	1.081	5	1	0	0	1	3	1	1	1	1	3	3	1	1	0	0	0	0	0	1	0	1	0	1	0	3	1	1	1	1	0	1	3	3	1	0	3	3	3	1	1	1	3	1	1	1
C18869030	532	1.081	1.081	8	1	0	0	1	3	1	1	1	1	3	3	1	1	3	3	3	3	3	1	3	1	3	1	3	3	1	1	1	1	3	1	3	3	1	3	3	3	3	1	1	1	3	1	1	1
C18873948	537	1.081	1.081	6	1	0	0	1	3	1	1	1	1	3	3	1	1	3	3	3	3	3	1	3	1	3	1	3	3	1	1	1	1	3	1	3	3	1	3	3	3	3	1	1	1	3	1	1	1
C18880678	544	1.081	1.081	10	1	0	0	1	3	1	1	1	1	3	3	1	1	3	3	3	3	3	1	3	1	3	1	3	3	1	1	1	1	3	1	3	3	1	3	3	3	3	1	1	1	3	0	1	1
C18891506	555	1.081	1.081	5	1	0	0	1	3	1	1	1	1	3	3	1	1	3	3	3	3	3	1	3	1	3	1	3	3	1	1	1	1	3	1	3	3	1	3	3	3	3	1	1	1	3	1	1	1
C18908935	574	1.081	1.081	9	1	0	0	1	3	1	1	1	1	3	3	1	1	0	0	0	0	0	1	0	1	3	1	3	3	1	1	1	1	3	1	3	3	1	0	0	3	3	1	1	1	3	1	1	1
C18912921	578	1.081	1.081	9	1	0	0	1	3	1	1	1	1	3	3	1	1	3	3	3	3	3	1	3	1	3	1	3	3	1	1	1	1	3	1	3	3	1	3	3	3	3	1	1	1	3	1	0	1
C18937124	608	1.081	1.081	7	1	0	0	1	3	1	1	1	1	3	3	1	1	3	3	3	3	3	1	0	1	3	1	3	3	1	1	1	1	3	1	3	3	1	3	3	3	3	1	1	1	0	1	1	1
C18956420	632	1.081	1.081	6	1	0	0	1	3	1	1	1	1	0	3	1	1	3	3	3	3	3	1	3	1	3	1	3	3	1	1	1	1	3	1	3	3	1	3	3	3	3	1	1	0	3	1	1	1
C18992513	685	1.081	1.081	16	1	0	0	1	3	1	1	1	1	3	3	1	1	3	3	3	3	3	1	3	1	3	1	3	3	1	1	1	1	3	1	3	3	1	3	3	3	3	1	1	1	3	1	1	1
C19000161	697	1.081	1.081	15	1	0	0	1	3	1	1	1	1	3	3	1	1	3	3	3	3	3	1	3	1	3	1	3	3	1	1	1	1	3	1	3	3	1	3	3	3	3	1	1	1	3	1	1	1
C19008631	711	1.081	1.081	5	1	0	0	1	3	1	1	1	1	3	3	1	1	3	3	3	3	3	1	3	1	3	1	3	3	1	1	1	1	3	1	3	3	1	3	3	3	3	1	1	1	3	1	1	1
C19016191	724	1.081	1.081	7	1	0	0	1	3	1	1	1	1	3	3	1	1	3	3	3	3	3	1	3	1	3	1	3	3	1	1	1	1	3	1	3	3	1	3	3	3	0	1	1	1	3	1	1	1
C19020889	732	1.081	1.081	6	1	0	0	1	3	1	1	1	1	3	3	1	1	3	3	3	3	3	1	3	1	3	1	3	3	1	1	1	1	3	1	3	3	1	3	3	3	3	1	1	1	3	1	0	1
C19034491	756	1.081	1.081	12	1	0	0	1	3	1	1	1	1	3	3	1	1	3	3	3	3	3	1	3	1	3	1	3	3	1	1	1	1	3	1	3	3	1	0	3	3	3	1	1	1	3	1	1	1
C19050100	786	1.081	1.081	6	1	0	0	1	3	1	1	1	1	3	3	0	1	3	3	3	3	3	1	3	1	3	1	3	3	1	1	1	1	3	1	3	3	1	3	3	3	3	1	1	1	3	1	1	1
C19071346	831	1.081	1.081	19	1	0	0	1	3	1	1	1	1	3	3	1	1	3	3	3	3	3	1	3	1	3	1	3	3	1	1	1	1	3	1	3	3	1	3	3	3	3	1	1	1	3	1	1	1
C19073504	835	1.081	1.081	26	1	0	0	1	3	1	1	1	1	3	0	1	1	3	3	3	3	3	1	3	1	3	1	3	3	1	1	1	1	3	1	3	3	1	3	3	3	3	1	1	1	3	1	1	1
C19114633	936	1.081	1.081	16	1	0	0	0	3	1	1	1	1	3	3	1	1	3	0	3	3	3	1	0	1	3	1	3	3	1	1	1	1	3	1	3	3	1	3	3	3	3	1	1	1	3	1	1	1
C19142383	1016	1.081	1.081	11	1	0	0	1	3	1	1	1	1	3	3	1	1	3	3	3	3	3	1	3	1	3	1	3	3	1	1	1	1	3	1	3	3	1	3	3	3	3	1	1	1	3	1	1	1
C19160517	1076	1.081	1.081	10	1	0	0	1	3	1	1	1	1	3	3	1	1	3	3	3	3	3	1	3	1	3	1	3	3	1	1	1	1	3	1	3	3	1	3	3	3	3	1	1	1	3	1	1	1
C19197438	1218	1.081	1.081	20	1	0	0	1	3	1	1	1	1	3	3	1	1	3	3	3	3	3	1	3	1	3	1	3	3	1	1	1	1	3	1	3	3	1	3	3	3	3	1	1	1	3	1	1	1
C19209054	1269	1.081	1.081	11	1	0	0	1	3	1	1	1	1	3	3	1	1	3	3	3	3	3	1	3	1	3	1	3	3	1	1	1	1	3	1	3	3	1	3	3	3	3	1	1	1	0	0	1	1
C19247227	1471	1.081	1.081	23	1	0	0	1	3	1	1	1	1	3	3	1	1	3	3	3	3	3	1	3	1	3	1	3	3	1	1	1	1	3	1	3	3	1	3	3	3	3	1	0	1	3	1	1	1
C19273557	1649	1.081	1.081	25	1	0	0	1	3	1	1	1	1	3	3	1	1	3	3	3	3	3	1	3	1	3	1	3	3	1	1	1	1	3	1	3	3	1	3	3	3	3	1	1	1	3	1	1	1
C19274735	1658	1.081	1.081	7	1	0	0	1	3	1	1	1	1	3	3	1	1	3	3	3	3	3	1	3	1	3	1	3	3	1	1	1	1	3	1	3	3	1	3	3	3	3	1	1	1	3	1	1	1
C19279207	1692	1.081	1.081	10	1	0	0	1	3	1	1	1	1	3	3	1	1	3	3	3	3	3	1	3	1	3	1	3	3	1	1	1	1	3	1	3	3	1	3	3	3	3	1	1	1	3	1	1	1
C19293860	1815	1.081	1.081	26	1	0	0	1	3	1	1	1	1	3	3	1	1	3	3	3	3	3	1	3	1	3	1	3	3	1	1	1	1	3	1	3	3	1	3	3	3	3	1	1	1	3	1	1	1
C19298896	1860	1.081	1.081	8	1	0	0	1	3	1	1	1	1	3	3	1	1	3	3	3	3	3	1	3	1	3	1	3	0	1	1	1	1	3	1	3	3	1	3	3	3	3	1	1	1	3	1	1	1
C19299656	1867	1.081	1.081	55	1	0	0	1	3	1	1	1	1	3	3	1	1	3	3	3	3	3	1	3	1	3	1	3	3	1	1	1	1	3	1	3	3	1	3	3	3	3	1	1	1	3	1	1	1
C19310332	1977	1.081	1.081	8	1	0	0	1	3	1	1	1	1	3	3	1	1	3	3	3	3	3	1	3	1	3	1	3	3	1	1	1	1	3	1	3	3	1	3	3	3	3	1	1	1	3	1	1	1
C19312670	2002	1.081	1.081	33	1	0	0	1	3	1	1	1	1	3	3	1	1	3	3	3	3	3	1	3	1	3	1	3	3	1	1	1	1	3	1	3	3	1	3	3	3	3	1	1	1	3	1	1	1
C19319268	2075	1.081	1.081	18	1	0	0	1	3	1	1	1	1	3	3	1	1	3	3	3	3	3	1	3	1	3	1	3	3	1	1	1	1	3	1	3	3	1	3	3	3	3	1	1	1	3	1	1	1
C19329120	2201	1.081	1.081	41	1	0	0	1	3	1	1	1	1	3	3	1	1	3	3	3	3	3	1	3	1	3	1	3	3	1	1	1	1	3	1	3	3	1	3	3	3	3	1	1	1	3	1	1	1
C19330316	2218	1.081	1.081	6	1	0	0	1	3	1	1	1	1	3	3	1	1	3	3	3	3	3	1	3	1	3	1	3	3	1	1	1	1	3	1	3	3	1	3	3	3	3	1	1	1	3	1	1	1
C19339218	2351	1.081	1.081	53	1	0	0	1	3	1	1	1	1	3	3	1	1	3	3	3	3	3	1	3	1	3	1	3	3	1	1	1	1	3	1	3	3	1	3	3	3	3	1	1	1	3	1	1	1
C19339712	2358	1.081	1.081	10	1	0	0	1	3	1	1	1	1	3	3	1	1	3	3	3	3	3	1	3	1	3	1	3	3	1	1	1	1	3	1	3	3	1	3	3	3	3	1	1	1	3	1	1	1
C19356045	2657	1.081	1.081	18	1	0	0	1	3	1	1	1	1	3	3	1	1	3	3	3	3	3	1	3	1	3	1	3	3	1	1	1	1	3	1	3	3	1	3	3	3	3	1	1	1	3	1	1	1
C19363649	2831	1.081	1.081	17	1	0	0	1	3	1	1	1	1	3	3	1	1	3	3	3	3	3	1	3	1	3	1	3	3	1	1	1	1	3	1	3	3	1	3	3	3	3	1	1	1	3	1	1	1
C19366885	2915	1.081	1.081	88	1	0	0	1	3	1	1	1	1	3	3	1	1	3	3	3	3	3	1	3	1	3	1	3	3	1	1	1	1	3	1	3	3	1	3	3	3	3	1	1	1	3	1	1	1
C19392743	3946	1.081	1.081	26	1	0	0	1	3	1	1	1	1	3	3	1	1	3	3	3	3	3	1	3	1	3	1	3	3	1	1	1	1	3	1	3	3	1	3	3	3	3	1	1	1	3	1	1	1
C19403022	4809	1.081	1.081	93	1	0	0	1	3	1	1	1	1	3	3	1	1	3	3	3	3	3	1	3	1	3	1	3	3	1	1	1	1	3	1	3	3	1	3	3	3	3	1	1	1	3	1	1	1
scaffold100094	5795	1.081	1.081	9	1	0	0	1	3	1	1	1	1	3	3	1	1	3	3	3	3	3	1	3	1	3	1	3	3	1	1	1	1	3	1	3	3	1	3	3	3	3	1	1	1	3	1	1	1
scaffold100662	1916	1.081	1.081	25	1	0	0	1	3	1	1	1	1	3	3	1	1	3	3	3	3	3	1	3	1	3	1	3	3	1	1	1	1	3	1	3	3	1	3	3	3	3	1	1	1	3	1	1	1
scaffold10353	13062	1.081	1.081	6	1	0	0	0	3	1	1	1	1	3	3	1	1	3	3	3	3	3	1	3	1	3	1	3	3	1	1	1	1	3	1	3	3	1	3	3	3	3	1	1	1	3	1	1	0
scaffold103660	915	1.081	1.081	7	1	0	0	1	3	1	1	1	1	3	0	1	1	3	3	3	0	3	1	3	1	0	1	3	3	1	1	1	1	3	1	3	3	1	3	3	3	0	1	1	1	3	1	1	1
scaffold10391	4245	1.081	1.081	45	1	0	0	1	3	1	1	1	1	3	3	1	1	3	3	3	3	3	1	3	1	3	1	3	3	1	1	1	1	3	1	3	3	1	3	3	3	3	1	1	1	3	1	1	1
scaffold104179	6669	1.081	1.081	53	1	0	0	1	3	1	1	1	1	3	3	1	1	3	3	3	3	3	1	3	1	3	1	3	3	1	1	1	1	3	1	3	3	1	3	3	3	3	1	1	1	3	1	1	1
scaffold104500	3065	1.081	1.081	17	1	1	0	1	3	1	1	1	1	3	3	1	1	3	3	3	3	3	1	3	1	3	1	3	3	1	1	1	1	3	1	3	3	1	3	3	3	3	1	1	1	3	1	1	1
scaffold104529	4822	1.081	1.081	46	1	0	0	1	3	1	1	1	1	3	3	1	1	3	3	3	3	3	1	3	1	3	1	3	3	1	1	1	1	3	1	3	3	1	3	3	3	3	1	1	1	3	1	1	1
scaffold104966	1267	1.081	1.081	5	1	0	0	1	3	1	1	0	1	3	3	1	1	3	0	3	3	3	1	3	1	3	1	3	3	1	1	1	1	3	1	3	3	1	3	3	3	3	1	1	0	0	1	1	1
scaffold107595	5367	1.081	1.081	93	1	0	0	1	3	1	1	1	1	3	3	1	1	3	3	3	3	3	1	3	1	3	1	3	3	1	1	1	1	3	1	3	3	1	3	3	3	3	1	1	1	4	1	1	1
scaffold107764	9289	1.081	1.081	20	1	0	0	1	3	1	1	1	1	3	3	1	1	3	3	3	3	3	1	3	1	3	1	3	3	1	1	1	1	3	1	3	3	1	3	3	3	3	1	1	1	3	1	1	1
scaffold108626	1939	1.081	1.081	7	1	0	0	1	3	1	1	1	1	3	3	1	1	3	3	3	3	3	1	3	1	0	1	3	3	1	1	1	1	3	1	3	3	1	3	3	3	3	1	1	1	3	1	1	1
scaffold108838	7715	1.081	1.081	7	1	0	0	1	3	1	1	1	1	3	3	1	1	3	3	3	3	3	1	3	1	3	1	3	3	1	1	1	1	3	1	3	3	1	3	3	3	3	1	1	1	3	1	1	1
scaffold109025	7014	1.081	1.081	35	1	0	0	1	3	1	1	1	1	3	3	1	1	3	3	3	3	3	1	3	1	3	1	3	3	1	1	1	1	3	1	3	3	1	3	3	3	3	1	1	1	3	1	1	1
scaffold110192	4356	1.081	1.081	68	1	0	0	1	3	1	1	1	1	3	3	1	1	3	3	3	3	3	1	3	1	3	1	3	3	1	1	1	1	3	1	3	3	1	3	3	3	3	1	1	1	3	1	1	1
scaffold110540	3982	1.081	1.081	55	1	0	0	1	3	1	1	1	1	3	3	1	1	3	3	3	3	3	1	3	1	3	1	3	3	1	1	1	1	3	1	3	3	1	3	3	3	3	1	1	1	3	1	1	1
scaffold110656	1046	1.081	1.081	6	1	0	0	1	0	0	0	1	1	3	3	1	1	3	3	3	3	3	1	3	1	3	1	3	3	1	1	1	1	3	1	3	3	1	3	3	3	0	1	1	1	0	1	1	1
scaffold110703	3478	1.081	1.081	5	1	0	0	1	3	1	1	1	0	3	3	1	1	3	3	3	3	3	1	3	1	3	1	3	3	1	1	0	1	3	1	3	3	1	3	3	3	3	1	1	1	0	1	1	1
scaffold111061	1873	1.081	1.081	6	1	0	0	1	3	1	1	1	1	3	0	1	1	3	3	0	0	3	1	0	1	0	1	3	0	1	1	1	1	3	1	3	3	1	3	0	3	3	1	1	0	3	1	1	1
scaffold111146	1494	1.081	1.081	7	1	0	0	1	3	1	1	1	1	3	3	1	1	3	3	3	3	3	1	3	1	3	1	3	3	1	1	1	1	3	1	3	3	1	3	3	3	3	1	1	1	3	1	1	1
scaffold111378	3740	1.081	1.081	34	1	0	0	1	3	1	1	1	1	3	3	1	1	3	3	3	3	3	1	3	1	3	1	3	3	1	1	1	1	3	1	3	3	1	3	3	3	3	1	1	1	3	1	1	1
scaffold111546	4219	1.081	1.081	26	1	1	0	1	3	1	1	1	1	3	3	1	1	3	3	3	3	3	1	3	1	3	1	3	3	1	1	1	1	3	1	2	3	1	3	3	3	3	1	1	1	3	1	1	1
scaffold113692	3516	1.081	1.081	15	1	0	0	1	3	1	1	1	1	3	3	1	1	3	0	3	3	0	1	3	1	3	1	3	3	1	1	1	1	3	1	3	3	1	3	3	3	3	1	1	1	3	1	1	1
scaffold113787	4483	1.081	1.081	56	1	0	0	1	3	1	1	1	1	3	3	1	1	3	3	3	3	3	1	3	1	3	1	3	3	1	1	1	1	3	1	3	3	1	3	3	3	3	1	1	1	3	1	1	1
scaffold114392	2112	1.081	1.081	5	1	0	0	1	3	1	1	1	1	3	3	1	1	3	0	0	3	3	1	0	1	3	1	3	3	1	1	1	1	3	1	3	3	1	3	3	0	3	1	1	1	3	1	1	1
scaffold115397	3158	1.081	1.081	28	1	0	0	1	3	1	1	1	1	3	3	1	1	3	3	3	3	3	1	3	1	3	1	3	3	1	1	1	1	3	1	3	3	1	3	3	3	3	1	1	1	3	1	1	1
scaffold115570	8492	1.081	1.081	5	1	0	0	1	3	1	1	1	1	3	3	1	1	3	3	3	3	3	1	3	1	3	1	3	3	1	1	1	1	3	1	3	3	1	3	3	3	3	0	1	1	3	1	1	0
scaffold115899	2479	1.081	1.081	5	1	1	0	1	3	1	1	1	1	3	3	0	0	3	3	0	3	3	0	3	1	3	1	3	3	1	1	1	1	3	1	3	3	1	3	3	3	3	1	0	1	3	1	1	1
scaffold118215	881	1.081	1.081	5	1	0	0	1	3	0	1	1	1	3	3	0	1	3	3	3	3	3	1	3	1	3	1	3	3	1	1	1	1	3	1	3	3	1	3	3	3	3	1	1	1	3	1	1	0
scaffold118544	4041	1.081	1.081	31	1	0	0	1	3	1	1	1	1	3	3	1	1	3	3	3	3	3	1	3	1	3	1	3	3	1	1	1	1	3	1	3	3	1	3	3	3	3	1	1	1	3	1	1	1
scaffold118635	1954	1.081	1.081	10	1	0	0	1	3	1	1	1	1	3	3	1	1	3	3	3	3	3	1	3	1	3	1	3	3	1	1	1	1	3	1	3	3	1	3	3	3	3	1	1	1	3	1	1	1
scaffold119114	546	1.081	1.081	5	1	0	0	1	3	1	1	1	1	3	0	1	1	3	3	0	3	3	1	3	1	3	1	3	3	1	1	1	1	3	1	3	3	1	3	3	3	3	1	0	1	3	1	1	1
scaffold119132	18589	1.081	1.081	6	1	0	0	1	3	1	1	1	1	3	3	1	1	3	3	3	3	3	1	3	1	3	1	3	3	1	1	1	1	3	1	3	3	1	3	3	3	3	1	1	1	3	1	1	1
scaffold120282	5745	1.081	1.081	25	1	0	0	1	3	1	1	1	1	3	3	1	1	3	3	3	3	3	1	3	1	3	1	3	3	1	1	1	1	3	1	3	3	1	3	3	3	3	1	1	1	3	1	1	1
scaffold12086	2106	1.081	1.081	12	1	0	0	1	3	1	1	1	1	3	3	1	1	3	3	3	3	0	1	3	1	3	1	3	3	1	1	1	1	3	1	3	3	1	3	3	3	3	1	1	1	3	1	1	1
scaffold121976	5752	1.081	1.081	8	1	0	0	1	3	0	1	1	1	3	3	1	1	3	3	3	3	3	1	3	1	0	1	3	3	1	1	1	0	3	1	3	3	1	3	3	3	3	0	1	1	3	1	1	1
scaffold122828	6850	1.081	1.081	71	1	0	0	1	3	1	1	1	1	3	3	1	1	3	3	3	3	3	1	3	1	3	1	3	3	1	1	1	1	3	1	3	3	1	3	3	3	3	1	1	1	3	1	1	1
scaffold123152	1918	1.079	1.081	5	1	2	2	0	0	0	0	1	1	0	3	1	0	3	3	3	3	3	1	3	1	0	1	3	0	0	1	1	0	0	1	3	3	1	3	3	0	0	1	1	3	0	1	1	1
scaffold123609	5818	1.081	1.081	39	1	0	0	1	3	1	1	1	1	3	3	1	1	3	3	3	3	3	1	3	1	3	1	3	3	1	1	1	1	3	1	3	3	1	3	3	3	3	1	1	1	3	1	1	1
scaffold123610	3199	1.081	1.081	48	1	0	0	1	3	1	1	1	1	3	3	1	1	3	3	3	3	3	1	3	1	3	1	3	3	1	1	1	1	3	1	3	3	1	0	3	3	3	1	1	1	3	1	1	1
scaffold123978	13328	1.081	1.081	6	1	0	0	1	3	1	1	1	1	3	3	1	1	3	3	3	3	3	1	3	1	3	1	3	3	1	1	1	1	3	1	3	3	1	3	3	3	3	1	1	1	3	1	1	1
scaffold124240	3205	1.081	1.081	31	1	0	0	1	3	1	1	1	1	3	3	1	1	3	3	3	3	3	1	3	1	3	1	3	3	1	1	1	1	3	1	3	3	1	3	3	3	3	1	1	1	3	1	1	1
scaffold124583	2987	1.079	1.081	28	1	1	2	1	3	1	1	1	0	0	3	1	1	3	3	3	3	3	1	4	1	3	0	3	3	1	1	1	0	3	1	3	3	1	3	3	3	4	1	1	1	3	1	1	1
scaffold12495	4009	1.081	1.081	51	1	0	0	1	3	1	1	1	1	3	3	1	1	3	3	3	3	3	1	3	1	3	1	3	3	1	1	1	1	3	1	3	3	1	3	3	3	3	1	1	1	3	1	1	1
scaffold125752	3455	1.081	1.081	9	1	0	0	1	0	1	1	1	1	3	3	1	1	3	3	3	3	3	1	3	1	3	1	3	3	1	1	1	1	3	1	3	3	1	3	3	3	3	1	1	1	3	1	1	1
scaffold126427	8264	1.081	1.081	6	1	0	0	1	3	1	1	1	1	3	3	1	0	3	3	3	3	3	1	3	1	3	1	3	3	1	1	1	1	3	1	3	3	1	3	3	3	3	1	1	1	3	1	1	1
scaffold126755	12280	1.081	1.081	13	1	0	0	1	3	1	1	1	1	3	3	1	1	3	3	3	3	3	1	3	1	3	1	3	3	1	1	1	1	3	1	3	3	1	3	3	3	3	1	1	1	3	1	1	1
scaffold127208	5266	1.081	1.081	28	1	0	0	1	3	1	1	1	1	3	3	1	1	3	3	3	3	3	1	3	1	3	1	3	3	1	1	1	1	3	1	3	3	1	3	3	3	3	1	1	1	3	1	1	1
scaffold127499	3530	1.081	1.081	49	1	0	0	1	3	1	1	1	1	3	3	1	1	3	3	3	3	3	1	3	1	3	1	3	3	1	1	1	1	3	1	3	3	1	3	3	3	3	1	1	1	3	1	1	1
scaffold12785	1927	1.081	1.081	32	1	0	0	1	3	1	1	1	1	3	3	1	1	3	3	3	3	3	1	3	1	3	1	3	3	1	1	1	1	3	1	3	3	1	3	3	3	3	1	1	1	3	1	1	1
scaffold127887	2100	1.081	1.081	7	1	0	0	1	3	1	1	1	1	3	3	1	1	3	3	3	3	3	1	3	1	0	1	3	3	1	1	1	1	3	1	3	3	1	3	3	3	3	1	1	1	3	1	1	1
scaffold128382	858	1.081	1.081	5	1	0	0	1	3	1	1	1	1	3	3	1	1	3	0	3	3	3	1	3	1	3	1	3	3	1	1	1	1	3	1	3	3	1	3	3	3	3	1	1	1	3	1	1	1
scaffold128535	8526	1.081	1.081	156	1	0	0	1	3	1	4	1	1	3	3	1	1	3	3	3	3	3	1	3	1	3	1	3	3	1	1	1	1	3	1	3	3	1	3	3	3	3	1	1	1	3	1	1	1
scaffold129408	6368	1.081	1.081	6	1	0	0	1	3	1	1	1	1	3	3	1	1	3	3	3	3	3	1	3	1	3	1	3	3	1	1	1	1	3	1	3	3	1	3	3	3	3	1	1	1	3	1	1	1
scaffold13052	1698	1.081	1.081	7	1	0	0	1	3	1	1	0	1	3	3	1	1	3	3	3	3	3	1	3	1	3	1	3	3	1	1	1	0	3	1	3	3	1	3	3	3	3	1	1	1	3	1	1	1
scaffold131417	4650	1.081	1.081	40	1	0	0	1	3	1	1	1	1	3	3	1	1	3	3	3	3	3	1	3	1	3	1	3	3	1	1	1	1	3	1	3	3	1	3	3	3	3	1	1	1	3	1	1	1
scaffold132927	807	1.081	1.081	7	1	0	0	1	3	1	1	1	1	0	3	1	1	3	3	3	3	3	1	3	1	3	1	3	3	1	1	1	1	3	1	3	3	1	0	3	3	3	1	1	1	3	1	1	1
scaffold133476	11684	1.081	1.081	89	1	0	0	1	3	1	1	1	1	3	3	1	1	3	3	3	3	3	1	3	1	3	1	3	3	1	1	1	1	3	1	3	3	1	3	3	3	3	1	1	1	3	1	1	1
scaffold134020	1427	1.081	1.081	7	1	0	0	1	3	1	1	1	1	3	3	1	1	3	3	3	3	3	1	3	1	3	1	3	3	1	1	1	1	3	1	3	3	1	3	3	3	3	1	1	1	3	1	1	1
scaffold13447	9687	1.081	1.081	19	1	0	0	1	3	1	1	1	1	3	3	1	1	3	3	3	3	3	1	3	1	3	1	3	3	1	1	1	1	3	1	3	3	1	3	3	3	3	1	1	1	3	1	1	1
scaffold134517	2863	1.081	1.081	27	1	0	0	1	3	1	1	1	1	3	3	1	1	3	3	3	3	3	1	3	1	3	1	3	3	1	1	1	1	3	1	3	3	1	3	3	3	3	1	1	1	3	1	1	1
scaffold13474	1481	1.081	1.081	12	1	0	0	1	3	1	1	1	1	3	3	1	1	3	3	3	3	3	1	3	1	3	1	3	3	1	1	1	1	3	1	3	3	1	3	3	3	3	1	1	1	3	1	1	1
scaffold134773	4897	1.081	1.081	16	1	0	0	1	3	1	1	1	1	3	3	1	1	3	3	3	3	3	1	3	1	3	1	3	3	1	1	1	1	3	1	3	3	1	3	3	3	3	1	1	1	0	1	1	1
scaffold13502	1517	1.081	1.081	10	1	0	0	1	3	1	1	1	1	3	3	1	1	3	3	3	3	3	1	3	1	3	1	3	3	1	1	1	1	3	1	3	3	1	3	3	3	3	1	1	1	3	1	1	1
scaffold135452	3697	1.081	1.081	19	1	0	0	1	3	1	1	1	1	3	3	1	1	3	3	3	3	3	1	3	1	3	1	3	3	1	1	1	1	3	1	3	3	1	3	3	3	3	1	1	1	3	1	1	1
scaffold13568	2550	1.081	1.081	18	1	0	0	1	3	1	1	1	1	3	3	1	1	3	3	3	3	3	1	3	1	3	1	3	3	1	1	1	1	3	1	3	3	1	3	3	3	3	1	1	1	3	1	1	1
scaffold136155	1321	1.081	1.081	6	1	0	0	1	3	1	1	1	1	3	3	1	1	3	3	3	3	3	1	3	1	3	1	3	3	1	1	1	1	3	1	3	3	1	3	3	3	3	1	1	1	3	1	1	1
scaffold136349	2128	1.081	1.081	10	1	0	0	1	3	1	1	1	1	3	3	1	1	3	3	3	3	3	1	3	1	3	1	3	3	1	1	1	1	3	1	3	3	1	3	3	3	3	1	1	1	3	1	1	1
scaffold136537	1750	1.081	1.081	6	1	0	0	1	3	1	1	1	1	3	3	1	1	3	3	3	3	3	1	3	1	3	1	3	3	1	1	1	1	3	1	3	3	1	3	3	3	3	0	1	1	3	1	1	1
scaffold138188	825	1.081	1.081	5	1	2	0	1	3	1	0	1	1	3	3	1	1	0	3	3	3	3	1	0	1	0	0	0	3	1	0	1	1	0	1	3	3	1	3	3	0	3	1	1	1	1	1	1	1
scaffold138692	1496	1.081	1.081	13	1	0	0	1	3	1	1	1	1	3	3	1	1	3	3	3	3	3	1	3	1	3	1	3	3	1	1	1	1	3	1	3	3	1	3	3	3	0	1	1	1	3	1	1	1
scaffold139113	2082	1.081	1.081	16	1	0	0	1	3	1	1	1	1	3	0	1	1	3	0	3	3	3	1	3	1	3	1	3	3	1	1	1	1	3	1	3	3	1	3	3	3	3	1	1	1	3	1	1	1
scaffold139203	9922	1.081	1.081	129	1	0	0	1	3	1	1	1	1	3	3	1	1	3	3	3	3	3	1	3	1	3	1	3	3	1	1	1	1	3	1	3	3	1	3	3	3	3	1	1	1	3	1	1	1
scaffold139275	4087	1.081	1.081	32	1	0	0	1	3	1	1	1	1	3	3	1	1	3	3	3	3	3	1	3	1	3	1	3	3	1	1	1	1	3	1	3	3	1	3	3	3	3	1	1	1	3	1	1	1
scaffold141184	1933	1.081	1.081	6	1	0	0	1	3	1	1	1	1	3	3	1	1	3	3	3	3	3	1	3	1	3	1	3	3	1	1	1	1	3	1	3	3	1	3	3	3	3	1	1	1	3	1	1	1
scaffold142040	2146	1.081	1.081	13	1	0	0	1	3	1	1	1	1	3	3	1	1	3	3	3	3	3	1	3	1	3	1	3	3	1	1	1	1	3	1	3	3	1	3	3	3	3	1	1	1	3	1	1	1
scaffold142052	5424	1.081	1.081	51	1	0	0	1	3	1	1	1	1	3	3	1	1	3	3	3	3	3	1	3	1	3	1	3	3	1	1	1	1	3	1	3	3	1	3	3	3	3	1	1	1	3	1	1	1
scaffold14370	2375	1.081	1.081	6	1	0	0	1	3	1	1	1	1	3	3	1	1	3	3	3	3	3	1	3	1	3	1	3	3	1	1	1	1	3	1	3	3	1	3	3	3	3	1	1	1	3	1	1	1
scaffold144813	1876	1.081	1.081	6	1	0	0	1	3	1	1	0	1	3	3	1	1	3	3	3	3	3	1	3	1	3	1	3	3	0	1	1	0	3	1	3	3	1	3	3	3	3	1	1	1	3	1	0	0
scaffold145316	1389	1.081	1.081	20	1	0	0	1	3	1	1	1	1	3	0	1	1	3	3	3	3	3	1	3	1	3	1	3	3	1	1	1	1	3	1	3	3	1	3	3	3	3	1	1	1	3	1	1	1
scaffold145711	5568	1.081	1.081	5	1	2	0	0	3	0	0	1	1	0	3	1	1	0	3	3	0	0	0	0	0	0	1	0	3	0	1	0	1	0	1	0	1	1	3	0	0	1	1	1	1	0	1	0	1
scaffold146882	1290	1.081	1.081	5	1	0	0	1	3	1	1	1	1	3	3	1	1	3	3	3	3	3	1	3	1	3	1	3	3	1	1	1	1	3	1	3	3	1	3	3	3	3	1	1	1	3	1	1	1
scaffold147727	3521	1.081	1.081	50	1	0	0	1	3	1	1	1	1	3	3	1	1	3	3	3	3	3	1	3	1	3	1	3	3	1	1	1	1	3	1	3	3	1	3	3	3	3	1	1	1	3	1	1	1
scaffold148046	3283	1.081	1.081	9	1	0	0	1	3	1	1	1	1	3	3	1	1	3	3	3	3	3	1	3	1	3	1	3	3	1	1	1	1	3	1	3	3	1	3	3	3	3	1	1	1	3	1	1	1
scaffold148114	2627	1.081	1.081	34	1	0	0	1	3	1	1	1	1	3	3	1	1	3	3	3	3	3	1	3	1	3	1	3	3	1	1	1	1	3	1	3	3	1	3	3	3	3	1	1	1	3	1	1	1
scaffold148364	8135	1.081	1.081	33	1	0	0	1	3	1	1	1	1	3	3	1	1	3	3	3	3	3	1	3	1	3	1	3	3	1	1	1	1	3	1	3	3	1	3	3	3	3	1	1	1	3	1	1	1
scaffold149253	6438	1.081	1.081	10	1	0	0	1	3	1	1	1	1	3	3	1	1	3	3	3	3	3	0	3	1	3	1	3	3	1	1	1	1	3	1	3	3	1	3	3	3	3	1	1	1	3	1	0	1
scaffold149670	11905	1.081	1.081	24	1	0	0	1	3	1	1	1	1	3	3	1	1	3	3	3	3	3	1	3	1	3	1	3	3	1	1	1	1	3	1	3	3	1	3	3	3	3	1	1	1	3	1	1	1
scaffold15007	783	1.081	1.081	5	1	0	0	1	3	1	1	1	1	3	3	1	1	0	3	0	3	3	1	3	1	3	1	3	3	1	1	1	1	3	0	3	3	1	3	3	3	3	1	1	1	3	1	1	1
scaffold150241	3834	1.081	1.081	8	1	0	0	1	3	1	1	1	1	3	3	1	1	3	3	3	3	3	1	3	1	3	0	3	3	1	1	1	1	3	1	3	3	1	3	3	3	3	1	1	1	0	0	1	1
scaffold150354	4957	1.081	1.081	23	1	0	0	1	3	1	1	1	1	3	3	1	1	3	3	3	3	3	1	3	1	3	1	3	3	1	1	1	1	3	1	3	3	1	3	3	3	3	1	1	1	3	1	1	1
scaffold150380	6069	1.081	1.081	9	1	0	0	1	3	1	1	1	1	3	3	1	1	0	3	3	3	3	1	0	1	3	1	0	3	1	1	1	1	3	1	3	3	1	0	0	3	3	1	1	1	3	1	1	1
scaffold150475	1118	1.081	1.081	5	1	0	0	1	3	1	1	1	1	3	0	1	1	3	3	3	3	3	1	3	1	0	1	3	3	1	1	1	1	3	1	3	3	1	3	3	3	3	1	1	0	3	1	1	0
scaffold150933	1242	1.081	1.081	11	1	0	0	1	3	0	1	1	1	3	3	1	1	0	0	3	0	3	1	3	1	3	1	3	3	1	1	1	1	3	1	3	0	1	0	3	3	3	1	1	1	0	1	1	1
scaffold151550	1544	1.081	1.081	11	1	0	0	1	3	1	1	1	1	3	3	1	1	3	3	3	3	3	1	3	1	3	1	3	3	1	1	1	1	3	1	3	3	1	3	3	3	3	1	1	1	3	1	1	1
scaffold151762	3670	1.081	1.081	9	1	0	0	1	3	1	1	1	1	3	3	1	1	3	3	3	3	3	1	3	1	3	1	3	3	1	1	1	1	3	1	3	3	1	3	3	3	3	1	1	1	3	1	0	1
scaffold151851	8187	1.081	1.081	18	1	0	0	1	3	1	1	1	1	3	3	1	1	3	3	3	3	3	1	3	1	3	1	3	3	1	1	1	1	3	1	3	3	1	3	3	3	3	1	1	1	3	1	1	1
scaffold153018	2984	1.081	1.081	36	1	0	0	1	3	1	1	1	1	3	3	1	1	3	3	3	3	3	1	3	1	3	1	3	3	1	1	1	1	3	1	3	3	1	3	3	3	3	1	1	1	3	1	1	1
scaffold153137	5562	1.081	1.081	27	1	0	0	1	3	1	1	1	1	3	3	1	1	3	3	3	3	3	1	3	1	3	1	3	3	1	1	1	1	3	1	3	3	1	3	3	3	3	1	1	1	3	1	1	1
scaffold154279	4775	1.081	1.081	16	1	0	0	1	3	1	1	1	1	3	0	1	1	3	3	3	3	3	1	3	1	3	1	3	3	1	1	1	1	3	1	0	3	1	3	3	3	0	1	1	1	3	1	1	1
scaffold155477	853	1.081	1.081	6	1	0	0	1	3	1	1	1	1	3	3	1	1	3	3	3	3	3	1	3	1	3	1	3	3	1	1	1	1	3	1	3	3	1	3	3	3	3	1	1	1	3	1	1	1
scaffold155849	10716	1.081	1.081	123	1	0	0	1	3	1	1	1	1	3	3	1	1	3	3	3	3	3	1	3	1	3	1	3	3	1	1	1	1	3	1	3	3	1	3	3	3	3	1	1	1	3	1	1	1
scaffold156866	4237	1.081	1.081	17	1	0	0	1	3	1	1	1	1	3	3	1	1	3	3	3	3	3	1	3	1	3	1	3	3	1	1	1	1	3	1	3	3	1	3	3	3	3	1	1	1	3	1	1	1
scaffold156893	3485	1.081	1.081	14	1	0	0	1	3	1	1	1	1	3	3	1	1	3	3	3	3	3	1	3	1	3	1	3	3	1	1	1	1	3	1	3	3	1	3	3	3	3	1	1	1	3	1	1	1
scaffold158320	13950	1.081	1.081	13	1	0	0	1	3	1	1	1	1	3	3	1	1	3	3	3	3	3	1	3	1	3	1	3	3	1	1	1	1	3	1	3	3	1	3	3	3	3	1	1	1	3	1	1	1
scaffold159488	1262	1.079	1.081	10	1	0	2	1	3	1	0	1	1	4	3	1	1	0	3	3	3	3	1	0	1	3	1	0	3	1	1	1	1	3	1	3	3	1	3	3	3	0	1	1	0	3	1	1	0
scaffold159797	3479	1.081	1.081	11	1	0	0	1	3	1	1	1	1	3	3	1	1	3	3	3	3	3	1	3	1	3	1	3	3	1	1	1	1	3	1	3	3	1	3	3	3	3	1	1	1	3	1	1	1
scaffold160057	2523	1.081	1.081	6	1	0	0	0	3	1	1	1	1	3	0	1	1	3	3	3	3	3	1	3	1	3	1	3	3	1	1	1	1	3	1	3	3	1	0	3	3	3	1	1	1	3	1	1	1
scaffold162094	1411	1.081	1.081	14	1	0	0	1	3	1	1	1	1	3	3	1	1	3	3	3	3	3	1	3	1	3	1	3	3	1	1	1	1	3	1	3	3	1	3	3	3	3	1	1	1	3	1	1	1
scaffold16234	2159	1.081	1.081	14	1	0	0	1	3	1	1	1	1	3	3	1	1	3	3	3	3	3	1	3	1	3	1	3	3	1	1	1	1	3	1	3	3	1	3	3	3	3	1	1	1	3	1	1	1
scaffold16281	2894	1.081	1.081	12	1	0	0	1	3	1	1	1	1	3	3	1	1	3	3	3	3	3	1	3	1	3	1	3	3	1	1	1	1	3	1	3	3	1	3	3	3	3	1	1	1	3	1	1	1
scaffold164081	2843	1.081	1.081	28	1	0	0	1	3	1	1	1	1	3	3	1	1	3	3	3	3	3	1	3	1	3	1	3	3	1	1	1	1	3	1	3	3	1	3	3	3	3	1	1	1	3	1	1	1
[truncated: 55,604 more rows]
[truncated: 54 more columns]
